# Supplementary material for: An immune-related lncRNA pairs signature to identify the prognosis and predict the immune landscape of laryngeal squamous cell carcinoma
Source: BMC Cancer. 2022 May 14;22:545. doi: 10.1186/s12885-022-09524-1 (PMC9107277; doi:10.1186/s12885-022-09524-1)
Supplement: Supplementary file 2 — Additional file 2. A total of 1710 immune-related mRNAs were identified. [file 12885_2022_9524_MOESM2_ESM.xls]

## Sheet: Sheet1
A total of 1710 immune-related mRNAs were identified.
ID	TCGA-CV-7101-11A-01R-2016-07	TCGA-CV-7242-11A-01R-2016-07	TCGA-CV-7177-11A-01R-2016-07	TCGA-CV-6935-11A-01R-1915-07	TCGA-H7-A6C5-11A-11R-A30B-07	TCGA-CV-7437-11A-01R-2132-07	TCGA-CV-7440-11A-01R-2187-07	TCGA-CV-7245-11A-01R-2016-07	TCGA-CV-7261-11A-01R-2016-07	TCGA-CV-6962-11A-01R-1915-07	TCGA-CV-7424-11A-01R-2081-07	TCGA-CV-7250-11A-01R-2016-07	TCGA-F7-7848-01A-11R-2132-07	TCGA-BA-A6DA-01A-31R-A31N-07	TCGA-CV-5431-01A-01R-1514-07	TCGA-D6-6826-01A-11R-1915-07	TCGA-CN-4739-01A-02R-1514-07	TCGA-CN-6022-01A-21R-1686-07	TCGA-UF-A7JF-01A-11R-A34R-07	TCGA-CV-7245-01A-11R-2016-07	TCGA-UF-A7JJ-01A-11R-A34R-07	TCGA-CV-7242-01A-11R-2016-07	TCGA-BA-6870-01A-11R-1873-07	TCGA-BA-4076-01A-01R-1436-07	TCGA-CV-5441-01A-01R-1514-07	TCGA-CN-6010-01A-11R-1686-07	TCGA-T3-A92M-01A-31R-A39I-07	TCGA-CN-A497-01A-11R-A24H-07	TCGA-QK-A8ZB-01A-11R-A39I-07	TCGA-D6-8568-01A-11R-2403-07	TCGA-CV-A45Z-01A-21R-A24Z-07	TCGA-CV-5444-01A-02R-1514-07	TCGA-CN-5363-01A-01R-1436-07	TCGA-CN-5356-01A-01R-1436-07	TCGA-CN-4723-01A-01R-1436-07	TCGA-CV-7422-01A-21R-2081-07	TCGA-BB-4217-01A-11R-2081-07	TCGA-CV-7437-01A-21R-2132-07	TCGA-BA-6869-01A-11R-1873-07	TCGA-CN-A6V3-01A-12R-A34R-07	TCGA-TN-A7HJ-01A-12R-A34R-07	TCGA-CV-7247-01A-11R-2016-07	TCGA-CV-7261-01A-11R-2016-07	TCGA-CN-A63W-01A-11R-A30B-07	TCGA-CN-4735-01A-01R-1436-07	TCGA-CV-5434-01A-01R-1686-07	TCGA-CN-6988-01A-11R-1915-07	TCGA-BA-4078-01A-01R-1436-07	TCGA-F7-8298-01A-11R-2403-07
AZGP1	151.861	0.0411994	6.39337	21.4088	593.747	0.626958	51.9108	0.0393778	4.32473	0.370186	6.64975	0.311028	25.4452	4.70542	0.144547	12.8735	0.765827	1.21778	18.3911	0.164828	6.84545	24.9574	0.271836	5.58492	2.48003	76.5609	0.162655	10.3111	27.5518	8.33056	8.66658	0.846927	0.0155722	0.407924	0.443543	0.0617659	0.30139	0.212969	9.10284	58.2834	13.1331	0.550827	13.5693	5.37459	0.0738721	0.101512	3.55093	0.0417028	7.02808
B2M	180.881	315.467	347.285	238.321	847.586	236.81	376.973	301.445	180.084	292.235	259.398	682.146	250.39	513.66	860.369	567.196	341.289	490.913	431.021	589.72	1882.41	689.183	1120.75	530.186	372.307	448.764	748.979	395.326	651.56	851.011	876.808	1177.53	1090.5	254.271	790.637	653.007	751.248	474.709	425.109	1335.52	575.228	304.358	470.233	777.195	1219.89	654.954	168.125	442.621	582.762
CALR	258.744	256.109	275.313	302.503	227.936	258.299	282.771	120.178	280.346	254.097	244.148	263.904	274.488	181.128	392.153	379.4	347.373	433.906	452.119	494.747	488.996	408.673	503.803	254.669	465.199	334.978	605.328	356.711	339.462	551.158	404.149	310.008	623.062	590.626	590.046	394.489	276.787	589.488	340.866	513.062	538.125	442.547	300.003	527.297	612.802	212.944	490.947	336.436	518.649
CANX	96.0148	80.843	83.8407	84.4889	100.639	76.7752	108.648	51.6616	107.139	66.354	89.5512	74.3841	97.0427	18.6922	85.7116	160.486	76.1444	110.16	44.0959	63.3322	97.569	69.6846	80.1217	116.493	73.9764	94.4043	127.049	123.377	131.141	159.254	57.4286	92.976	259.423	151.066	173.952	95.9619	90.364	145.16	107.615	113.949	70.971	123.821	85.4992	62.095	157.775	71.2911	90.6673	56.657	98.4165
CD1A	1.43756	10.9486	1.0504	3.64153	0.265037	4.60289	0.499916	1.61627	3.74557	2.10841	1.84773	2.44856	0.581936	0.261051	11.9672	0.950316	3.22739	5.94359	8.10017	1.9395	5.65088	3.39728	4.20048	2.99059	1.62992	1.00306	3.28136	1.27949	1.69281	0.6019	1.83084	7.65407	1.09285	0.400213	0.677761	0.722447	0.624	13.5956	0.222966	1.46937	1.45486	0.194052	0.737566	0.577412	24.8015	0.302281	0.2197	6.84142	1.50607
CD1B	0.0719984	0.219206	0.0307449	0.078024	0.0442467	0.429611	0.0469455	0.00952336	0.111441	0.146918	0.108024	0.205148	0.266111	0.0412875	0.493525	0.537452	0.291849	1.28725	0.732737	0.120964	1.12099	0.64887	0.592876	0.244538	0.256288	0.310991	0.809225	0.0337272	0.251445	0.160775	0.664531	0.751654	0.0451929	0.0187914	0.205957	0.248964	0.320144	0.412046	0.0598229	0.871776	0.0821781	0.040216	0.171693	0.048877	0.974491	0.503281	0	0.718098	0.0815454
CD1C	1.6398	5.13366	0.9863	0.616274	0.6452	4.4384	0.675427	1.39794	0.595839	1.2497	2.15277	2.43304	1.49057	0.140478	0.591714	2.0041	1.84414	2.75972	5.40315	0.598649	2.40148	1.62952	1.34791	1.12918	0.346034	0.872084	1.92297	0.55738	0.780316	0.312587	1.29201	0.745316	0.146444	0.365352	0.545032	0.551815	3.63461	4.12698	0.0814175	0.682383	0.687032	0.195475	0.379334	0.26133	3.83983	1.24103	0.0601687	2.86292	0.297271
CD1D	0.114633	0.40101	0.0380729	0.169087	0.675778	0.27122	0.34881	0.36559	0.155253	0.136451	0.113706	0.533493	1.48292	0.0639104	0.346322	0.605951	0.63247	3.19525	0.951646	0.0544709	0.97687	0.66291	0.586166	0.208191	0.158687	0.385115	2.39391	0.292362	0.652694	0.435522	0.478442	0.688799	0.261168	0.372325	1.15479	0.462456	1.43005	0.177817	0.148163	0.315457	0.325648	0.211656	0.318924	0.0680926	0.844732	0.661239	0.0894207	0.489591	0.366058
CD1E	0.501505	3.91814	0.700866	0.889324	0.579043	3.45652	0.54698	0.500528	1.05263	1.03498	0.814008	2.49418	0.690083	0.0392166	1.32298	0.243818	1.1586	1.43374	1.76542	0.236756	1.47227	1.39015	1.96796	0.38712	0.34261	0.621081	1.48033	0.49121	0.692003	0.114533	0.459943	2.72254	0.0572348	0.130891	0.260835	0.214405	1.56387	1.39947	0.0681867	0.458832	0.353854	0.114596	0.207558	0.0464253	3.29929	0.528561	0.0391929	1.75246	0.271093
CD4	1.64365	5.8777	1.56907	5.60189	5.20316	4.76147	2.79504	8.62965	2.45362	3.70614	2.22605	9.00026	11.7103	1.37612	22.2078	22.4586	8.88006	21.6271	7.25678	2.64097	19.8916	10.7378	4.23797	2.15393	3.52781	6.27677	14.6923	6.65242	3.56483	5.62783	8.11447	23.886	8.28116	5.56826	10.424	6.8688	19.406	5.48431	1.91925	5.38983	2.08615	1.45976	5.44463	1.59189	27.7202	21.9998	0.891743	13.3972	4.443
CD8A	0.375092	1.15129	0.975646	0.902286	1.54565	0.876321	0.692014	0.804271	0.702292	1.23723	1.18598	4.4678	4.67472	0.832084	9.64941	2.40802	6.58412	0.591207	0.638023	1.09333	8.79768	8.69721	0.675428	0.11734	1.76542	2.44273	5.39595	1.20407	0.62369	1.1572	2.75267	2.12943	4.73612	1.38139	2.99995	2.23254	4.38034	0.225278	1.53862	5.38052	0.340697	0.0849083	1.1564	1.54792	3.18219	1.37122	0.372232	1.78095	0.993876
CD8B	0.115463	0.566723	0.337468	0.211672	0.673314	0.25217	0.217828	0.27796	0.298854	0.632222	0.371885	1.37154	1.39408	0.679782	3.82892	0.852475	2.25138	0.283849	0.374499	0.304503	2.34593	2.58182	0.271947	0.0686287	0.42623	0.447582	2.04115	0.45434	0.21713	0.406089	1.13345	0.855047	1.79256	0.478152	1.07895	0.685666	1.99376	0.0560675	0.564113	1.64378	0.123003	0.0677188	0.362118	0.548686	2.27542	0.569569	0.0694813	0.990298	0.213597
CD74	140.414	383.702	139.03	259.503	376.522	249.822	307.737	246.137	126.16	220.644	208	610.339	363.918	74.9346	1027.69	624.875	332.224	534.941	546.194	111.502	681.72	676.791	226.62	84.0907	167.919	462.975	565.229	480.01	194.781	231.343	571.987	1326.55	1055.55	182.288	384.854	212.672	818.036	198.297	421.07	751.97	126.246	78.2316	283.449	181.048	2131.94	492.332	108.714	406.004	160.434
CREB1	3.91711	3.85851	4.27323	3.17578	4.0161	3.41672	5.66318	3.5228	3.99	3.12375	4.79546	4.26009	8.34483	3.63321	2.90007	7.61053	6.61351	5.76189	2.38243	4.68142	2.74317	6.2661	3.34085	3.65179	4.82504	4.66333	4.84253	6.17416	4.2199	4.1899	4.45132	4.26432	6.80811	6.92652	4.23421	8.17571	5.9769	3.46547	3.50197	4.58723	3.81928	6.385	3.21774	3.93968	6.38322	6.75832	5.67648	6.00925	3.68296
CTSB	153.031	134.994	121.436	169.258	194.82	143.693	241.713	70.2475	105.41	139.875	136.941	114.945	101.742	112.498	172.942	278.496	98.0069	474.144	660.975	145.657	247.77	135.352	154.209	121.836	59.1645	414.896	441.721	116.86	147.549	232.132	161.161	204.138	192.253	91.6854	509.088	83.9123	156.679	471.708	151.968	159.036	193.107	224.841	114.136	117.877	190.996	193.116	110.884	168.687	143.225
CTSE	0.00537186	0.244584	0.0267622	0.0458438	0.046218	0.321165	0.102978	0.0646597	0.0630531	0.0191829	0.0507767	0.121429	0.158838	0	0.300716	0.0460848	0.228639	0	0.121341	0.183786	0.010842	0.101667	0.0449485	0.0478937	0	0.0812116	0.00782665	0.361106	0.247495	0.0419845	0	0.0314057	0.0472064	1.00106	0.065735	0.088419	2.15573	0.0130425	0.84359	0.0591309	0.0257518	0.00525096	0.0489115	0.134018	0.610744	0.012822	0.571088	0.071638	0.0958257
CTSL	6.51917	11.5909	12.7435	12.1276	27.775	6.99306	12.3394	32.3705	6.98123	8.25084	21.8844	10.1119	11.237	47.8101	48.8368	56.7221	13.0711	61.3204	41.7588	23.1986	60.721	22.9227	27.3447	40.2353	7.38751	22.6804	35.8548	19.1399	21.0633	36.5665	58.8898	41.9068	51.0535	15.4558	62.7807	23.6919	25.2666	19.0232	10.6732	27.3756	17.0843	14.5766	22.1143	79.6673	48.7459	63.7765	12.6265	26.8878	70.1238
CTSS	18.5394	10.9409	12.1357	11.0826	65.4857	12.8934	31.812	16.2324	6.89114	15.124	19.2894	23.3881	22.4103	2.92884	32.5019	38.3559	18.3402	19.9353	8.18451	4.06005	41.9112	23.8033	7.19991	2.16837	5.03605	12.7551	17.9433	14.4999	10.6224	16.9484	22.0328	31.1046	26.5915	9.19473	17.8719	19.5503	28.2898	5.11673	10.4336	14.154	7.30996	3.96411	14.3013	4.68075	41.2583	39.8408	7.43342	16.548	8.06488
FCER1G	1.72655	9.401	3.95968	8.454	8.94274	5.72928	4.87771	16.2894	2.67432	6.08578	4.65839	9.99456	19.9329	8.42432	48.1594	55.2431	14.9604	47.218	30.4912	6.44487	46.4426	15.4775	9.81105	4.46761	9.72513	12.4452	33.0923	11.0303	15.0444	19.4269	29.4754	56.9745	37.3643	8.56577	25.383	25.7812	13.2862	13.1721	6.75242	16.908	6.54057	5.71779	21.5931	12.1655	37.398	52.0642	4.00064	25.0916	16.7271
FCGRT	9.51736	11.6113	5.76925	9.55934	22.9808	7.2399	8.53413	34.6215	7.29241	10.1174	9.60571	10.7532	14.0682	19.8612	18.8189	17.8432	8.07895	14.9535	30.7499	4.8304	38.7161	15.4658	9.22879	1.86996	19.8861	11.4158	17.3181	17.9776	10.8077	14.5853	21.4915	23.5592	9.37176	14.2785	12.1558	12.3342	14.5053	5.81027	13.6068	8.14484	10.3018	3.78109	9.69463	12.1523	29.0451	16.7504	6.421	22.8645	12.0966
PDIA3	67.2337	76.3628	81.4084	69.301	110.249	74.1484	98.5085	39.5576	70.4396	67.2341	65.9429	62.9328	120.269	81.1642	120.238	103.581	108.995	198.804	170.918	107.441	170.64	85.5396	145.047	115.65	132.843	107.278	148.041	146.025	203.129	139.323	125.132	78.3945	147.276	174.972	127.204	100.404	108.498	219.668	77.2688	170.078	236.382	115.709	73.5995	131.136	130.568	91.0228	135.88	123.209	156.656
HFE	1.84568	1.16586	1.24196	1.04049	2.43634	0.969079	1.75176	1.94536	0.917692	1.4649	1.54544	1.06908	0.965636	0.497305	2.62851	2.38593	0.78915	3.02864	1.84511	1.5489	1.94421	2.35	1.9275	2.82898	0.899493	2.57859	4.25835	0.824919	1.81148	2.7961	2.05899	1.85876	1.66266	6.12276	3.53828	3.58382	2.08264	2.64267	0.326459	1.3637	2.04834	1.15168	1.55006	1.73312	3.28336	2.13029	1.21716	5.08336	2.82134
HLA-A	92.8824	167.293	286.223	120.044	282.967	158.774	182.277	116.272	138.637	187.093	142.481	434.741	126.377	814.888	606.377	326.036	144.212	565.841	316.282	487.212	784.341	602.241	1043.37	454.61	455.822	299.207	572.935	272.991	368.942	974.754	801.869	798.993	1212.05	190.637	423.608	529.697	388.004	572.413	593.157	609.742	356.217	220.71	394.234	983.583	194.003	507.636	99.3837	302.406	585.055
HLA-B	102.391	245.149	373.182	169.191	367.537	160.107	210.761	174.426	143.933	252.122	146.742	567.902	158.14	539.925	1026.67	424.701	212.138	587.26	421.475	581.228	1328.52	1080.19	1201.69	468.311	412.559	377.598	1515.88	344.568	476.606	1178.98	758.266	1272.73	1682.47	259.934	901.171	407.661	546.369	495.375	725.049	1525.78	344.859	274.071	543.679	1407.95	857.52	593.831	117.918	281.322	762.092
HLA-C	99.4762	149.233	235.082	178.365	256.743	198.878	229.952	142.962	73.5661	141.308	117.028	369.485	180.688	461.829	726.329	301.221	209.01	296.462	346.496	411.483	741.9	511.651	1322.53	297.419	205.85	242.425	718.002	279.02	309.701	435.666	500.894	801.311	1068.76	159.786	868.538	253.208	415.949	444.246	584.803	690.22	289.299	184.76	305.085	854.487	415.539	441.987	77.9199	243.342	311.382
HLA-DMA	7.40062	16.6477	7.49233	8.77319	27.801	10.2486	10.1619	11.0989	3.68097	8.1891	13.1069	24.0856	13.694	4.78452	31.5525	20.9718	12.4579	21.5758	35.5467	3.74731	35.7245	29.077	10.3127	2.72608	7.11721	17.9172	26.2096	27.5724	11.2709	10.1011	25.4892	41.7437	57.3468	6.83798	15.4703	7.68072	29.8859	8.92911	18.2846	25.7726	5.62787	4.63267	10.062	14.1869	47.7101	18.2996	13.1012	16.186	6.93578
HLA-DMB	1.10964	3.93251	1.14248	2.06054	4.49063	2.74908	2.63926	3.22781	1.0158	1.73085	1.93911	7.83642	6.18613	1.68891	12.1375	9.01228	5.83632	8.00108	7.25166	0.896365	14.3706	8.1054	2.96597	1.36489	2.21451	4.17595	11.5775	9.64741	3.09815	3.43288	7.11365	17.331	12.7894	2.59043	7.85567	3.86176	11.7458	2.45839	5.06634	6.38201	1.60568	0.87677	3.87765	2.8782	23.9779	8.90586	1.33857	9.16889	2.79196
HLA-DOA	1.07648	3.31208	2.24138	1.94315	2.14363	3.07837	2.77496	3.87426	1.01392	3.02674	2.23863	7.32334	4.0316	0.875713	12.3325	8.16396	4.44161	5.89055	4.53007	1.07826	9.0082	6.89259	2.29422	0.759934	0.94559	3.50187	6.39342	5.17168	1.34506	1.68406	8.00657	10.7051	6.23318	2.67563	3.74772	3.02983	18.6813	2.40522	3.59022	9.12517	1.20582	0.60478	3.31057	1.05368	29.0542	6.69673	0.631281	5.25747	1.1696
HLA-DOB	0.185338	1.01741	0.507836	0.571164	0.941254	1.2586	0.289026	0.393261	0.125506	0.537745	0.373086	1.68402	2.09312	1.10046	6.21276	1.15034	3.37954	0.604048	7.25922	0.652255	4.70701	4.82305	4.86059	0.481952	0.534509	2.00266	2.99286	2.7475	3.42721	1.2222	2.78475	1.09483	0.746486	2.73004	1.47761	1.0393	10.2413	0.637483	1.63492	5.3893	1.83866	0.679375	0.972672	4.12843	5.2484	0.930843	0.511175	1.16918	1.59185
HLA-DPA1	8.78169	30.3674	9.42645	17.8613	21.6199	20.0574	6.78588	18.6056	7.2821	17.2842	6.46244	61.4416	36.019	6.54318	76.9436	55.846	27.8634	42.6938	42.7053	7.43533	52.3056	52.1929	12.0006	7.62247	7.33261	24.6108	66.0027	22.9517	14.0543	20.9239	45.8364	50.8153	87.2542	17.6379	24.3618	17.3338	31.8141	13.6001	34.2697	52.6105	6.44592	3.84061	17.2925	16.1888	133.438	36.9437	11.3786	40.0349	13.982
HLA-DPB1	12.8111	52.1622	15.454	30.5891	32.4654	47.1055	25.1303	25.7991	14.6213	26.0089	24.0106	82.221	49.2129	27.3741	132.415	64.1103	48.6596	69.4235	81.9746	13.62	128.827	71.6961	38.4132	12.8107	21.3355	37.6105	89.7918	54.4667	25.382	31.1691	79.7615	151.404	103.982	24.6079	47.7077	29.3324	133.887	36.4592	37.7467	71.1884	20.0443	11.3519	33.2575	26.2314	195.79	82.7478	7.95568	66.7592	25.0153
HLA-DQA1	1.84557	10.4262	3.24026	7.68362	2.96131	12.886	3.94806	4.40535	3.49917	6.1948	3.49379	15.9527	10.7029	3.70836	57.523	21.3304	10.862	19.3014	17.1029	3.33958	38.1982	16.2579	4.11534	3.51189	6.41433	8.35618	31.2775	11.095	6.83606	7.69378	23.1272	34.0891	14.4406	5.13911	17.759	10.0055	30.6498	11.9215	4.50817	24.2323	2.38313	2.07737	13.312	2.99723	96.5962	7.82895	2.20623	12.2127	6.88085
HLA-DQA2	3.19164	18.5693	2.27954	0.339243	15.458	7.4871	5.77541	3.44331	0.102008	8.17816	6.38769	26.2645	18.3617	2.68328	25.81	26.8668	15.3711	5.51272	1.97942	2.89897	7.18276	34.0826	23.7296	4.5887	3.63621	12.8866	11.0698	26.3495	11.0389	2.85134	15.886	5.50424	11.9139	7.56834	5.3415	6.80936	30.55	9.01774	4.59977	27.4838	2.91862	0.625801	0.300032	2.49424	39.4504	29.6858	4.74957	21.9573	2.46322
HLA-DQB1	4.46188	11.9695	7.35225	14.9066	4.48498	6.40992	2.5373	9.6306	8.53275	4.75389	11.3205	14.1379	8.04565	12.514	50.8115	31.0127	22.3579	23.7555	59.1398	9.12164	62.7308	17.7565	5.73412	13.695	7.0312	17.8223	25.9991	10.3041	8.11551	17.1275	12.5861	53.8647	78.6595	6.82344	20.7039	9.44464	42.399	5.76111	4.65934	22.9469	5.40465	5.28237	21.1921	8.2657	54.6871	8.72254	2.75541	11.0421	10.3978
HLA-DRA	91.6607	365.419	116.337	189.243	377.674	231.277	258.907	168.7	94.9964	174.368	178.396	632.132	298.582	75.2348	779.08	680.751	253.734	493.396	533.015	91.1553	742.302	526.839	185.631	100.457	114.131	259.426	600.757	453.439	206.528	238.452	604.096	1112.85	1154.28	161.8	356.394	187.306	754.475	158.057	373.191	653.311	123.201	64.6041	277.48	280.191	1380.03	546.491	130.458	545.236	155.348
HLA-DRB1	41.3723	162.948	92.7619	147.907	123.227	127.505	105.586	94.9415	57.7013	84.4986	98.2054	297.637	163.76	129.635	577.63	292.885	135.262	309.02	466.021	44.5624	547.801	294.077	72.4784	39.3876	78.2613	158.209	485.191	209.846	88.5192	152.753	451.557	667.458	695.242	70.1686	265.252	111.958	314.414	105.926	215.531	380.058	50.884	50.5729	173.088	192.798	817.623	148.993	46.1837	131.614	132.621
HLA-DRB5	20.7025	46.277	36.8642	64.2263	75.2773	22.4484	26.1644	25.4104	30.3825	21.0745	31.5262	88.4435	37.2347	35.0147	71.0506	78.6069	27.8379	62.2367	203.405	10.86	73.225	81.9206	43.6717	8.93437	33.7817	46.1377	58.733	60.8282	25.0119	26.3441	64.8641	149.811	356.916	21.5017	91.6655	58.9646	63.6356	17.5704	27.9766	81.915	22.5092	23.0193	83.639	28.7885	477.219	90.0496	22.3279	66.542	52.4992
HLA-E	151.624	185.629	181.422	201.58	180.483	179	189.049	222.529	156.222	232.153	172.84	331.091	143.73	483.458	315.785	280.29	215.408	214.877	209.512	202.446	466.138	352.81	548.48	234.52	286.599	183.348	517.312	132.482	305.391	350.425	268.631	504.548	531.76	173.876	358.566	251.003	397.969	216.9	329.447	463.82	282.693	139.211	214.964	319.522	263	201.819	157.636	114.542	185.556
HLA-F	1.87036	6.1175	10.0259	4.63437	13.5901	5.94592	6.33774	6.79553	2.19298	5.35445	4.16821	13.6126	5.75268	17.629	34.1327	11.7624	11.205	21.1179	29.243	20.1453	59.0252	31.0411	56.9196	14.6082	7.7217	11.179	51.131	15.2244	16.2408	32.755	35.9228	52.5679	51.7576	12.301	32.8864	10.6383	21.3794	15.8658	32.7085	54.1182	8.64409	8.91198	9.78366	37.6838	39.8202	16.3903	4.04666	8.67111	17.7956
HLA-G	0.797577	1.15108	1.78401	0.7177	4.17796	0.433252	0.906371	0.979615	1.27125	1.13344	1.35907	1.23368	0.491316	1.42112	2.53831	2.27867	0.817137	9.83998	1.41412	8.63168	10.4634	4.42404	3.13252	3.2894	3.4362	2.01593	7.17386	1.61457	1.44628	6.09045	38.0058	10.4201	12.5635	12.3264	0.507007	2.93919	4.87639	1.50175	3.72059	71.3905	1.33951	0.53301	4.37205	119.785	5.30503	2.35052	5.43617	1.04703	2.12929
HLA-H	10.8005	14.6859	32.4668	11.9668	42.7826	7.84837	13.05	10.4123	9.929	12.2016	14.7807	28.6529	18.4516	39.5447	73.0764	19.8994	18.1734	52.5174	8.9169	42.326	56.8083	55.5548	85.3936	25.756	39.6703	33.0672	65.1564	38.0774	26.8097	69.96	51.9492	120.335	134.966	23.6907	20.2288	24.7676	41.0539	26.7314	31.5385	38.1733	31.1699	15.5481	33.4156	55.9122	92.7114	65.1049	14.863	15.004	49.3789
MR1	2.88101	2.17684	3.07246	2.21372	4.9676	2.36833	2.75323	2.85939	2.70519	3.31608	4.65559	2.62669	6.0513	1.75598	5.94099	4.09758	2.71199	2.36347	3.42973	4.20925	3.99318	5.00131	7.11508	2.95816	1.55533	5.16391	4.40105	3.17337	4.28052	2.94207	2.58067	6.40486	2.88199	3.19683	2.39903	4.15517	4.14961	12.3184	3.7727	3.7812	3.96844	3.3818	2.75084	3.20932	12.9271	4.2315	5.3833	7.14732	3.26433
HSPA1A	16.3708	73.5958	29.8422	23.9068	31.612	23.081	31.7607	33.2582	15.0994	29.0133	33.1491	16.2665	113.554	36.6383	81.7769	25.8101	21.1706	35.1593	484.953	36.9825	37.0181	38.5814	30.0318	17.4567	94.984	6.29668	102.403	94.3831	48.1829	105.761	38.967	19.9745	152.968	11.1592	59.3596	61.0294	16.1685	83.3104	296.693	23.2933	28.3849	39.7939	207.82	22.0436	160.078	9.17225	136.039	22.8285	214.684
HSPA1B	31.3317	91.7784	45.6055	39.7801	29.2339	44.8509	50.7183	39.0016	30.1906	42.8995	51.1439	16.0591	95.3849	36.2803	72.925	36.9087	25.038	31.5957	456.539	37.5082	34.6452	34.1938	29.5051	18.2084	81.1827	45.623	72.0438	83.3303	52.2462	124.685	50.54	18.3841	100.097	122.835	66.7338	56.0867	16.5258	104.917	288.494	26.8828	43.4635	45.3361	226.634	27.2017	138.792	74.4183	131.277	6.13901	183.55
HSPA1L	0.580924	0.431632	0.708075	0.443888	1.78735	0.586632	0.463366	0.929538	0.595807	0.57904	0.77598	0.727451	0.972811	0.0905598	0.649498	0.589423	0.677072	0.787793	0.803591	0.235171	0.432564	0.759055	0.896655	0.32685	0.405991	0.596861	0.944997	1.22062	0.238638	0.319583	0.66947	0.865554	0.99952	0.674928	0.20705	0.234813	0.815058	0.383422	0.583908	0.490454	0.648897	0.60644	0.68471	0.522632	0.56286	0.585603	0.69576	0.318554	0.603657
HSPA2	5.79941	5.75041	7.90421	3.55856	1.75225	4.79849	3.25575	11.3074	8.77494	6.35701	5.7883	5.85539	7.46629	19.5111	4.90996	16.6004	1.70222	19.1638	0.927843	29.3185	6.08556	16.311	2.50076	79.7836	53.8246	1.09468	8.23245	70.2117	16.6763	5.64391	0.638138	41.1001	8.04648	3.82297	15.5721	1.18313	15.6905	2.39098	5.64539	21.0731	8.39399	40.1895	14.1528	14.886	17.2125	2.14604	1.50206	4.00385	42.9513
HSPA4	33.8002	38.2833	45.1572	38.5443	25.048	38.4122	46.1954	23.9935	39.3373	34.8506	36.3086	36.3998	26.7183	14.3711	26.2382	44.8825	26.7288	36.4602	21.9524	23.323	19.9164	19.3757	19.7767	40.5283	31.3768	29.0838	49.6797	50.5991	3.41461	36.2619	37.3847	32.5061	47.9393	59.6678	14.6336	34.5904	29.184	29.1746	36.0292	49.4523	43.4319	43.6999	26.6387	17.8724	39.2673	26.7817	30.2069	21.3127	40.579
HSPA5	128.76	152.846	216.439	153.601	153.684	164.979	192.234	77.2663	142.883	117.281	178.739	114.492	167.799	118.081	238.392	403.149	121.793	226.708	222.86	232.253	172.435	195.507	279.141	182.519	258.348	220.708	340.615	191.84	188.139	363.976	186.249	276.591	480.246	479.19	265.589	227.781	189.833	424.235	276.556	275.12	232.744	224.089	280.151	317.974	275.77	137.736	546.067	169.395	279.063
HSPA6	1.3495	12.9206	16.6118	3.4487	0.902475	1.21922	16.335	1.64733	0.983507	6.79097	3.24777	3.17845	2.04285	7.66409	8.01422	5.7957	2.68135	2.92127	4.53194	0.94462	7.46266	0.998961	5.90188	1.53768	2.74772	5.33441	4.89341	1.0418	5.86071	13.1958	4.52813	3.08685	46.8067	1.27145	17.1128	4.20105	0.901437	13.5027	37.2599	4.24323	4.54492	0.715758	58.9665	1.76857	33.6136	9.86552	2.33062	1.31972	47.1863
HSPA8	167.309	319.663	265.422	279.679	259.367	378.054	270.832	208.827	207.186	135.67	280.722	294.345	227.888	46.2289	139.871	243.289	212.607	334.478	239.72	268.534	104.405	166.353	225.05	207.759	270.695	304.871	161.605	266.17	153.481	496.428	291.488	224.304	276.233	756.546	207.462	113.346	200.364	233.195	324.484	203.578	195.578	270.935	306.647	272.579	170.086	189.22	337.106	258.066	290.548
HSP90AA1	116.768	168.16	137.406	114.378	320.754	176.5	202.639	110.204	127.553	88.3671	173.939	163.034	416.065	197.141	281.164	273.107	203.753	240.977	272.449	361.937	169.113	264.368	81.6905	199.008	331.366	288.947	414.829	295.117	183.753	283.065	226.041	216.441	728.555	508.338	320.705	246.729	284.812	240.391	299.626	192.458	121.301	266.529	353.127	293.719	518.118	178.73	349.978	162.378	341.901
HSP90AB1	248.321	329.529	241.954	276.035	312.805	320.663	346.718	334.856	290.609	255.594	285.737	334.844	521.939	284.482	529.335	353.664	477.726	937.849	633.58	523.791	522.273	454.404	470.068	409.628	672.587	433.424	798.781	597.03	435.75	661.874	483.007	328.1	849.678	1590.74	827.788	619.438	615.635	496.486	603.326	486.594	379.646	573.292	532.676	401.024	488.343	451.644	575.764	475.503	653.046
ICAM1	1.78095	13.3671	5.21937	4.79824	3.46983	2.0547	5.20943	53.1619	1.49964	4.88733	7.20941	9.79162	27.7848	8.08147	100.44	35.1016	24.1812	66.8712	7.98516	15.5763	17.4254	21.1639	8.90514	28.5694	11.405	8.10431	22.9301	29.9931	13.3235	60.3444	11.2389	19.1094	31.885	9.8497	42.9621	103.94	13.3204	5.33453	64.8573	45.3062	6.84242	20.2205	14.8468	12.4141	108.161	17.9139	34.7372	9.63376	47.2013
IFNA1	0	0	0	0	0	0	0.0340793	0	0	0.0444384	0	0	0	0	0	0	0.0135809	0	0	0.0133047	0	0	0.0115696	0	0	0	0.0181309	0	0	0.024315	0	0.10913	0	0.0113677	0	0.0120487	0	0	0	0.0136981	0.0397705	0	0	0.0147839	0	0.0148515	0.0124808	0	0
IFNA2	0	0	0	0	0	0	0	0	0	0	0	0	0	0	0	0	0	0	0	0	0	0	0	0	0.0349997	0	0	0	0	0	0	0	0	0	0	0	0	0	0	0	0	0	0	0	0	0	0	0	0
IFNA4	0	0	0	0	0	0	0	0	0	0	0	0	0	0	0	0	0	0	0	0	0	0	0	0	0	0	0	0	0	0	0	0	0	0	0	0	0	0	0	0	0	0	0	0	0	0	0	0	0
IFNA5	0	0	0	0	0	0	0	0.0134601	0	0	0	0	0	0	0	0	0	0.0162444	0.0252593	0	0	0	0	0	0	0	0	0	0	0.0284044	0	0	0	0	0	0	0	0	0	0	0.0232297	0	0	0	0	0	0	0.0114038	0
IFNA6	0	0	0	0	0	0	0	0	0	0	0	0	0	0	0.0148633	0.00724756	0	0	0	0	0	0.00977087	0	0	0	0	0	0	0	0	0	0	0	0	0	0	0.0103304	0	0	0	0	0	0	0	0	0	0.00932017	0	0.018419
IFNA7	0	0	0	0	0	0	0	0	0	0	0	0	0	0	0	0	0	0	0	0	0	0	0	0	0	0	0	0	0	0	0	0	0	0	0	0.0188496	0	0	0	0.0428599	0	0	0	0	0	0	0	0	0
IFNA8	0	0	0	0	0	0	0	0	0	0.0123286	0	0	0	0	0	0	0	0	0	0	0	0	0	0	0	0.0160595	0.0201203	0	0	0	0	0	0	0	0	0	0	0	0	0.0304021	0	0	0	0	0	0	0	0	0
IFNA10	0	0	0	0	0	0	0	0	0	0	0	0	0	0	0	0	0	0	0	0	0	0	0	0	0	0	0	0	0	0	0	0	0	0	0	0.0144259	0	0	0	0.0164007	0	0	0	0	0	0	0	0	0
IFNA13	0	0	0	0	0	0	0	0	0	0	0	0	0	0	0	0	0.0101747	0	0	0.00996775	0	0	0	0	0.012906	0	0	0	0	0	0	0	0	0	0.0103714	0	0	0	0	0	0	0	0	0	0	0	0	0	0
IFNA14	0	0	0	0	0	0	0	0	0	0	0	0	0	0	0	0	0	0	0.0503655	0	0	0	0	0	0	0	0	0	0	0	0	0	0	0	0	0	0	0	0	0	0	0	0	0	0	0	0	0	0
IFNA21	0	0.0542955	0	0	0	0	0	0.0129737	0	0	0	0	0.0172631	0.0281231	0	0	0	0	0.0243466	0.0149808	0	0.0147326	0.0130271	0	0.0193968	0	0	0	0	0	0	0	0	0	0	0	0.0311525	0	0	0	0	0	0	0	0	0	0	0.0109918	0
IFNG	0	0.0228237	0.246489	0.0558515	0	0.0192958	0.0215071	0.0763511	0	0.0946505	0.0123723	0.266288	0.0435403	0.283724	2.8639	0.17456	0.26998	0.026327	0.184219	0.0125947	0.594397	0.322038	0.0328564	0	0.114151	0.0821964	0.926822	0.482855	0.0553818	0.276208	1.4691	0.361571	1.67359	0.0645665	0.497982	0.228115	0.144048	0.0858044	0.507021	0.803957	0	0.11515	0.10726	0.377864	1.5179	0.0984128	0.0354442	0.203303	0.21014
KIR2DL1	0	0.00830325	0	0	0.0122907	0.0140396	0.0156485	0.0317445	0.00773894	0.00765196	0	0	0.0527998	0.0516094	0.0822542	0.0334236	0.102896	0	0	0.0091639	0.224891	0	0.0239063	0	0.0474608	0.0498383	0.0374641	0.014053	0.0241774	0.0334948	0	0.0250551	0.0627679	0.0234892	0	0.0165976	0.00952811	0	0.019941	0.00943481	0	0.00837832	0	0.0305481	0.032483	0	0	0.00672377	0
KIR2DL3	0	0.0162823	0.00558234	0.00531255	0.00803385	0.018354	0	0.0155624	0	0.0150051	0.0117684	0.0148994	0.00690253	0.0224897	0.0537655	0.0305863	0.0672578	0	0.00973484	0.00598999	0.0678463	0.023563	0	0	0.00775569	0.00651537	0.0408141	0	0.036875	0.0328409	0.0168361	0.0163773	0	0.0153538	0.00623258	0	0.0186842	0.0136027	0.00651722	0.0185012	0.00895263	0.0054765	0.00850206	0	0.014155	0	0	0.004395	0.0111046
KIR2DL4	0.00832265	0.225748	0.240484	0.181511	0.25062	0.136324	0.167141	0.0154119	0.0826594	0.326921	0.0349638	0.32093	0.19482	0.0835209	0.133114	0.298579	0.336066	0.0278999	0.303683	0.213555	0.571118	1.96016	0.26308	0.0742018	0.311069	0.754929	0.278895	0.231972	0.0704287	0.0813084	1.13796	0.887989	0.621665	0.296504	0.620319	0.209511	0.296057	0.111138	0.745461	1.38334	0.0797947	0.073218	0.164187	0.998625	0.609792	0.0397305	0.0918178	0.0391726	0.28043
KIR2DS4	0	0	0.00889077	0.0253833	0.0255904	0.0292316	0	0.0330475	0	0	0.0187431	0.0118649	0.0219868	0.0716369	0.0142717	0.0487137	0.214238	0	0.0310086	0.0381601	0.666346	0	0.00829584	0	0.345861	0.0207536	0.0390018	0.0292596	0.0503395	0	0.0268142	0.052167	0.0522754	0.0163022	0	0	0.0297576	0.0108323	0.0311392	0.0982206	0.0142585	0	0	0	0.101449	0.0212983	0	0	0
KIR3DL1	0.00504865	0.0146724	0.00503039	0.00478727	0.00723952	0.0124044	0.013826	0.042071	0	0.0135215	0	0.0671313	0.0248802	0.010133	0.0242248	0.0236247	0.0771371	0.00564151	0.00877231	0	0	0.0159249	0	0	0.0139777	0.0176135	0.0220672	0	0.014241	0	0	0.029516	0.0147887	0.0276713	0.00561634	0	0	0	0.00587283	0.0333439	0.00806745	0.00493502	0.0153229	0.00599783	0.00637774	0.0241011	0	0.0158418	0.0200133
KIR3DL2	0.030577	0.0148105	0.0076166	0.057988	0.131538	0.0187817	0.0279122	0.0707783	0	0.0409463	0	0.0914803	0.0659252	0	0.110037	0.00596176	0.0667398	0	0.0132823	0.00817281	0.0462851	0.0642993	0.00710693	0	0.0529098	0.0533379	0.0556872	0.0375994	0.0143751	0	0.0574284	0.0782089	0.0671754	0.0418977	0.00850381	0.0222038	0.127465	0	0.0266765	0.058901	0.0244301	0	0.0348009	0.00908143	0.183476	0.0729838	0	0.0119932	0.0151513
KLRC1	0.0372267	0.0978848	0.148368	0.100856	0.305036	0.148087	0.0582556	0.0541645	0.124844	0.170918	0.0949518	0.169714	0.150697	0.213477	0.450813	0.0953949	0.185724	0.0356557	0.194051	0.113717	0.708413	0.704546	0.192828	0.0316096	0.191409	0.185536	0.178211	0.156948	0.0500037	0.176649	0.439483	0.637374	0.638698	0.150599	0.230728	0.0720869	0.183266	0.025824	0.179402	0.304404	0.0509882	0.0571825	0.137196	0.442257	0.356061	0.0634686	0.0266685	0.112639	0.242437
KLRC2	0	0.0278178	0.0858354	0.00907634	0.150982	0.0470358	0.00873769	0.00886263	0	0.0170906	0.010053	0.0636382	0.0943422	0.0192115	0.122476	0.0373257	0.0522309	0.0320877	0.0498951	0.0409349	0.52161	0.613916	0.00889907	0	0.0397512	0.155839	0.264973	0.0313872	0.009	0.0187026	0.589662	0.167881	0.0280383	0.0349753	0.159723	0.00926763	0.0106405	0	0.345169	0.25287	0.045886	0	0.0145255	0.204687	0.350661	0.0571175	0.0191999	0.0901048	0.0569158
KLRC3	0	0.0121077	0.0124533	0.0118514	0.0179222	0	0.0228185	0.0231447	0	0.011158	0	0.0830955	0	0	0.0399807	0.00974759	0.0136401	0	0	0	0	0.105131	0	0	0	0.0436042	0	0	0	0.0244209	0.0938964	0.0365351	0	0.0228345	0.0834233	0.0121012	0.0555751	0	0	0.0550309	0	0	0	0.0445449	0.0157888	0	0	0.00980452	0.0247726
KLRD1	0.0123663	0.0958375	0.128145	0.0461227	0.160777	0.0486141	0.0451545	0.0954169	0.0476396	0.0632961	0.0285734	0.157857	0.0924294	0.0231655	0.180648	0.140167	0.249224	0.114233	0.0300821	0.0590557	0.349425	0.611112	0.0168624	0.0147005	0.0947238	0.291456	0.30029	0.0540674	0.0519362	0.0869856	0.162272	0.201229	0.202854	0.122003	0.469568	0.0933915	0.180542	0.0230189	0.0901468	0.241391	0.0250302	0.0370699	0.0863245	0.124386	0.202043	0.165296	0.0181905	0.0569117	0.0588257
LTA	0.0991243	0.112029	0.0740744	0.109658	0.0710698	0.568275	0.0452429	0.0458898	0.0447495	0.0958675	0.0433777	0.64804	0.712387	0.099475	1.50615	0.28346	0.622026	0.664587	0.617173	0.123641	0.466812	0.529798	0.353268	0.30686	0.137218	0.163304	1.08316	0.528189	0.132036	0.17754	0.657805	0.820978	0.338752	0.264102	0.367568	0.527855	3.56282	0.190528	0.278657	0.318242	0.131996	0.0807445	0.162959	0.215894	0.448703	0.601355	0.0579922	0.738709	0.327449
CIITA	0.442046	1.37209	0.499039	0.76718	1.27647	0.862734	0.586773	0.992251	0.389968	0.671605	1.24478	2.5547	1.43397	0.197386	4.80157	2.23694	2.93105	1.22696	1.09927	0.230886	1.96239	2.31751	0.746541	0.266659	0.541751	1.47852	1.6958	5.05003	0.529077	1.09747	1.5584	4.00396	4.20086	0.693693	2.17905	0.674387	4.19151	0.258468	1.74076	3.16726	0.594577	0.232896	0.824671	0.886499	8.9872	1.80289	1.29851	1.42365	0.60487
MICA	3.93885	2.64478	3.26552	1.94445	4.17358	3.62482	3.00272	4.82183	3.70297	3.09229	4.96419	3.38236	4.92684	4.26056	8.51207	6.00783	5.05335	9.10517	10.0413	3.97975	7.41575	5.94977	4.50062	6.92519	5.31105	4.37077	16.8659	11.9201	5.67685	12.1023	9.83058	2.76861	8.51686	15.4252	16.7845	6.08438	6.31718	4.98604	10.9475	7.91017	7.67779	5.53724	7.76592	14.8597	5.67467	9.18629	4.86714	6.67033	16.7344
MICB	0.743565	1.03328	1.21095	0.797459	1.75745	0.818966	1.52137	0.830912	0.944537	0.42118	1.00175	1.57512	3.77808	0.288186	5.06057	3.30748	4.29247	2.03423	2.12955	2.61521	4.19171	2.5611	1.86889	2.65937	2.45617	4.15059	5.15527	6.43188	1.9142	5.25033	3.64447	3.81498	14.5706	7.71992	4.47246	5.5956	3.20369	2.59594	4.59916	5.39069	1.76178	2.44115	2.0233	5.39765	8.14288	5.26322	0.406303	2.37743	9.7473
NFYA	5.22952	5.79547	6.32101	5.65138	6.31116	5.578	6.03166	4.60499	6.22084	4.60143	8.49755	4.39547	14.3052	3.83873	10.508	7.56978	8.80938	9.14198	4.75591	7.87749	7.72039	6.25459	7.79171	10.21	8.50573	6.98783	10.0548	9.48766	10.6023	10.3578	6.19435	6.55933	9.93663	17.3166	9.59542	12.9517	7.0438	6.52672	8.35624	7.18205	7.21341	7.0513	9.47854	7.17884	9.98783	6.70395	9.72698	16.0136	10.41
NFYB	3.4452	4.16765	3.25389	2.81113	7.14053	4.13044	3.81359	4.53827	3.83474	2.44764	4.82853	3.35302	4.58342	1.22026	6.05211	5.5477	5.94947	4.06329	5.25682	4.25915	4.49929	4.68781	2.56781	3.96643	4.09591	5.06703	7.98911	8.10264	3.93079	3.85794	7.12966	3.66445	5.09255	5.04339	3.82294	5.88932	4.69876	4.17884	6.19667	5.09572	4.25152	5.49013	7.28868	7.19186	7.81929	7.22476	6.5738	7.55142	3.88482
NFYC	7.77709	8.36544	7.07043	7.83859	6.8085	8.60612	6.99355	7.07604	6.72515	7.6586	8.24	8.15908	9.9224	2.91397	7.47315	9.20778	8.79455	8.46577	6.43816	6.54519	6.62889	10.7379	9.12763	8.4608	9.25032	7.26225	11.2001	9.26179	9.42236	6.60683	8.93183	10.6273	6.56623	5.69381	9.48545	6.02117	8.29834	10.0784	7.14329	7.07445	7.85541	6.86011	6.03551	7.0088	12.9848	7.29202	7.78331	9.58617	10.4139
LGMN	14.4329	22.2843	20.5297	26.3071	13.5775	22.0465	16.8636	38.1005	21.142	27.8955	18.7102	14.2246	22.1976	27.5276	36.0802	46.3595	27.8959	25.0675	24.445	33.6512	44.8757	36.2046	10.5445	15.7321	20.1221	16.7501	39.4187	25.9623	26.6187	29.8255	31.1132	64.6023	34.0094	24.3651	37.7447	22.5289	27.0116	22.4977	16.3224	23.1095	12.2312	10.0756	24.4487	26.0956	29.6824	57.1951	33.7153	24.8755	35.2442
PSMB8	22.6954	38.5462	22.257	24.1588	41.0981	28.6455	33.4366	15.2653	16.4036	26.7107	25.9621	61.2022	15.0513	40.4838	46.058	31.8135	22.4266	53.0629	53.2423	39.8574	91.7277	62.1649	69.7243	44.6076	44.9229	31.9493	100.075	42.2882	34.4337	48.5234	69.0714	72.4372	99.0813	33.8194	46.7551	55.4926	51.0227	36.3561	32.2663	104.085	32.2542	33.9027	39.2601	68.0559	43.6964	38.5499	23.4004	31.1184	29.0344
PSMC1	3.03686	3.10209	2.69638	2.90173	2.92875	3.33594	4.07752	3.02747	3.50106	2.61552	2.74923	3.14314	4.32681	3.27664	3.43805	2.78621	3.14397	2.95629	2.8326	5.52761	4.61577	4.48106	2.01362	5.9176	2.33409	3.70496	4.00727	2.62319	4.91816	4.64143	2.90784	2.83881	4.95948	3.07837	5.43541	2.96965	5.09749	3.24278	2.79847	4.16316	3.20415	4.52334	5.39662	4.21927	5.02784	4.208	2.61367	3.12584	3.22656
PSMC2	20.0016	24.4049	19.6141	19.3814	21.6796	25.8803	26.4288	18.7073	22.0872	15.427	20.6619	22.449	25.5168	17.9967	67.5949	31.6793	26.0774	28.7809	26.0372	31.1577	24.449	29.8484	28.9982	23.9963	28.0363	29.1507	26.1342	24.8811	36.4577	29.4298	43.3792	45.9551	33.9395	18.7195	34.4588	37.4202	21.68	20.6381	25.852	27.5924	25.5782	142.433	44.2738	40.6826	87.9278	37.05	36.6144	44.7042	37.2086
PSMC3	41.4939	53.968	38.9947	41.8146	46.3654	57.0414	45.4222	39.6801	41.1816	38.5351	38.1105	44.6288	29.9412	95.2891	69.0484	44.2054	29.9279	88.6403	72.361	57.9915	58.0326	61.1138	72.0673	79.9056	46.3135	49.0605	70.8253	44.052	57.1826	47.5095	82.1425	62.4712	94.4277	29.2316	69.9549	54.525	69.6238	61.2931	67.9944	60.5455	50.0057	79.1789	47.1255	68.6028	78.8572	60.5654	41.7864	162.217	33.8368
PSMC4	32.9403	34.7345	26.3647	33.3495	31.3663	40.4274	38.1247	20.2477	35.6194	23.4132	30.505	33.7215	45.6486	35.2646	47.7245	27.4435	36.5198	41.9536	48.7965	40.2629	84.936	53.0262	28.3113	55.6731	49.6184	33.7422	37.0457	51.9771	47.4417	44.1609	68.3879	39.3154	32.0723	35.7958	49.1956	42.0316	53.0354	50.7809	54.5468	39.9578	54.1063	42.8104	37.3356	56.9432	57.3229	109.515	55.7468	58.1688	43.7128
PSMC5	23.6347	31.0745	23.0238	24.1928	29.0933	35.0204	25.3059	20.4158	25.9532	21.9243	25.0575	23.5828	26.8704	44.6915	20.9454	17.3087	21.4202	47.1996	49.2011	29.8334	32.1516	36.1263	29.9535	24.939	38.3179	24.2149	33.8298	29.309	35.7887	28.7907	39.4297	29.808	25.9993	27.0985	32.1899	27.5492	46.0243	33.6379	31.0876	37.6591	36.3728	41.7011	33.4511	52.1664	34.5879	22.547	39.7513	31.4655	25.215
PSMC6	6.66402	8.30597	7.3297	6.38993	7.82345	8.75601	9.18702	6.05304	7.84883	5.52128	7.32725	8.37659	12.3803	19.3334	7.11901	7.76227	6.10908	7.14014	9.01005	9.81685	12.0876	12.6324	15.8982	7.89337	7.38798	7.20556	11.1119	8.80683	13.949	9.13147	8.50877	6.89508	13.5688	6.57102	12.4054	12.0206	13.0529	7.64757	8.70445	9.63633	7.55982	7.48504	9.66463	14.9407	13.4282	5.83153	11.1322	9.72716	7.69699
PSMD1	24.0327	26.3522	23.2705	24.58	18.7183	31.1981	31.6069	20.5846	26.1397	17.4545	23.297	27.2259	34.7106	21.0919	29.373	26.6909	23.2543	29.7326	22.3499	39.6892	14.3427	35.9807	40.801	15.4798	29.2134	31.9531	28.2965	22.4635	20.1077	33.5373	27.7099	24.149	24.9567	26.7042	30.2001	33.9042	32.7919	23.9867	26.7783	20.8849	21.5221	48.1868	35.916	19.0538	29.2308	19.9761	29.2495	30.0106	30.1496
PSMD2	32.767	37.1999	45.9251	43.1142	29.4792	47.3751	42.5817	33.7426	47.4177	36.624	36.3816	44.2138	50.5165	60.1996	80.963	68.9329	87.8279	84.3028	80.7089	132.274	60.4247	90.2324	86.658	119.295	62.5046	128.404	108.102	68.21	58.8082	145.656	98.8344	69.932	109.671	80.6971	212.958	108.702	64.005	167.207	110.994	144.778	43.4924	81.7702	123.244	80.1652	83.5044	71.1331	94.1323	115.155	97.3068
PSMD3	23.5919	25.114	19.6474	23.9054	18.3863	28.3149	26.0004	19.3308	25.5524	19.774	19.8143	25.7355	36.1204	19.9973	30.9145	23.4783	31.7467	37.6767	33.8406	43.042	39.1157	46.7235	31.4547	49.7325	40.5009	34.9012	42.2185	31.5859	42.6825	49.6093	44.3333	21.871	36.2381	38.6846	48.9654	32.5	51.6192	22.429	43.1521	35.8257	26.8167	47.3312	43.337	46.5052	38.7011	33.337	54.2073	50.6683	55.3425
PSMD4	29.4928	35.6376	27.6056	25.7681	42.0194	36.3481	32.4524	31.8412	29.8303	30.8364	28.8345	32.0626	47.7587	63.9417	57.1638	37.1677	43.0036	36.4096	61.862	46.3556	47.3753	50.5865	67.5711	45.6771	64.1146	40.3338	45.4495	37.8944	46.2536	44.3913	43.9648	49.6463	48.6247	29.5048	48.0695	38.8586	45.5896	64.7187	56.8704	40.5256	51.9376	45.829	44.6985	63.0702	76.4003	56.361	48.2008	48.3429	41.6203
PSMD5	9.81586	9.32392	8.89974	7.50263	7.13987	9.31446	10.4115	5.87517	7.19656	7.51452	8.92876	7.95951	9.28541	3.60625	10.501	15.586	12.6521	9.91582	8.11155	13.4298	6.55368	13.5	12.3946	10.9201	13.3999	13.5083	9.74025	10.5203	6.85813	11.4114	16.6505	18.8182	18.0844	9.9929	12.6303	15.8513	12.0309	14.0777	8.23985	15.6905	7.04592	18.0918	9.6292	18.3804	8.44931	10.8956	10.9843	15.5704	11.2742
PSMD7	28.0524	33.6077	25.2952	25.9844	26.1464	34.9703	32.6059	23.6998	31.2149	23.5664	24.9085	30.5538	36.6322	42.5769	32.296	35.4167	33.9237	52.7222	49.4615	54.128	44.6223	51.6566	36.6355	56.2819	31.729	35.089	40.1162	16.7077	41.1328	64.931	37.2319	26.0991	32.5191	19.1199	33.4321	41.0073	40.3001	32.2874	41.4584	32.9481	23.3628	39.6138	30.6978	49.3272	46.617	37.035	35.1198	26.8121	26.5811
PSMD8	41.2426	54.1705	38.8879	44.6284	40.0958	60.523	48.9533	38.8027	46.4251	37.7227	36.715	48.5847	45.8131	45.4091	58.056	31.7471	44.2583	55.2822	66.2014	75.4667	75.6479	48.6889	39.9977	87.5349	61.4997	46.0272	60.7355	43.9886	64.2398	59.4201	62.4888	43.7051	36.1683	38.4598	52.6298	52.6203	59.1462	62.0776	63.0103	43.9075	59.996	74.4493	35.7988	52.9107	44.7096	91.2057	45.2149	59.3918	58.3159
PSMD10	14.8325	13.4814	13.0464	11.9068	21.8632	14.4942	15.6971	7.74198	13.4924	12.1322	13.2983	12.6079	25.0675	8.12762	14.7735	20.3918	18.9001	9.74118	20.3888	32.6521	21.5515	19.7673	15.9816	30.2686	18.4407	20.1601	35.0088	20.2816	18.714	21.947	23.6277	19.5213	25.8689	18.9916	15.8383	21.4964	17.0787	42.5718	19.7654	17.9648	27.1701	21.2462	19.5247	23.1183	23.5064	17.5277	23.8181	29.3817	19.1174
PSMD11	15.1514	17.278	14.0462	14.6731	10.7874	18.0592	17.9967	9.85495	18.0308	11.1886	14.7408	14.7436	25.3327	20.6026	21.9481	14.5411	22.2486	21.3798	19.3769	28.2476	20.207	32.6868	16.141	27.6458	24.8859	30.2825	24.4124	21.8388	26.6073	26.7541	28.3765	12.1895	24.593	21.1678	29.6798	39.5503	24.9973	23.0357	26.8927	22.7476	14.5495	45.294	40.9135	28.7199	28.0921	39.6773	34.7407	29.5162	20.7446
PSMD13	18.0143	22.8745	20.6153	17.0646	20.1517	24.6263	20.8845	15.0993	17.9446	16.1064	15.4171	19.551	15.3374	32.7308	29.3854	24.3148	15.6588	32.4699	46.2375	28.4313	32.5615	35.6411	26.7298	42.8247	37.8413	20.4347	37.7009	26.614	29.6989	20.4133	27.3157	26.8397	19.0971	15.5843	38.7573	21.2827	35.3297	21.6569	33.9029	29.6131	30.8011	40.1106	15.6212	36.6627	17.559	21.535	18.5321	22.7992	16.9965
PSME1	67.6406	98.2652	53.2762	61.8165	84.6093	88.3016	87.3971	46.3598	60.425	76.4175	72.0641	116.861	40.8436	106.283	104.282	64.3705	52.665	70.6684	79.3282	108.873	124.275	110.872	107.227	128.929	148.326	76.1685	184.166	88.5644	73.9392	80.5164	99.0171	140.981	190.725	76.9567	63.3716	113.626	96.6048	91.4436	88.6073	177.369	82.2358	86.79	152.417	158.189	93.5078	109.041	74.2383	67.6852	64.0954
PSME2	16.4993	37.6633	16.9625	19.3636	25.905	29.9125	26.1993	10.407	16.8212	18.9923	19.4489	41.4225	13.9909	61.8731	45.3276	25.392	17.049	27.8768	31.7309	40.9933	59.1955	44.0794	39.5648	48.6768	48.3028	24.3953	79.6922	31.8523	27.5545	32.2146	39.9214	57.9312	100.961	27.9484	36.0585	51.8959	36.1303	26.9006	27.2865	73.859	32.8681	40.2356	42.2285	53.1743	34.1916	36.7765	29.6284	19.0296	26.47
RELB	4.17447	8.33062	2.27517	4.28111	5.15215	5.45933	8.55781	5.91372	1.86108	4.19101	5.44187	7.00915	15.167	10.7506	112.839	13.2697	16.3708	22.1559	12.4203	13.6572	17.4613	16.2494	9.4279	11.7246	16.1778	9.09888	17.9569	18.316	13.0998	13.043	14.0433	12.8591	5.81626	8.46016	11.1758	24.9144	19.1611	9.57289	17.532	9.19011	10.8179	13.7989	6.04787	11.9911	52.4774	18.8334	13.8972	24.9069	21.9453
RFX5	5.42518	5.69806	4.67297	4.7349	10.3008	4.88391	8.2254	7.60141	3.82209	5.98013	7.18968	7.07652	10.1261	1.62012	15.0874	7.64479	3.90617	6.70904	5.92014	7.39924	8.3985	11.0071	6.50697	2.78015	10.1087	10.788	8.22798	11.7675	6.55723	6.42498	10.5255	9.75849	9.6642	10.4376	6.51553	10.6963	11.6756	9.93975	9.29156	14.6746	4.03459	5.59361	10.4691	8.17353	43.7764	11.1757	10.3676	11.744	5.32688
RFXAP	1.05154	1.45868	1.07874	0.855502	3.09602	0.91726	1.34613	1.6592	1.19662	0.933207	1.49649	0.694975	1.11921	0.237278	1.11461	0.732752	0.305571	0.639658	2.41093	0.904723	0.916743	1.53741	1.26108	1.17421	0.559866	1.77278	2.29357	1.37721	0.397827	1.41027	2.50551	1.02764	0.683479	0.50018	1.21131	0.777143	1.75686	2.87032	1.09292	2.54099	1.87915	1.26508	2.28502	1.35273	2.72748	0.928221	1.07959	1.56192	1.50458
SLC10A2	0	0	0	0	0	0	0	0.0035155	0	0	0.00398767	0.00504862	0	0	0.0121455	0	0	0	0.00659723	0.00405937	0	0.00798424	0	0	0	0.00883084	0	0	0.00356999	0	0	0	0	0	0.00422378	0	0.0168828	0	0	0	0.00606713	0	0	0.00902135	0.00959277	0	0	0.00297846	0
TAP1	9.89145	27.274	25.5074	21.4513	13.8109	14.9469	18.5195	12.1243	13.5153	20.0815	15.494	64.7085	15.7235	24.3317	62.9216	35.7828	29.5425	41.1756	23.1719	44.1044	118.246	69.74	67.395	22.6945	45.0742	33.5212	93.4012	41.5613	32.5369	86.702	73.1241	99.1984	193.457	28.6447	94.2288	66.3839	34.9208	46.3004	48.5041	170.697	29.4334	35.434	48.6985	79.2121	61.6735	42.039	19.3569	36.0164	43.0746
TAP2	3.82395	6.66704	7.14371	3.95388	3.64806	6.88884	6.02827	3.10193	6.02741	6.07794	5.04908	9.27065	4.99061	8.7025	12.5555	8.03105	10.4049	9.76543	8.40785	10.1933	15.5264	8.74482	19.329	3.23647	7.09946	9.07669	22.0991	9.0896	9.12701	19.6378	14.7941	14.3451	18.512	16.1448	14.8126	9.91802	11.3997	8.50743	7.73148	26.1229	9.47965	9.79577	11.749	15.5547	8.83868	7.1711	8.4608	4.11824	10.4766
TAPBP	35.2037	37.1821	24.9508	31.8554	27.9972	33.2545	46.863	25.2432	28.79	34.9471	33.2833	39.9725	48.7212	36.2937	123.813	49.6146	83.8751	119.114	78.5649	72.4784	77.2776	64.9639	64.5219	41.1401	64.7961	54.5492	160.889	68.9736	56.8458	73.9527	60.0196	52.0587	86.6233	72.3632	65.7376	68.1668	64.8192	65.4495	63.2136	88.878	64.8922	71.6301	38.7759	52.4456	78.4747	45.3124	39.1921	71.2691	69.9724
THBS1	6.89211	31.3402	27.0894	14.9321	17.5732	3.9226	15.9725	94.4622	5.5976	10.356	18.7635	2.81868	29.34	6.9558	71.9791	65.322	13.9233	365.983	1.85934	41.217	15.9151	9.82466	21.8973	100.62	10.417	39.5301	23.8405	24.7885	35.7428	122.886	12.5637	31.0651	92.7488	63.9721	120.127	23.1622	71.8989	49.1642	11.2814	15.5679	14.8637	39.8063	42.9342	6.21304	8.2414	34.5188	10.6411	47.1584	78.4074
SEM1	3.91736	6.1877	4.26029	4.03426	9.49051	6.13737	4.53236	3.14957	5.03203	4.3679	4.30049	3.8556	7.40019	16.8703	18.2493	6.59824	7.26112	5.25508	25.5645	6.99863	8.28193	6.87743	9.89159	11.0018	8.03137	8.47508	15.7452	8.12616	9.39204	6.83433	14.5676	7.69307	7.85537	6.0915	5.66784	10.1888	9.01893	9.15181	8.29445	8.31756	15.6463	46.7413	14.3624	16.1898	8.86716	9.89277	10.3525	11.3702	9.69746
KLRC4	0	0.0298917	0.0768622	0	0.0221233	0	0.0140837	0.0428551	0.0139301	0.0137735	0.0162037	0.102574	0.114047	0.0309656	0.271439	0.0360975	0.0673498	0	0.0268074	0	0.0311388	0.129774	0.0286876	0	0.0213574	0.0358836	0.0224785	0.0758862	0.0290129	0.0602906	0.0927252	0.0225496	0.0225965	0	0.171631	0.0448135	0	0	0.0538406	0.101896	0	0	0	0	0.0389796	0.0184127	0.0154735	0.0847195	0
AP3B1	11.9752	10.882	12.6086	10.8266	8.70836	11.039	12.2216	5.84108	11.5532	11.0869	10.9959	7.62105	8.41791	1.91856	6.15948	13.7375	8.14002	11.1859	5.02711	7.56106	7.23778	7.64217	9.0805	10.1703	8.07536	10.0846	8.50212	8.11297	6.21952	10.7768	6.85688	7.81756	10.9213	8.77326	11.6645	9.29123	7.1197	10.7012	8.47316	13.0456	11.6175	11.3718	8.21804	5.11842	8.73546	6.33652	8.65193	6.65789	9.71048
RFXANK	11.2814	12.1337	10.3324	10.98	15.2646	13.0328	9.30399	7.79165	11.2677	11.0796	10.548	10.8542	11.3918	15.6704	14.0004	7.22023	12.6247	10.2297	19.4826	23.3691	12.1251	14.4353	18.1842	18.2031	23.7745	10.3662	17.6728	14.4457	6.2631	11.5366	29.698	15.6928	10.6711	11.6408	13.6723	13.0486	12.7511	13.7231	13.9566	14.5445	14.079	14.8322	17.3546	13.7838	26.5619	14.0452	13.4647	17.4972	11.896
PSMD6	6.70308	8.34009	5.55369	6.91233	7.25967	8.81817	8.62563	5.139	7.31744	5.35795	6.409	7.16053	4.36557	3.43442	5.63724	8.81432	6.18938	4.86812	6.84828	5.23116	6.27557	5.44381	5.66459	6.47589	7.02791	5.42478	8.67547	4.43522	5.76284	5.79571	6.97353	4.25951	5.23583	5.58157	6.78672	6.19461	6.79752	4.96793	5.63671	4.82836	7.39627	5.49144	5.72567	7.2066	4.17823	5.3682	4.51443	5.54451	4.83802
PSME3	26.747	26.7741	21.6194	23.0225	19.9637	28.1872	33.7945	12.8287	22.8849	16.417	22.531	21.9931	32.253	9.3683	24.0447	23.2666	33.0896	32.695	18.0981	33.429	20.9886	27.9909	23.3005	31.4264	36.0969	31.4058	32.6681	23.9265	29.0454	29.3466	31.3169	15.4963	24.9794	48.187	29.4355	36.2513	44.4075	31.9358	31.3532	26.3395	25.2151	43.8863	27.437	24.1097	28.1558	28.6738	42.185	30.7584	23.4654
PSMD14	6.71002	9.06058	7.16304	7.79953	7.03463	9.85518	9.75274	5.2878	8.35056	5.591	6.67141	8.10685	9.55744	8.07676	14.6136	7.28862	8.73258	11.1032	14.0783	12.8375	11.6092	14.3846	12.5149	10.58	9.43835	12.988	12.5082	10.9006	13.1054	13.6242	18.7217	6.91955	9.13968	11.5082	11.2507	18.2251	12.2226	11.4063	13.9283	13.1164	8.10421	14.1601	16.8182	19.9067	13.0844	12.3168	10.6946	15.0191	10.8022
CLEC4M	0	0.0102555	0.00351608	0	0.00506018	0.00867028	0	0.00326736	0	0.00630073	0	0.00469226	0	0	0.0112882	0.0330258	0.00385117	0.00394323	0.0245262	0.00754568	0.00712224	0.00742067	0.101705	0.0419491	0	0	0	0	0.003318	0.01379	0.031813	0.00515769	0	0.00644712	0.0353308	0.00683334	0.0863013	0.00856778	0	0.0194219	0.0676666	0	0	0.00419229	0	0.0294803	0	0.00830466	0.00699433
IFI30	0.0289163	0.145663	0.103722	0.0603223	0.149272	0.113675	0.0950264	0.112449	0.0731035	0.0774448	0.0485914	0.138419	0.534382	0.383045	1.12848	0.496141	0.63115	0.891809	1.38673	0.136029	1.14389	0.267551	0.365619	0.180465	0.392283	0.201764	1.29761	0.881821	0.445894	0.632797	0.999291	0.684669	0.254108	0.200752	1.53762	0.571142	0.610744	0.168496	0.491098	0.636593	0.332687	0.0847963	0.236958	0.604609	1.21275	1.10432	0.150806	0.60792	0.389732
PROCR	1.66048	6.87764	4.85737	7.6909	4.19736	2.57165	3.62424	19.4349	2.91199	3.76299	5.36596	6.553	6.93719	18.394	21.9785	17.8396	16.2048	24.4423	4.34627	20.598	22.772	38.0289	16.0017	27.2519	66.527	24.1128	46.8191	24.3798	20.3466	17.9067	23.7976	31.4412	39.9716	37.0749	27.8026	4.2769	19.4998	16.6172	14.5238	10.8729	22.0602	5.48319	7.33331	37.2404	37.8646	49.7836	4.60107	17.2591	13.3123
ADRM1	48.8323	55.7218	38.7911	50.9664	35.3189	60.2972	50.4834	34.7509	49.6366	42.2554	36.773	49.3891	53.9647	63.4578	63.9827	36.2821	79.303	101.454	103.413	84.0641	60.9465	83.0306	87.0195	68.1723	99.97	54.2096	85.0644	74.0227	54.1907	83.9877	86.4861	80.8495	58.0602	42.8333	74.3908	62.1711	73.5996	77.4797	101.367	57.3062	76.9929	61.0776	57.6161	125.56	63.6763	50.9877	75.8684	44.3182	56.2273
ECPAS	13.6333	11.0289	13.4063	11.3687	13.7148	13.0349	16.3223	22.2964	13.8857	12.3364	16.985	19.2526	12.5158	8.41888	19.0892	20.9977	18.3795	17.8929	16.7957	13.6754	9.62102	19.9751	12.2093	10.7095	13.3716	22.2531	14.0068	14.2947	9.61567	15.0445	19.0504	20.4623	19.1692	20.7099	18.359	23.3729	15.7877	11.5201	13.0459	31.0251	12.0541	18.1969	16.9778	21.5529	20.6999	16.53	15.3952	14.0132	15.5608
TRPC4AP	27.1843	24.5204	25.597	26.4855	25.5621	26.1359	28.8996	22.2461	24.9984	25.1581	25.4816	26.8439	24.1488	19.2106	32.5596	24.8017	38.1812	41.733	36.7704	23.4005	37.6486	39.0109	39.2211	41.3922	37.6559	26.7357	40.4362	29.3585	32.7573	23.69	41.8742	37.1773	40.0491	37.3545	32.8634	20.7608	26.7631	27.4341	38.7516	33.3894	30.248	22.0423	29.8799	30.0495	29.8684	43.9561	32.3448	38.9933	19.2179
CD209	0.0650272	2.23944	0.32396	3.2526	1.57119	0.418066	0.578761	7.64653	0.625291	0.928847	1.24298	1.37913	3.95367	0.254503	1.52889	26.1232	1.29869	3.70583	0.384161	0.504046	2.09991	2.07508	0.577359	0.270554	0.810156	0.877208	0.881107	1.68453	0.281254	3.86889	0.957509	3.75893	1.59527	1.59791	3.00208	0.36517	2.44329	0.824932	0.484114	1.11305	0.420834	0.340065	1.50981	0.89227	1.16647	1.29991	0.293481	2.22918	2.64863
UBXN1	27.8125	33.5359	25.2671	27.7751	33.9824	35.3926	25.1714	26.1662	30.7757	27.8245	25.074	27.5632	17.6006	54.6617	22.6226	21.4214	20.0807	34.2003	44.6728	24.0526	35.8328	33.944	48.6278	37.7659	77.7392	24.6334	33.5949	32.9272	30.4773	23.4512	37.4381	32.492	39.8549	18.6304	34.1045	44.5954	42.5209	52.303	43.559	32.4298	49.9936	32.9639	32.4543	33.9907	39.2505	29.3851	28.2862	36.0161	25.7321
ERAP1	5.92712	3.95733	7.00513	3.62012	8.40856	4.54662	8.24609	5.63676	4.10744	6.04274	6.32934	7.55945	10.929	0.529202	9.75726	21.996	9.19033	12.5319	3.37642	6.34661	10.0455	7.74724	5.96048	5.45025	9.33242	10.6458	9.00664	12.2406	5.63922	8.95219	10.1674	16.2226	21.549	7.90379	4.98036	9.34247	9.89726	12.2334	5.22251	16.5095	6.1785	11.5168	7.03777	7.72588	25.7727	10.0437	5.99341	9.28356	9.06324
TAPBPL	9.39297	5.28866	7.48452	6.14549	17.677	5.46272	9.1208	3.86301	4.36845	5.10286	6.17808	9.64708	8.384	2.58351	29.586	11.0814	18.9792	8.18255	17.2514	6.86178	11.7181	10.3824	10.5822	4.57444	4.54192	9.92882	12.105	24.8382	7.21523	8.7412	6.41754	16.1559	18.6548	6.58228	4.90665	9.83085	10.8668	10.9766	9.2615	12.0089	8.97545	11.9532	9.1316	10.0254	15.2941	7.70787	11.199	6.63049	4.82606
ERAP2	7.47764	5.46472	12.634	3.03015	4.80409	7.76916	10.606	10.0506	3.13663	0.522937	5.40078	6.97137	9.24596	2.09525	12.4825	17.2844	9.62907	0.423403	1.23613	8.88758	12.1306	8.67123	0.670401	0.850298	10.5467	11.7399	1.41958	5.15059	0.318098	0.411726	0.627413	1.46645	22.8636	4.784	6.2539	14.4069	6.50939	16.2237	0.274354	1.92795	21.6395	0.410064	2.81633	6.64195	14.1888	0.558335	5.21558	3.02545	1.0154
ULBP3	3.03521	0.830039	1.99686	1.7351	0.666387	1.86733	3.03583	0.537858	1.9144	1.82806	2.51665	1.64139	3.63209	0.553808	1.13816	3.38652	5.48376	3.84601	0.100935	6.13304	1.17243	3.71048	1.30967	2.30902	0.5629	3.00616	3.21615	1.64292	6.60895	5.61838	1.0692	3.1202	4.02002	6.52696	8.95016	4.33076	2.37313	2.22136	1.79069	1.91828	1.64764	1.54733	7.71338	1.10418	3.63244	2.79042	1.98086	4.23793	5.87201
ULBP2	2.80796	4.61604	10.0361	8.47188	1.12863	5.52276	5.82556	1.0242	6.60714	3.32341	2.05543	4.653	11.0598	28.1362	1.39497	6.42049	8.7058	11.493	2.79064	18.0582	20.4796	12.816	22.2296	20.4988	3.2834	3.94573	17.3253	2.63323	20.9415	11.3263	5.6094	17.6288	6.30909	6.62637	24.327	4.32522	6.25469	9.85186	3.53855	5.54951	8.34506	7.03865	9.55528	6.30532	9.64724	3.90966	6.89115	6.83345	20.2382
ULBP1	0.045666	0.0398144	0.177453	0.0606225	0.0196448	0.0673202	0.245949	0.038054	0.181419	0.0733828	0.0911263	0.0546494	1.77786	0.2658	0.547794	0.30985	0.114626	1.14304	0.0158695	0.561471	0.248852	1.81976	0.0594386	0.603927	0.126431	0.955906	0.738527	0.366872	0.850165	0.365831	1.68791	0.540631	0.474871	0.196063	0.56389	0.893132	1.53307	1.26951	0.350598	0.0402136	0.0583773	0.669573	3.3818	0.0596767	2.87862	2.57784	0.15114	3.30288	1.37579
KIR3DL3	0	0	0	0	0	0	0	0	0	0	0.00891154	0	0	0.0510905	0.0135712	0.00661752	0.0092601	0	0.0442299	0	0.0171254	0.00892148	0	0	0.0234918	0	0.024725	0	0	0	0.012749	0	0	0.00775103	0	0.0246461	0.169782	0	0.0296108	0.0373598	0	0	0.0128763	0.0100803	0.0214376	0	0.00850996	0	0
RAET1E	13.1589	17.4948	19.2125	26.0469	3.54783	21.5346	8.85105	4.01118	29.1056	21.2011	12.2502	13.5406	4.78419	5.79028	0.0229184	3.21104	9.12737	3.72542	1.59345	4.59088	3.95247	2.62653	3.64133	12.3424	8.41703	0.311055	0.480174	0.187947	6.74999	1.6612	2.86348	3.00884	1.69992	2.39975	1.68437	1.39199	2.0442	0.0115967	2.46136	2.28706	9.54811	0.901094	0.362413	3.15496	0.090507	0.125408	9.58079	0.592005	0.804697
RAET1L	15.1797	26.8699	42.2518	33.8114	1.6203	31.412	13.5746	7.69864	27.6906	17.6153	20.8912	20.9214	9.56101	14.5488	0.937735	5.75308	16.5546	8.85041	2.96356	16.4345	6.41144	20.9257	5.35174	11.5315	1.59371	4.67353	4.03811	6.97352	7.47718	3.04096	9.3378	5.84263	0.515219	3.98273	4.63671	15.3268	8.20018	3.95988	9.65971	4.34155	8.68731	2.1882	33.5989	4.85034	0.848372	14.872	13.8772	7.90233	5.28212
UBR1	2.03199	1.61705	2.15713	1.54171	3.17076	1.51623	2.64252	3.34937	2.00693	1.22056	2.54091	2.02548	4.5244	0.905014	2.13586	5.11946	2.69708	5.7169	0.848776	2.12614	2.71272	2.4237	2.44812	2.60066	2.25072	3.43533	2.10145	3.71306	4.18672	3.06952	2.2019	3.70501	3.24915	5.08411	4.86502	2.58869	4.27348	2.52116	0.803596	3.02737	2.76435	2.23348	1.81156	1.76674	3.5309	3.11672	2.42786	3.76736	3.36294
RAET1G	7.85967	7.09948	6.79222	10.7397	1.92455	10.557	7.07775	1.43937	12.1791	8.65452	7.14935	5.84174	0.904092	4.78675	0.0772171	1.17475	2.78192	1.61842	0.469762	0.805215	1.53954	1.06598	6.36464	4.27561	0.441088	0.34809	3.75614	0.411603	7.50811	3.66004	3.13369	4.00795	9.19217	0.996696	4.13542	1.76691	1.95351	0.328205	1.72971	1.39233	6.43395	1.4535	1.15756	0.780025	0.390321	0.622266	3.97042	1.28008	3.42569
PDIA2	0.0255307	0.0370987	0.0445171	0.00605224	0.0457622	0.0104547	0.0174793	0.0177292	0.0230516	0.0227925	0.0201104	0.0339479	0.11009	0.102484	0.377718	0	0.167176	0.106983	11.0792	1.26244	0.0772928	3.69774	0.0890105	0.0284528	1.60807	0.126183	0.241784	3.4429	0.654146	0.0748269	0.968603	0.0186576	0.0467409	1.59756	0.134907	0.0556182	0.16319	0	1.67797	6.14752	0.224381	0.0623902	0.00968585	12.7161	0.370896	0.0685562	0.992217	0.0951317	0.227714
HAMP	0.0429017	0.0138535	0.0142489	0.0135602	0.0410127	0.0273282	0.0130543	0.0088273	0.0172159	0.021278	0.0200258	0.0126769	0.158568	0.287023	0.556569	0.167296	0.150866	0.218392	1.63997	0.0407718	1.29883	0.0200481	0.0930678	0.0212498	0.0989817	0.110869	0.222246	0.0937862	0.147908	0.055884	0.243519	0.167212	0.055853	0.0217724	0.0689374	0.281536	0.227858	0.12731	0.0388153	0.0367299	0.10664	0.0419361	0.188079	0.186881	0.331197	0.460807	0.00956169	0.0934849	0.0944815
PI3	534.292	675.204	766.255	1809.29	330.372	2253.73	567.292	16.3243	2841.5	371.405	1128.93	1472.1	543.985	10147.8	818.207	809.013	3690.09	2809.28	18614.1	7131.54	6295.45	1699.04	5017.42	949.305	4879.52	423.567	35.7233	72.5719	1709.59	339.677	2576.57	351.167	66.5769	781.558	461.864	176.674	371.993	479.139	7286.15	2293.78	1437.17	490.692	624.345	3668.25	7.88476	168.923	15218.7	9.85108	13.5541
CAMP	0.365928	0.111943	0.211087	0.146099	24.303	0.126187	0.421943	1.89023	0.156503	0.0515814	0.0606822	0.102436	0.545744	0.115965	0.0616078	0.781063	0.546483	0.688673	0.970465	0.18532	0.427583	0.931499	0.0716226	0.372038	0.239948	0.201574	0.0280604	0.189461	0.0543262	0.188155	0.405128	0.0844476	0.0564153	0.0527798	0.0857001	0.20512	0.471008	0	0.0672104	0.911593	0.40008	0.0564778	0.0876797	0.114402	0.413603	0.344775	0.135211	0	0.229039
DEFB4A	0.0755171	1.28023	4.4394	27.4973	2.97792	7.20529	16.9237	0	0.613657	0.202253	25.6577	3.06264	1.86078	147.628	1.32862	7.12641	9.80738	2.06744	9.11947	24.3024	12.5743	2.26293	27.8028	48.8692	0	0.922114	1.15528	0.0619071	2.37868	4.86926	5.21945	0.0551872	0.88483	8.58853	9.87102	0.658051	2.60238	0.229188	16.3392	53.5745	34.9346	4.79813	0.229198	5.83147	0.524686	0.0450627	0.113608	0.1481	0
PPBP	0.040135	0.0777602	0.179954	0.0190286	0.172655	0.0328702	0.0366372	0.483094	0.0543565	0.0358304	0.0421522	0.186785	0.0494472	0.644431	3.37012	20.252	0.109502	0.067272	0.0348684	3.26117	0.243013	0.0632989	7.03367	0.566563	0.333354	0.186695	0.0292377	0.723837	0.584924	0.35289	0.211063	0.0879908	0.264521	0.0733258	0.133944	0.0582889	0.156154	0.121806	0.373496	1.54625	1.18647	0.0784633	0.334981	1.78802	0	0.119747	0.161011	0.362068	1.43189
REG3G	0	0	0	0	0	0	0	0.00720059	0	0	0	0	0	0.0156087	0	0	0	0.0173801	0.0135127	0	0	0	0	0	0	0	0	0	0	0	0	0	0	0	0	0	0	0	0	0	0	0.00760179	0	0	0	0	0	0	0
CXCL14	24.3157	80.2941	73.6028	49.1311	70.1102	77.5455	97.2686	48.9497	42.5842	104.486	78.7424	35.4236	463.138	141.759	2.3007	102.599	74.9008	29.1763	1502.32	1190.95	206.995	813.121	1308.93	31.9	1601.57	62.4938	469.679	740.105	155.997	242.877	515.769	1034.09	50.8715	486.863	135.953	61.0693	104.495	9.46321	1010.3	510.194	847.755	112.536	216.966	1399.41	55.744	311.515	261.62	368.904	242.66
CXCL16	29.8776	20.0535	13.1758	15.9331	35.5749	22.068	43.6484	8.49694	19.1033	18.8656	24.2869	25.1014	25.4974	6.14303	40.3865	48.2814	41.7924	31.2515	28.8303	10.3935	39.1994	31.6087	13.5259	15.277	18.6325	26.6771	29.4121	35.3039	27.1269	18.0412	22.9398	22.2847	16.5395	13.4494	18.2011	26.5513	19.2725	27.3244	39.9463	17.5971	18.6113	20.2248	21.7972	10.4264	25.1902	58.0886	25.9582	11.2435	28.3982
SLPI	4306.09	722.338	1298.02	976.144	28862.1	879.382	4159.23	270.673	667.225	1005.47	1107.35	887.609	978.84	3341.73	106.851	1118.46	690.88	249.51	3620.05	608.75	1222.6	1544.44	1716.66	406.13	1190.51	2358.73	135.742	32.5636	914.853	677.218	1006.27	189.655	16.0431	238.213	211.572	45.0331	180.401	82.1232	1062.74	1242.81	1627.98	205.25	262.82	885.011	80.2268	37.8678	985.183	4.94793	225.46
CXCL8	4.30321	5.84347	6.60751	3.96675	42.2713	1.19888	28.5974	7.33776	1.8971	1.78565	2.73688	4.30404	76.3843	61.8258	239.167	355.219	157.759	28.8583	78.005	97.3715	10.7482	49.5378	40.0719	88.7704	13.5735	12.1072	35.6874	80.2882	46.7439	193.152	13.0546	2.37009	16.3941	13.9716	31.9514	279.322	53.5386	5.00948	238.101	43.5269	10.1733	12.8411	176.689	35.9807	4.69478	11.7999	30.483	11.0625	49.1616
CXCL10	1.3543	15.4598	11.4881	1.96677	0.19245	1.85859	1.01352	0.666514	0.3415	8.43066	2.29373	36.6	3.92329	50.0782	28.7447	37.3198	4.96662	6.33965	5.95713	1.13487	33.1699	30.2494	3.3009	4.8044	7.38082	4.82414	112.915	5.26105	11.9193	89.3024	65.6658	72.3291	356.106	2.15106	58.6482	80.6952	4.34015	3.83617	20.0543	422.459	9.82615	2.32563	15.4046	66.7339	50.4001	26.1371	1.27262	28.6558	11.7045
CXCL9	0.565551	6.85343	4.24717	1.46978	0.968663	1.5611	0.621429	0.416977	0.179668	8.04092	0.813968	14.6642	6.10321	16.3014	91.98	12.734	8.5895	7.74156	2.06544	1.01336	28.3249	29.2915	0.511193	2.91019	8.26389	14.7006	38.9412	14.5355	8.51804	22.2337	30.8745	83.2723	394.379	2.50181	75.7072	13.2686	8.52804	2.96238	5.36048	47.3297	1.17986	2.06797	21.0268	16.15	121.858	34.5726	0.840312	22.5358	2.96845
CXCL5	0.107414	0.0492895	0.309811	0.0482462	0.299946	0.0277804	0.216749	0.0942205	0.00510441	0.0807526	0.0712502	0.0225517	1.08655	0.658111	1.45578	100.21	0.697182	0.416938	0.0392922	5.6514	4.47279	0.766794	0.856727	4.52791	1.65911	0.184084	0.304761	11.3453	1.59468	4.39637	0.101932	0.264412	1.13436	1.70422	0.47168	0.153263	0.942674	0.157849	2.13071	8.9984	0.234878	1.77389	4.28956	4.57377	45.1638	2.72578	1.84841	0.674094	2.33069
CXCL11	0.105281	1.36957	6.11417	0.270968	0.183318	0.234037	0.137294	0.187997	0.0407389	1.8395	0.229042	5.22965	0.296476	6.74671	2.76638	5.46022	0.623727	0.722669	0.797058	0.0804003	5.85859	3.19436	0.328599	1.44149	0.551732	0.926992	10.8688	0.961702	1.66163	9.2275	6.81334	6.9684	164.825	0.391561	6.98531	5.23505	0.526653	0.328647	2.19567	39.2529	2.10291	0.470451	2.55625	8.85347	8.38828	2.95269	0.24889	1.45709	2.07181
CXCL6	1.72205	1.50266	0.18992	0.461201	7.45515	0.33913	6.8219	0.279942	0.0652793	0.176034	0.731726	2.27232	8.53502	17.9938	1.57688	19.1254	6.84312	2.65873	0.411137	0.52704	11.7004	5.92254	4.06363	1.38687	0.391242	1.11596	2.03974	11.0134	4.85132	8.52741	0.819682	0.115279	0.587218	6.35836	2.31053	1.00548	21.3861	0.0558534	5.57372	6.07011	4.61074	0.713152	2.29408	3.46695	0.772182	0.141195	1.43047	0.402169	4.16879
CXCL1	27.1687	15.5406	4.43452	11.0859	105.985	2.54789	55.0997	12.4548	1.05959	1.63082	3.26736	15.3837	44.8754	158.145	458.766	69.3	220.408	27.056	186.751	47.8321	23.3728	55.4209	167.59	54.371	4.12266	4.51909	38.842	73.3151	21.5898	166.329	8.53362	0.501625	4.13484	35.8015	35.692	77.6612	138.061	16.4909	81.8689	41.8489	56.2577	41.8487	11.3573	22.6752	2.13982	2.07441	9.93778	3.70844	56.5926
CXCL12	1.96677	7.10878	1.95496	7.43966	4.24901	1.55276	1.6639	50.1475	8.30338	12.5838	5.06364	8.36362	10.4604	0.180077	5.92133	3.60548	3.1127	2.81774	2.10459	0.499818	12.0563	1.85195	1.88121	0.361367	1.68979	10.6754	4.5477	3.96788	1.0656	8.53003	6.93906	10.8324	1.98839	4.8852	1.84122	6.16313	13.6167	0.902874	0.585008	1.01359	1.362	5.05207	1.40811	0.622705	1.65537	8.25618	0.800385	3.77841	2.81254
CXCL13	0.190508	1.00046	2.52759	0.247198	5.65049	3.04658	0.0732232	0.0742702	0.162956	1.23529	0.705556	10.7859	56.0216	3.50165	35.2172	2.45544	24.5004	1.78146	1.70736	1.96177	57.23	25.3862	39.087	0.566167	2.98421	28.7076	23.8705	17.6394	4.44043	2.42932	24.1348	109.531	15.9629	27.423	27.3501	17.0376	61.2478	35.2626	8.95763	37.6691	15.9901	5.12595	6.72537	4.16914	24.37	9.71666	1.4682	7.1891	1.66937
CXCL2	1.39656	6.3475	0.886375	2.90249	18.1195	0.391704	8.75807	22.3898	1.20913	1.5969	2.00926	2.37848	4.40756	8.62021	23.2396	10.8396	1.13787	3.30283	9.09148	1.72835	2.12366	1.9411	3.3705	6.95053	0.887184	0.823169	1.64453	8.93939	1.80779	48.8185	0.77611	0.796904	3.08216	1.45051	2.5113	2.41724	3.66851	0.150959	11.5054	2.71655	2.21634	1.65499	3.658	1.73868	0.761272	2.11194	1.0457	1.14057	3.07141
PF4	0	0.0690379	0	0	0.0340641	0	0	0.505889	0	0.0212076	0.0249493	0	0	0.238394	0.227969	0.0926344	0.0259252	0.026545	0	0.0761939	0	0.0499544	0.0883425	0.141196	0.131539	0.0276256	0.0692218	0.0389482	0.0446722	0.278495	0.0356931	0	0	0	0.0528532	0.0230003	0.264074	0	0.221067	0	0.151839	0	0.0720986	0	0.0300092	0.0283507	0	0.0372702	0
XCL1	0.0839693	0.284704	0.52291	0.159244	0.15051	0.326659	0.124559	0.0971842	0.0947694	0.459151	0.132284	0.404743	1.1897	1.72746	2.53496	1.2279	1.53496	0.727181	0.164139	1.0212	2.45739	2.00855	2.56646	1.07617	1.46752	0.976495	2.75267	1.84136	2.34883	1.27153	2.5864	1.73353	1.46042	0.623229	1.84487	1.24999	0.688408	1.65646	1.23317	1.7215	1.79463	1.30301	1.32204	1.35918	2.8375	1.20255	0	6.78464	2.72531
CXCL3	0.206915	0.275612	0.502531	0.196203	5.99902	0.0900266	1.08607	1.22134	0.0700585	0.121224	0.142613	0.32672	0.892233	0.415294	9.7732	9.64206	1.12907	0.397397	2.29198	0.80193	0.743878	0.550692	1.05804	3.33406	0.277482	0.278223	0.593517	4.09218	0.589737	12.1288	0.174878	0.0945072	0.606102	0.945074	1.44583	3.03011	0.869741	0.243338	2.8808	1.49469	0.754268	0.651017	1.30505	0.806586	0.857675	0.378129	0.162127	0.978967	2.46069
DEFB103B	0	0	0	0.0262653	0	0	0	0	0	0	0.0290915	0	0.0341262	0.166784	0	0	0	0.0309521	0	0.0592292	0	0	0	0	0	0.0644242	0	0	0	0	0	0	0	0	0	0	0	0	0	0	0	0	0	0	0	0	0	0	0
CCL13	0.185465	2.58066	1.27676	2.9577	1.35392	0.262363	0.338604	11.6615	0.487144	2.92012	3.77178	1.83837	1.49562	0.372242	3.80235	35.8061	0.588816	0.527531	1.72847	2.92026	10.2088	0.90411	1.75564	1.12741	0.72354	1.15683	3.04609	4.20183	2.267	5.33689	10.1586	2.76001	3.48187	1.52479	2.86972	0.750929	1.51816	1.71931	0.608	3.24786	0.458015	0.230734	3.76116	2.80425	5.51647	10.5037	0.642577	7.94901	9.35712
CCL1	0	0.0704373	0.0482985	0	0	0	0	0	0	0	0.0254551	0.0322276	0.0298604	0.145936	0.0387651	0.964023	0	0.0270831	0.0842261	0	0.0489173	0.0764505	0	0.0720293	0	0.0563712	0.0353125	0	0.0455777	0.0473567	0	0.0708485	0	0.154981	0.0539245	0	0	0.0294228	0.0281936	0.0533577	0	0.0473828	0	0.0287937	0	0.115701	0.024308	0.0570384	0
DEFB1	61.6555	67.6953	55.7199	66.3478	137.222	46.7832	140.349	21.7064	40.1658	116.865	102.176	46.7389	11.2795	189.115	1.63235	18.2836	100.374	1.54294	371.721	46.5346	166.908	52.8649	9.71176	14.0056	1.49591	39.4108	13.2515	0.0984298	151.393	32.9618	35.3146	8.37968	0.659457	6.74544	64.3141	33.0739	26.3276	11.6608	52.7255	73.7818	73.8195	22.5344	26.6934	58.3767	4.43658	8.06038	5.59959	3.24952	5.29512
CCL8	0.0910278	1.43295	0.351457	0.873941	0.244743	0.130464	0.186963	17.8785	0.14383	0.457115	2.91589	0.695972	0.714945	0.205537	1.18293	7.96894	0.173849	0.279722	0.355874	0.462279	0.321512	0.299092	0.888609	0.456509	0.409533	0.224948	1.54176	2.23867	0.23537	3.64613	4.88958	2.11208	2.76641	0.332612	1.18985	0.815243	1.58109	0.386766	0.569148	1.84116	0.290914	0.400405	0.725217	1.51398	0.733071	3.16404	0.388003	1.47278	1.87187
ELANE	0	0.202816	0.0695348	0.529394	0.220157	0.0571552	0.101928	3.98036	0.214236	0.461038	0.219884	0.0927953	0.103175	0.0840409	0.111619	0.0217709	0.0609293	0.0779823	0	0.0149225	0.140851	0.0293506	0.0129764	0	0.0193213	0.0811569	0.0813423	0.0686519	0	0.245444	0.0419428	0	0.061327	0.06375	0.0310538	0.0540552	0.0775781	0	0.0487079	0.0307274	0.0669096	0.0272866	0.0423614	0	0.0176318	0.0666297	0.0699919	0.0656941	0.0276643
DEFB103A	0	0	0	0	0	0	0	0	0	0	0	0	0	0.111189	0	0	0	0	0	0	0	0	0	0	0	0.0644242	0	0	0	0	0	0	0	0	0	0	0	0	0	0	0	0	0	0	0	0	0	0	0
DEFA3	0	0	0	0.0206769	0	0	0.0995274	3.71498	0	0	0	0	0.107461	0.919086	0.139507	0.0680257	0.0951905	0	0.151556	0.116568	0	0	0.101366	0	0.0603718	0	0.0317705	0.0357518	0	0	0.0982916	0	0	0.0199194	0	0.0422255	0.0484804	0.0264716	0	0	0	0	0.0992726	0	0	0	0	0.0342115	0.0864406
TMSB10	628.662	1109.95	1277.36	888.769	1163.22	1075.75	1195.36	655.389	609.615	877.83	600.315	986.862	1005.83	10287.2	2090.8	2477.64	957.241	3087.97	2782.36	1343.8	1849.41	1596.8	2722.27	3043.87	991.074	946.351	3525.9	904.848	1923.31	1914.47	2614.5	1539.43	2474.86	2082.8	1387.67	2584.59	2575.52	2545.74	1276.29	2197.04	3164.07	3157.08	1779.79	2562.03	1186.71	1672.27	1472.75	1142.15	2851.35
DEFA6	0	0	0	0	0	0	0	0	0	0	0	0	0	0	0	0.0238598	0.0333877	0	0	0.0327087	0	0	0	0	0	0	0	0	0	0	0	0.0894292	0	0	0	0	0	0	0	0.0336756	0.0488863	0	0	0	0	0	0	0	0
DEFA5	0	0	0.127362	0	0.13747	0	0.0583421	0	0	0	0	0	0	0	0	0.224303	0.0348749	0	0	0	0	0	0	0	0	0	0	0	0	0	0	0	0	0	0	0	0	0	0	0	0	0	0.048494	0	0	0.0381377	0	0	0
DEFA4	0	0	0	0	0	0	0	0.645952	0	0	0	0	0.057301	0.0933485	0	0.0181365	0	0	0.12122	0	0	0	0	0	0.0965754	0	0	0	0	0	0	0	0	0	0	0	0	0	0	0	0	0	0.0352898	0	0.0587538	0	0	0	0
LCN2	410.613	267.016	381.028	434.267	1636.33	510.497	1323.26	52.9076	207.928	341.34	557.446	340.253	116.363	300.901	54.5145	156.047	1196.94	438.002	778.584	275.397	327.375	524.987	133.113	175.395	38.0591	95.0823	4.12082	42.8686	114.184	91.316	115.132	29.9738	1.28876	66.6669	67.5423	96.6454	81.8563	54.6311	503.736	272.558	167.395	73.2686	42.8935	229.052	0.533104	9.89067	903.476	1.30306	11.6212
LCN1	2.66389	0.0889861	0.0183052	0	53.9526	0	0.184476	0	0	0.0164012	0	0	0	0	0	0.200593	0	0.102645	0	0.0785678	0.444953	0	0.922336	6.16961	0.686662	0	0.0535339	0.0903638	0.051822	0.0717929	0.0276039	0.563885	0.215259	0.0335646	0.0613124	0.0711507	0.102113	0	0	0.0404453	0.0587137	0	0	0.130954	0.0464162	0.0657765	0.0184255	0.0864706	0.291308
COLEC10	0.103101	0.00832314	0.0428035	0.00814696	0.0739211	0	0.047058	0.0238654	0.0387874	0.0230108	0.045118	0.0114244	0.0529263	0.137955	0.109935	0.0603066	0.0281296	0.0192014	0.0447861	0.0367434	0.121385	0.0722693	0.0958542	0.0127669	0.0118936	0.149873	0.0125179	0.0281733	0.0807844	0.0671501	0.20655	0	0.0251673	0.243304	0.516125	0.12478	0.219671	0.135592	0.0299831	0.047287	0.0411875	0.0587887	0.0782292	0.0408284	0.0651217	0.133299	0.017234	0.114578	0
BPI	0.0178524	0.00741182	0.00762337	0.00483663	0.047542	0.00626615	0.00931234	0.0732026	0	0.0182145	0.0160712	0.0101735	0.0188525	0.0409499	0.0611862	0.0377914	0.0389662	0.0883449	0.00886275	0	0.236779	0.0563119	0.00474217	0.00378966	0.00706091	0.0266926	0.0668841	0.00418143	0.0167858	0.00996628	0.0459835	0.0670957	0.0112058	0.0302863	0.0368826	0.0321007	0.0595363	0.00619207	0.00296669	0.0140365	0.00815062	0.0174506	0.0232212	0.0121193	0.125648	0.0365243	0	0.0300096	0.00505491
S100A9	12988.4	22520.5	17444.7	28929.4	1400.4	24547.4	10078.1	3364.6	16864.5	19545.6	12028	15566.9	4637.05	43884.7	1363.13	3628.68	12202.8	1188.93	10902.3	2282.84	9532.69	1973.94	11813.1	15597	1743	450.084	1060.32	60.5445	10541.8	2863.67	3252.66	1553.94	706.742	2438.79	1590.94	3814.64	3098.59	805.468	4247.36	8678.77	16856.5	4079.59	323.248	4337.47	523.347	128.562	4137.14	72.2738	1169.94
S100A8	3901.13	12555	6379.75	8347.08	134.554	9808.16	2801.76	1516.27	7791.36	5560.32	4481.56	5110.8	1351.21	16620.8	609.652	834.718	3533.11	205.722	4765.7	665.156	3002.47	440.455	4778.88	4924.54	392.291	127.566	342.522	15.8546	3557.57	749.564	1103.2	379.524	145.829	652.861	390.584	1053.22	883.912	81.2392	1246.25	2891.47	7501.91	1236.51	158.347	1774.14	78.4479	25.1921	407.107	12.8332	359.275
DCD	0	0	0	0	0	0	0	0	0	0	0	0	0.0807186	0.0986234	0.0261974	0	0.0357508	0	0.0569199	0	0	0	0.015228	0	0.0226739	0	0	0	0	0	0	0	0	0	0.0546632	0	0	0	0.0381064	0	0	0	0.0497118	0	0	0.117287	0	0	0
LCN6	0.0597488	0.132299	0.0510281	0.129498	0.146875	0.0279622	0.04675	0.418864	0.169548	0.106681	0.107575	0.147545	0.0420639	0.154183	0	0.0399413	0.0186304	0.0190757	0.014831	0.0182515	0	0.0179491	0.0872914	0	0.0118158	0.109188	0	0.0279889	0.0642046	0.28352	0.0256497	0.0124754	0.0250026	0.05458	0.00949533	0.0661139	0.142326	0.0310856	0.0297869	0.0281866	0.0681966	0.0834343	0.0259058	0.0709821	0	0.0814935	0.00856059	0.0334788	0
S100A12	13.5727	30.6704	35.0233	41.9982	1.58878	38.5427	20.2283	5.71926	26.035	19.7334	19.055	17.1267	55.2162	312.219	6.68974	33.009	76.2386	11.0499	37.252	52.9213	53.6134	9.26143	57.3505	69.2716	8.0523	3.189	4.35857	1.27161	104.985	10.8785	20.3517	2.63151	2.67755	20.3437	14.914	13.2217	6.28149	8.10388	18.7527	37.5333	216.618	4.44045	3.65699	75.6204	0.419897	0.396691	29.1418	0.651868	1.04313
HTN3	0.0759898	0.00669217	0	0.641951	0.00990597	0	0.0378367	0	0	0.592056	0	0	0	0	0	0	0	0.00771939	0	0	0	0.0290539	0	0	0	0.00803364	0.010065	0	0	0	0.238733	0	0	0	0	0	0	0	0	0.00760418	0.0110388	0	0	0	0	0.0082445	0.00692843	0.0162575	0
LCN8	0	0	0	0	0	0	0.0215566	0.196784	0.00426431	0.00421638	0.0148809	0.0439602	0.00581875	0.00947927	0.00755396	0	0.15463	0.0211102	0.0164127	0	0	0	0	0	0	0.00549238	0	0.185844	0.00444075	0.00922816	0	0.0207088	0	0.00431435	0.021016	0.00457281	0.0105004	0	0.00549394	0	0.00754697	0.00461663	0	0	0	0.0225462	0.00473678	0	0
CCR10	0.0328711	0.0318434	0.0272936	0.0259745	0.0549916	0.0448687	0.0500107	0.355081	0.00494654	0.0538003	0.0345233	0.233112	0.877456	0.109958	0.262874	0.136727	0.526146	0.250997	3.56972	0.585734	0.331719	1.18086	0.0713081	0.0407038	0.599131	0.11468	0.103767	1.98509	0.16999	0.160568	0.107011	0.0880804	0.112335	0.255234	0.182837	0.100783	0.280146	0.00665074	0.669153	0.24122	0.0875437	0.0642626	0.074824	0.520683	0.117653	0.176534	0.95606	0.189097	0.184598
CELA1	0.0150717	0.0146005	0.0150172	0	0	0.0123436	0	0	0.0136082	0	0.0316584	0	0.0371373	0	0	0	0.0328967	0.0336831	0.0523759	0.0322277	0	0.0316937	0	0	0.0417276	0.0175272	0	0	0.0141712	0	0.0226456	0.0220285	0	0	0.0167664	0.0291853	0.067017	0	0.0701285	0	0	0	0.0686149	0.0537159	0	0.0539616	0.0755795	0.0236462	0
DEFB106A	0	0	0	0	0	0	0	0	0	0	0	0	0	0	0	0	0	0	0	0	0	0	0	0	0	0	0	0	0	0	0	0	0	0	0	0	0	0	0	0	0	0	0	0	0	0	0	0	0
PENK	0.0124587	0.812656	0.173791	0.322907	0.160786	0.0408143	0.166803	2.23789	0.221228	0.67847	0.191911	0.104919	1.60145	0	0.0597801	0.0712547	0.0317256	0.0881708	0.108238	0.0177602	0.0167636	0.628775	0.0154439	0.0246838	0.0689864	0.18352	0.133114	0.0953245	0.542764	0.146059	0.761259	1.26859	0.060824	1.00152	0.0323391	0.100522	0.0369321	0	2.51687	0.740552	0.0597248	0.170496	0.23948	2.04747	44.8391	0.569968	0.00416508	0.0358354	0.032925
BPIFC	0.00643997	0.0499089	0.0834169	0.0854919	0	0.0105486	0.0235149	0	0.430282	0.0402449	0.588437	0.00856316	1.69792	0.77553	0.0103002	0.386736	0.0562256	0.611678	2.65199	1.19804	4.57522	0.250534	0.407137	6.44022	10.68	0.104848	0.0844456	0.0105587	8.84666	0.0251662	0.154819	2.099	0.0754568	0.0941256	0.924171	0.168352	0.207608	0.0390895	0.224739	0.233931	1.2143	0.169966	0.547276	0.650313	0.0406767	0.622545	0.813817	0.0151556	0.102115
MMP12	0.267977	2.22513	12.5799	0.74779	0.142727	1.67425	1.24408	0.411171	0.511563	6.37735	0.377941	1.78163	18.9225	12.724	78.9742	523.075	4.12778	198.994	25.6094	14.3499	45.4629	13.8867	18.5432	8.60108	24.2079	10.9251	21.0277	12.7415	17.9328	16.8749	18.6941	9.8589	74.7177	1.21698	50.355	19.7782	9.61769	21.3128	9.31609	79.416	1.32134	5.20897	57.223	38.5305	108.183	77.7151	0.783253	8.33058	33.9932
BPIFB6	0.333879	0	0.0255901	0.129885	2.44294	0	0.0703343	0	0.0309188	0	0.00899129	0	0.105474	0.0171826	0.0136927	0.0133535	0.00934298	0	0	0	0	0.0180027	0	0.0127212	0	0.358408	0	0	0.0160991	0.0334548	0.0257263	0	0	0	0	0.00828889	0	0	0.00995859	0.207318	0.28728	0	0.0389745	0.0305117	0	0	0.0171723	0	0
LEAP2	0.0596601	0.121369	0.107	0.0509143	0.171099	0.1759	0.0272304	0.132575	0.102347	0.0798921	0.200508	0.118994	0.183756	0.0718454	0.314892	0.260563	0.292993	0.126665	0.124395	0.0127571	0.228782	0.119184	0.0831999	0.062056	0.0991052	0.24283	0.321615	0.401045	0.302916	0.163198	0.528881	0.122077	0.0611655	0.125348	0.159285	0.109751	0.32497	0.0651828	0.104099	0.164178	0.152533	0.256596	0.244446	0.177192	0.406977	0.377365	0.257291	0.748812	0.520297
SFTPD	0.597391	0.831242	1.0173	0.700355	0.996806	0.818397	0.565159	0.422387	0.657065	0.969673	1.01527	0.779902	0.321163	1.67861	2.20629	0.880987	0.331906	0.631132	2.67993	0.348381	2.41143	0.411131	5.05919	0.677871	0.601433	0.429462	1.51921	0.0534248	2.10382	0.212227	0.359038	1.7304	0.190898	0.0793762	0.676648	0.315492	0.470895	0.448313	0.303236	0.645624	1.14552	0.488391	0.214276	0.361305	10.0301	0.414809	0.119829	0.613476	0.839606
LCN9	0	0.0125789	0	0	0	0.0106345	0	0	0	0	0	0	0	0	0.0415365	0.0101269	0.0141709	0	0.0225619	0	0	0.0136527	0	0	0.017975	0	0	0	0	0	0	0	0	0	0	0.0125721	0	0	0	0.0142931	0.020749	0	0	0	0	0	0	0	0
BPIFB2	232.679	0.0146466	13.0611	103.209	878.663	0.0495305	70.6923	0.00699952	31.036	0.053991	3.46962	0.020104	112.397	0.091037	0.0241822	7.52304	0.0742516	0.0168948	2.21988	0	0.0152577	40.9824	0.196792	0	0.0313946	317.119	0	0.0371834	0.0710801	27.0898	4.29355	0.0331472	0.0442881	0.172642	0.0420486	0	0.0840361	0	8.71463	123.913	65.5456	0.014779	20.8675	21.2938	0.0095498	0.00902204	1.53153	0.0237209	2.72702
PTGDS	4.97784	14.6887	6.3486	7.66664	25.3074	10.7776	3.32678	11.0113	9.53373	13.0464	3.03543	6.21784	20.8887	2.32516	4.50679	1.44466	10.3975	2.64972	15.5582	1.34825	5.11472	13.551	35.1219	0.313803	2.11319	10.5392	1.60875	6.76657	1.97429	3.97302	1.20576	7.62828	1.32557	13.5534	1.09409	7.94507	93.715	0.62993	2.63203	6.0107	5.88136	2.61869	3.35122	1.19708	9.92407	4.32776	1.02269	2.42814	0.777347
TMSB4X	267.096	290.148	284.904	275.428	306.943	306.232	361.776	398.576	188.368	371.697	247.253	295.67	224	665.192	359.268	419.197	366.665	307.762	717.967	150.381	880.083	402.559	460.639	860.742	86.9632	246.843	413.882	137.63	439.609	444.32	665.207	434.872	559.842	119.308	455.876	396.502	706.573	691.093	121.562	468.925	417.607	308.894	439.933	142.715	339.144	407.497	64.9043	586.466	523.627
PGLYRP1	0.0199281	0.0193051	0	0	0.028576	0	0	0.664254	0	0.0355816	0	0.0264982	0.0982076	0	0.382482	0.559512	0.13049	0	0.103879	0.0639182	0.0804418	0.104765	0.0370548	0.029612	0.0827597	0.139049	0.174208	2.15643	0.07495	0.934505	0.0598851	0.0291266	0.0291871	0.0546125	0.133014	0.0771788	0.199376	0.0483842	0.394083	0.0877437	0.063688	0	0.151207	0	0.075523	0.118915	0.0799464	0.640943	0.118496
ZC3HAV1	8.46259	7.48572	7.71674	4.93827	5.53406	6.21018	9.12791	6.36587	6.39962	8.01072	9.24843	6.63991	8.57787	2.07374	6.96689	9.87078	9.19754	7.01877	2.93056	7.46993	5.4085	6.3734	14.7182	3.56509	5.66324	10.9314	6.75001	7.15597	4.70014	11.6805	5.58665	14.76	5.79531	6.66889	7.06887	10.218	7.01337	16.5892	4.03128	7.15567	7.66205	7.27409	7.80789	5.70058	6.76598	8.46522	9.14796	8.40581	6.02623
TMSB15A	0.0837854	0.121749	0.0834824	0	0.420505	0.171549	0.0573626	0.13576	0.113474	0.0560995	0.197992	0	1.54838	0.168164	0.0670041	0.179697	2.21738	1.26393	0.655119	1.09734	2.1138	2.07023	0.0973702	0.18675	0.724903	0.267948	8.91132	0.480797	0.275728	0.368345	2.45485	0.275533	0.0613568	2.65967	0.745654	0.425892	0.465695	0.254282	3.80107	0.0691702	0.234297	0.0614247	0.890023	0.995378	3.62511	0.0499966	0.420156	9.79318	0.166067
S100B	4.16179	11.7302	2.81386	5.31814	32.3682	4.56086	4.38704	1.38539	3.24769	3.98966	5.61981	4.15041	3.05203	2.14792	14.4065	5.49465	3.17935	9.84357	17.2864	2.35191	8.55972	9.17884	11.9302	6.65534	3.96424	3.18045	4.28783	1.28346	2.16154	1.49082	3.70725	6.06831	2.9171	1.69268	2.27079	1.15129	3.44777	10.1647	0.587859	3.04316	5.06689	0.823309	2.55631	1.03594	24.0964	2.29421	0.25839	7.70324	1.88546
S100A13	7.69578	8.33	8.62924	5.75491	12.9979	9.26583	8.76088	20.3431	5.70769	10.5159	9.50233	10.7775	11.3887	31.6013	16.3729	9.56288	12.3593	14.1842	29.4434	11.2684	10.8455	11.0758	14.3149	21.9874	8.33162	8.17333	17.775	10.3277	9.05553	15.5191	15.4484	21.832	12.709	8.85926	10.976	4.99098	10.8807	14.6469	13.3303	15.7136	11.3921	16.4378	11.0997	13.1875	27.0891	13.596	9.99673	16.0386	11.6735
S100A6	968.618	435.784	426.358	386.01	1099.27	589.819	1017.39	678.333	213.377	482.983	680.389	322.216	710.736	1375.93	559.708	495.828	542.141	416.978	1977.45	706.005	415.925	1030.18	650.83	1007.6	329.212	701.786	532.463	912.037	408.273	608.949	1093.89	434.088	363.245	532.473	514.323	540.55	683.356	1157.02	2205.05	952.967	1419.91	874.986	499.115	818.464	499.581	983.518	416.564	515.786	674.803
DEFB119	0	0	0	0	0	0	0	0.0166689	0	0	0	0	0.0887195	0	0	0	0	0	0	0	0	0.0189288	0	0	0	0	0	0	0	0	0	0	0	0	0	0.0174306	0.0400252	0	0	0	0	0	0	0	0	0	0	0	0
DEFB107A	0	0	0	0	0	0	0	0	0	0	0	0	0	0	0	0	0.0402541	0	0	0	0	0	0	0	0	0	0	0	0	0	0	0	0	0	0	0	0	0	0	0	0	0	0	0	0	0	0	0	0
DEFB105A	0	0	0	0	0	0	0	0	0	0	0	0	0	0	0	0	0	0	0	0	0	0	0	0	0	0	0	0	0	0	0	0	0	0	0	0	0	0	0	0	0	0	0	0	0	0.0518904	0	0	0
SERPIND1	0.0224806	0.0435555	0.0447986	0.0106584	0.0402951	0.0644401	0.0307822	0.109278	0.0304465	0.0301043	0.0236105	0.0373653	0.207725	0.0564004	0.053934	0.127112	0.0306675	0.100482	0.0390614	0	0.0113431	0.124093	0	0.0334049	0.07002	0.0261432	0.0081884	0.00921454	0.0845499	0.0768688	0.0168889	0.024643	0.00823138	0.0462056	0.0875296	0.0435321	0.0249903	0	0.0457635	0.0061864	0.0179614	0.0219746	0.0341148	0.0267072	0.0567976	0.0335367	0.0450931	0.193986	0.0556971
DEFB129	0	0	0	0	0	0	0	0	0	0	0	0	0	0	0	0	0	0	0.0357176	0	0	0	0	0	0.0284561	0	0	0	0	0	0	0	0	0	0	0.0199028	0.0228511	0	0	0	0	0	0	0	0	0	0	0	0
DEFB127	0	0	0	0	0	0	0	0	0	0	0	0	0	0	0	0	0	0	0	0	0	0	0	0	0	0	0	0	0	0	0	0	0	0	0	0	0.0310312	0	0	0	0	0	0	0	0	0.0999445	0	0	0
S100P	200.057	109.069	118.582	163.201	307.013	135.321	298.855	13.8248	167.231	51.1975	85.9192	75.2566	44.2072	100.321	9.43057	74.0479	48.7748	21.3191	223.93	17.1021	145.587	52.3775	12.9124	18.1226	21.6779	11.5237	5.07926	3.69412	18.4764	34.7592	23.9334	2.37564	0.426861	13.7214	6.49689	12.2642	24.1992	4.62674	78.4327	62.4968	76.0196	14.2335	8.3693	36.3556	2.12409	0.387962	42.2154	0.325357	0.266615
S100A7	16.8646	594.702	13.7896	2513.96	2.61022	2369.16	619.775	1.83414	737.322	13.3829	361.947	655.724	252.958	6882.78	349.757	559.052	1837.9	609.141	1240.17	589.087	3436.72	68.6198	1431.63	4585.81	292.673	13.3549	122.544	6.45174	3720.32	155.71	176.934	165.617	31.7181	280.993	289.93	64.5365	58.5926	3.93212	800.962	1487.13	1424.42	835.736	53.9876	552.082	7.54103	2.42801	4.93997	1.49094	9.12593
DEFB104A	0	0	0	0	0	0	0	0	0	0	0	0	0	0	0	0	0	0	0.177444	0	0	0.0536876	0	0	0	0	0	0	0	0	0.537047	0	0	0	0	0	0	0	0	0	0	0	0	0	0	0	0	0	0
DEFB126	0.0438115	0.127325	0.0218265	0.103858	0.0314118	0.0358813	0.0799866	0	0	0.352013	0.0920269	0.0291278	0.16193	0	0.070073	0.0170843	0.239066	0	3.654	0.281045	0.132637	0.506713	0.529515	0.0325506	0.0909725	0.0509492	0.031916	0.107747	0.164776	0.0428017	0.724106	0.448238	0.160418	0.0200107	0.146214	0.127257	0.0487025	0.18615	0.2803	0.0241128	0.385045	0.128476	0.332424	0.468435	0.276726	0.522865	0.8788	0.515523	0.477601
DEFB106B	0	0	0	0	0	0	0	0	0	0	0	0	0	0	0	0	0	0	0	0	0	0	0	0	0	0	0	0	0	0	0	0	0	0	0	0	0.0504749	0	0	0	0.145112	0	0	0	0	0	0	0	0
DEFB104B	0	0	0	0	0	0	0	0	0	0	0	0	0	0	0	0	0	0	0.177444	0	0	0	0	0	0	0.0593803	0	0	0	0	0.230163	0	0	0	0	0	0	0	0	0	0	0	0	0	0	0.0609389	0	0	0
DEFB107B	0	0	0	0	0	0	0	0	0	0	0	0	0	0	0	0	0	0	0	0	0	0	0	0	0	0	0	0	0	0	0	0	0	0	0	0	0	0	0	0	0	0	0	0	0	0.0440201	0	0	0
PGLYRP3	28.8555	31.5201	29.4824	35.7012	1.01733	31.9073	15.3534	5.54961	50.7597	40.219	36.3053	26.6744	46.5368	22.3903	13.7341	6.06734	67.6013	1.66756	24.5909	13.8103	18.4419	15.5878	27.3845	17.54	11.0064	5.17788	11.4238	0.0200552	43.3828	10.1577	44.1832	11.8175	0.555376	17.0626	6.57244	25.925	6.17334	3.17776	7.64096	28.9891	20.7971	7.11429	17.5044	22.6115	2.53417	7.91229	26.3762	12.4646	11.1283
PGLYRP2	0.0045007	0	0	0	0	0.00737209	0.00410847	0.00833443	0	0.00803599	0.0141808	0.0179536	0.0998095	0.0812993	0.208757	0.0561618	0.0835007	0.160935	0.31281	0.322398	0.0545026	0.170359	0.0209218	0.0668779	0.996855	0.0889773	0.0524592	0.0737914	0.194663	0	0.0135248	0.0131563	0.0263673	0.0205568	0.160217	0.135087	0.135085	0	0.094238	0.0842208	0.100686	0	0.0409795	0.304772	0.113711	0.0214854	0.144445	0.0105918	0
S100A10	309.273	582.56	604.533	412.413	88.8992	505.207	305.723	230.935	313.514	542.651	328.226	422.7	272.928	420.38	282.868	409.477	234.132	159.5	601.961	397.915	247.362	269.372	705.691	259.883	220.88	253.013	263.243	340.979	246.493	347.778	363.786	259.849	473.26	378.897	313.274	191.609	316.034	389.129	521.703	384.345	720.862	416.16	233.754	663.76	92.8948	284.924	401.12	123.994	411.692
S100A2	501.658	994.893	692.128	724.014	176.336	1013.03	1103.04	100.278	491.653	824.043	483.26	906.477	613.598	4984.8	760.331	589.59	778.985	547	1820.43	1472.33	310.972	835.384	910.233	1826.16	861.698	711.604	651.483	490.776	747.834	1074.76	703.303	337.706	810.32	1805.04	680.749	693.749	584.208	730.212	2468.23	993.966	3260.34	1609.41	1034.85	1926.14	139.66	1030.16	601.272	207.226	1234.92
DEFB125	0	0	0	0	0	0	0	0	0	0	0	0	0	0	0.0182424	0	0	0	0	0	0	0	0	0	0	0.0132638	0	0	0	0	0	0	0	0	0	0.0220861	0.0253578	0	0	0	0	0	0	0	0	0.0136119	0	0	0
DEFB123	0	0	0	0	0	0	0	0	0	0	0	0	0.0757061	0	0	0	0	0	0	0	0	0	0	0	0	0.0714598	0	0	0	0	0	0	0	0	0.0683582	0	0.102463	0	0.03574	0	0	0	0	0	0.465752	0.0366677	0	0	0
DEFB132	0	0.00655334	0	0	0	0	0	0	0.00610796	0	0.0142097	0	0	0.0135776	0.0108199	0	0	0	0	0	0	0	0	0	0	0	0	0	0	0	0	0	0	0	0	0	0	0	0	0	0.0216197	0.0132252	0	0.0080367	0	0	0	0	0
BPIFB3	0	0	0	0	0	0	0	0	0	0	0	0	0	0.0396121	0	0.0153923	0.021539	0	0.0342929	0.0527523	0	0	0	0.0293269	0	0	0	0	0	0	0.0148271	0	0	0.00901444	0.0219555	0	0.0219395	0	0	0	0.0157687	0	0	0.0234468	0.012466	0.0117771	0	0	0
LCN12	0.0407187	0.0147921	0.0355	0.00965266	0.284645	0.0500225	0.0232313	0.0188508	0.0321692	0.00908789	0.0748392	0.0135358	0.288457	0.0204314	0.113971	0.0714524	0.111095	0.00568754	7.12817	0.0326507	0.0616368	0.588679	0.0378566	0.0453792	0.0140918	0.147977	0.229888	3.75528	0.0287144	0.0397803	0.152952	0.0297569	0	0.0371961	0.067946	0.0443525	0.0678966	0.0741467	2.00713	0.0784371	0.0731994	0	0.0386197	0.120935	0.302199	0.115414	0.704458	0.0838479	0.0504416
PGLYRP4	1.53461	2.09229	3.02036	2.17974	2.20055	7.87718	1.00309	0.36838	11.3356	2.36793	5.34593	1.36037	10.6593	8.74588	8.27252	3.14725	11.2755	1.37609	15.0551	5.11796	20.7251	2.18458	9.99891	9.50609	3.75916	0.506745	2.29108	0.0207084	28.2765	1.73986	3.78604	8.98104	0.823199	1.38454	1.03975	2.69039	0.723088	1.8323	1.68228	9.22468	8.75934	2.39517	2.76964	11.5239	1.9386	0.738616	2.60318	1.01558	2.6286
S100A11	1605.23	2976.65	2163.5	2313.56	1246.62	2800.7	1744.34	604.94	1527.45	2417.34	1626.85	1791.35	1361.83	1612.86	1420.44	1166.14	1478.95	726.609	2885.35	1457.22	1129.49	1446.79	2568.95	1908.26	1235.67	1248.89	1414.59	1248.3	1187.82	1124.37	1987.42	1115.3	1127.84	1477.87	1197.05	1100.04	1133.65	1980.1	2854.39	1384.49	2572.22	1314.5	1115.23	2137.62	677.762	1559.4	1807.41	1064.6	1217.61
S100A5	0.27452	0.19502	0.182352	0.121477	0.419892	0.284785	0.284008	0.152507	0.148718	0.163385	0.48053	0.121676	1.19503	0.220393	1.25868	0.199826	0.719028	0.122703	0.699592	1.17401	0.369376	1.00062	0.10209	0.380726	0.0253346	1.2557	0.29331	3.27066	0.172079	0.143037	0.687456	0.508229	0.0268045	0.217335	0.346107	0.673346	0.122067	0.422127	0.65996	0.141017	0.116978	0.250452	3.30495	0.674006	1.08661	1.74733	0.422166	10.8249	0.181371
S100A3	2.59921	5.93827	5.26945	2.6641	0.775591	6.43543	2.88015	3.43604	4.25954	2.0656	3.50305	3.61597	3.10974	21.7719	10.7896	6.17513	10.0348	3.89497	4.64681	3.1002	2.45621	3.85449	6.6489	7.79153	5.09557	3.04015	2.42979	6.99583	2.41567	7.33904	6.74977	1.20776	3.5648	2.04496	6.61865	3.40395	6.24641	1.11258	5.81986	6.33409	21.8713	2.81975	4.30916	15.7607	1.74612	5.30749	3.26985	2.95827	5.53889
S100A1	7.44878	0.215605	1.37774	0.893558	24.8458	0.302504	9.41053	124.538	0.457486	0.211376	1.46218	61.2597	0.700094	0.541745	0.613486	0.339769	1.21963	5.5243	0.937995	0.455655	0.458757	0.652243	0.154089	0.429228	0.176991	2.29637	0.821021	0.768629	0.418533	6.37499	0.426903	12.8803	1.13743	0.289825	0.732234	1.8202	0.173713	0.304677	0.49576	3.22132	0.968562	8.38741	0.359303	0.579446	2.48254	5.01282	0.617408	0.776375	0.863493
DEFB128	0	0	0	0	0	0	0	0	0	0	0	0	0	0.0772065	0	0	0	0	0.0668389	0	0	0	0	0	0	0	0	0	0	0	0	0	0	0	0	0	0	0	0	0	0	0	0	0	0	0	0	0	0
DEFB108B	0	0	0	0	0	0	0	0	0	0	0	0	0	0	0	0.0168021	0	0	0	0	0	0	0.0600888	0	0	0.0250538	0.0313889	0	0.0202568	0	0	0	0	0	0	0	0	0	0	0.0711436	0	0	0	0	0.0272155	0	0.0432143	0	0
HTN1	0.00375904	0.00728302	0	0.0712886	0	0.00307863	0.0205886	0	0	0.0973204	0	0	0	0.00754467	0	0.00293168	0.00410239	0.0252028	0	0	0	0	0	0	0	0	0	0	0.0070689	0	2.5981	0	0	0.00343385	0	0.0109187	0	0	0	0.00413777	0.0120135	0	0.00570442	0	0.0142459	0.0044862	0	0.0235904	0
LMBR1L	3.15581	3.52146	3.51558	3.22867	2.77301	3.44158	1.90175	2.71106	3.60349	3.40623	3.62344	2.56192	2.15742	2.10973	2.98674	3.55119	2.72677	3.42299	2.58091	1.47899	5.21521	3.27321	3.06414	3.5082	3.37991	2.46135	5.12685	2.47424	4.64053	2.30883	3.06605	3.17324	3.69764	3.21877	5.21057	1.85168	3.90113	1.71677	2.7491	2.63536	2.91952	1.33828	2.08484	3.15434	3.43807	2.51746	6.51575	6.32673	2.51139
S100A7A	0.106236	0.639315	1.97589	12.1036	0.0138488	1.21281	1.05206	0.00894217	0.325546	0.336257	1.61277	5.44923	6.10795	11.7983	9.62341	37.746	33.51	22.4184	3.98828	9.54084	80.4967	1.29978	36.3258	149.508	2.66495	0.423043	1.3649	0.0844504	106.466	3.08846	0.672346	5.28866	0.513934	5.59334	9.06415	1.29041	0.948343	0.0820696	15.0466	50.22	22.547	4.50308	0.781648	4.20696	0.0447343	0.0307361	0.0613454	0.0378806	0.0255229
DEFB118	0	0	0	0	0	0	0	0.0344173	0	0	0	0.0164756	0.0152654	0	0	0.00966341	0.0135223	0.0138456	0	0	0	0.0130278	0.0115196	0	0.0343046	0.0144092	0	0	0	0	0	0.0181098	0	0.0113186	0	0	0.0275476	0	0	0	0	0	0.0188029	0	0	0.207024	0.0124269	0	0
COLEC12	0.285401	1.71189	0.490829	1.31791	1.44079	0.982995	0.731621	10.791	1.80381	1.33155	1.41455	0.883756	2.57454	0.243253	3.22661	9.30588	1.91789	4.35124	0.230968	0.888237	11.7809	0.556998	0.374384	0.453137	1.12842	1.61403	3.95315	0.948681	1.10832	1.85628	1.33934	6.4142	1.39716	3.15889	2.61606	1.08261	2.27299	0.479359	0.250132	0.469082	0.362345	0.397448	3.50042	0.464464	3.22012	8.58291	0.40191	4.55284	2.04574
TMSB4Y	1.56464	0	0	1.1005	1.84913	2.06296	1.28702	0.764151	1.28851	2.07222	1.5259	1.04024	0.127099	0	0.0687505	0	0.13135	0.749303	2.59915	0.0275741	0.190862	0	0.0159853	0.0127745	0.047603	0.259936	0.13778	0.479233	0.121249	0.436737	1.34338	0.163346	0.0881384	0.3691	0.755525	0	0.735862	0	0.190007	0.6151	0.741818	0.34454	0.117414	0	1.25977	0.133379	7.00117	2.08387	0.306711
DEFB131A	0	0	0	0	0	0	0	0	0	0	0	0	0	0	0	0	0	0	0	0.0720205	0	0	0	0	0	0	0	0	0	0	0	0	0	0	0	0	0	0	0	0	0	0	0	0	0	0	0	0	0
DEFB134	0	0	0	0	0	0	0	0	0	0	0	0	0	0.0539289	0	0	0	0	0	0	0	0	0	0	0	0	0	0	0	0	0	0	0	0	0.0448361	0	0	0	0	0	0	0	0	0	0	0	0	0	0
DEFB130A	0	0	0	0	0	0	0	0	0	0	0	0	0	0	0	0	0	0	0	0	0	0	0	0	0	0	0	0	0	0	0	0	0	0	0	0	0	0	0	0	0	0	0	0	0	0	0	0	0
DEFB124	0	0	0.0392219	0	0.310455	0.0161195	0.0179668	0.0728949	0	0.0878558	0	0	0.0484976	0.0790069	0.1574	0.0460503	0.128879	0.0219934	0	0	0.119173	0.0827776	0	0.0584929	0.081738	0.0457774	0.200734	0	0	0.115371	0	0.057534	0	0	0.0218953	0	0.0656381	0	0.0457904	0.303312	0	0	0	0	6.76289	0	0.0197398	0.138958	0.156044
DEFB121	0	0	0	0	0	0	0	0	0	0	0	0	0	0	0	0	0	0	0	0	0	0	0	0	0	0	0	0.0746816	0	0	0	0	0	0	0	0	0	0	0	0.0250696	0	0	0	0	0	0	0	0.017866	0
DEFB116	0	0	0	0	0	0	0	0	0	0	0	0	0	0	0.0742684	0	0	0	0	0	0	0	0	0	0	0	0	0	0	0	0	0	0	0	0	0	0.0516183	0	0.162045	0	0	0	0	0	0	0	0	0	0
DEFB115	0	0	0	0	0	0	0	0	0	0	0	0	0	0	0	0	0	0	0	0	0	0	0	0	0	0	0	0	0	0	0	0	0	0	0	0	0	0	0	0	0	0	0	0	0	0	0	0	0
DEFB114	0	0	0	0	0	0	0	0	0	0	0	0	0	0	0	0	0	0	0	0	0	0	0	0	0	0	0	0	0	0	0	0	0	0	0	0	0	0	0	0	0	0	0	0	0	0	0	0	0
DEFB112	0	0	0	0	0	0	0	0	0	0	0	0	0	0	0	0	0	0	0	0	0	0	0	0	0	0	0	0	0	0	0	0	0	0	0	0	0	0	0	0	0	0	0	0	0	0	0	0	0
DEFB110	0	0	0	0	0	0	0	0	0	0	0	0	0	0	0	0	0	0	0	0	0	0	0	0	0	0	0	0	0	0	0	0	0	0	0	0	0	0	0	0	0	0.0270759	0	0	0	0	0	0	0
TMSB15B	0.0114331	0.00503154	0.00362903	0.0061563	0.0111718	0.00980486	0.00237064	0.0045746	0.0100943	0.00788845	0.00518901	0.0172658	0.0223967	0.00521231	0.0233017	0.0107446	0.027789	0.0400611	0.0514524	0.0519419	0.025185	0.0639014	0.00482886	0.0192947	0.0118813	0.0256706	0.0458204	0.00810052	0.0119709	0.0391094	0.0488236	0.0288849	0.00570535	0.0249387	0.0367116	0.00478365	0.0415783	0.0419457	0.00906277	0.00571724	0.0655876	0.0165004	0.0169657	0.0287079	0.0715342	0.0474352	0.00886207	0.152968	0.101504
DEFB133	0	0	0	0	0	0	0	0	0	0	0	0	0	0	0	0	0	0	0	0	0	0	0	0	0	0	0	0	0	0	0.115906	0	0	0	0.0858153	0	0	0	0	0	0	0	0	0	0	0	0	0	0
S100Z	0.014686	0.0284537	0	0	0.0210591	0.0360833	0.0134062	0.00679892	0.0198899	0.00655546	0	0.0488197	0.153795	0	0.0939567	0.0859025	0.0721236	0.0820531	0.0510357	0	0.0148204	0.0617655	0.0477881	0	0.010165	0.0426967	0.0855885	0.0361178	0.0138086	0.0286951	0.0441323	0.0214648	0	0.0335389	0.0653496	0.0142192	0.138767	0.00891417	0.0256253	0.0161657	0	0	0.0445727	0.00872356	0.250455	0.0438174	0	0.0288014	0.0145542
MAVS	12.0859	10.5732	12.6215	9.78421	8.76754	9.20842	9.38578	14.7105	11.4142	10.1922	12.9071	9.96807	8.81541	1.65385	7.79456	12.0154	15.9209	10.9335	7.16306	7.47014	7.98828	6.26467	9.93084	5.50631	7.54435	11.706	6.13421	7.79227	6.30023	7.67388	7.64103	8.8474	8.24628	18.5464	13.4856	7.03638	8.04752	10.0047	7.28397	6.14527	10.1364	7.8211	12.7653	3.23076	10.1538	14.738	12.4636	33.8911	8.60827
TMSB4XP8	4.14505	6.28058	3.60057	13.9078	7.31545	3.82999	6.88847	17.9103	4.22236	3.32095	3.34876	23.4598	5.49963	16.6389	2.88986	14.0914	7.53944	16.627	21.4221	6.93157	12.4417	5.69924	16.7982	10.1076	3.53108	7.53954	2.94218	3.48514	15.0899	4.77636	9.10253	18.9517	4.04728	1.35924	10.5229	5.96849	10.0426	10.709	5.4399	17.8997	21.3992	16.6226	6.12892	11.869	4.29642	27.3981	1.59893	29.5146	4.00252
S100A14	1075.95	1918.54	1832.51	1518.09	62.4169	1704.72	591.565	322.795	1738.88	1916.56	1241.47	889.588	552.151	767.94	314.564	250.733	705.346	228.52	1043.43	428.653	256.119	424.045	664.907	520.177	447.983	38.8727	453.231	216.917	440.628	393.568	322.062	189.742	170.504	574.891	125.318	93.9055	451.036	204.764	607.932	562.074	1029.16	234.817	172.349	637.13	251.983	427.398	498.692	44.9166	316.058
LCN10	0.0269261	0.0456474	0.00335359	0.00638303	0.0337844	0.00826961	0	0.115306	0.0425451	0.00901434	0.0671637	0.0268525	0.0041467	0	0.0107666	0.0183748	0.0257124	0	0.0175446	0	0.0135862	0.00353888	0.00625837	0	0.00931848	0.0391411	0.00490382	0.0220734	0.0221527	0.124951	0.0101143	0.00491934	0.00492956	0.00922378	0.0149769	0.00977634	0.0486396	0	0.00391522	0.0148195	0.0430264	0	0.0153229	0.00399855	0.00425182	0.0200842	0.00337564	0.00528059	0
S100A16	578.038	839.535	967.665	906.573	98.5916	985.788	482.963	237.445	699.805	1054.54	584.154	787.219	285.207	591.265	405.431	223.607	436.974	225.935	549.609	425.58	211.192	338.664	569.765	378.884	186.339	129.21	259.34	149.128	388.495	252.465	255.586	242.284	187.885	541.902	133.708	182.607	331.06	370.443	386.651	355.33	601.336	223.968	310.734	279.788	118.056	282.951	381.518	113.323	203.085
DEFB136	0	0	0	0	0	0	0	0	0	0	0	0	0	0	0	0	0	0	0	0	0	0	0	0	0	0	0	0	0	0	0	0	0	0	0.0673487	0	0	0	0	0	0	0	0.0918725	0	0	0	0	0	0
DEFB135	0	0	0	0	0	0	0	0	0	0	0	0	0	0	0	0	0	0	0	0	0	0	0	0	0	0.0713071	0	0	0	0	0	0	0	0	0	0	0	0	0	0	0	0	0	0	0	0	0	0	0
DEFB117	0	0	0	0	0	0	0	0	0	0	0	0	0	0	0.162758	0	0	0	0	0	0	0	0	0	0	0	0	0	0	0	0	0	0	0	0	0	0.113121	0	0	0	0	0	0	0	0	0	0	0	0
ZC3HAV1L	1.97258	1.51445	1.16622	1.10986	1.59621	1.3675	1.31501	1.42476	2.61612	0.891468	1.66769	1.16453	4.54791	0.509263	3.65245	4.45567	7.43192	4.69197	1.86306	2.53777	1.05726	3.58868	0.905548	2.34734	2.94592	8.68084	1.49066	5.08606	1.36218	2.38291	3.52956	1.14845	1.12686	8.7704	6.31	2.77368	2.24738	4.08381	2.20891	2.74794	2.34116	1.92818	10.9055	1.04045	2.99852	9.64131	2.57762	8.1351	7.98172
S100A7L2	0	0	0	0	0	0	0	0	0	0	0	0	0.156437	0	0.0676959	0	0.0461913	0	0	0	0	0	0	0	0	0	0	0	0	0	0	0	0	0	0	0	0.0470503	0	0	0	0	0	0	0	0	0	0	0	0
MBL3P	0	0	0	0	0	0	0	0	0	0	0	0.0296254	0	0.223587	0	0	0	0	0.0387126	0.0238204	0	0	0	0	0.0925264	0	0	0	0	0	0	0	0	0	0.123926	0.0862868	0.0495343	0.027047	0	0	0	0	0	0.0264687	0	0	0	0	0
DEFB4B	0.216088	0	0.172245	0.0409802	0	0	3.1561	0	0.312168	0	0.0907796	0	0	2.16853	0.552986	1.61787	0	4.05659	0	7.34674	0	0	0.241079	18.8161	0	0	0	0	0.0406355	0	0	0	0	0	6.87505	0.125532	0	0.0524647	0.150819	42.8623	0.207178	0.0422449	0.0655837	0	0	0	0	0	0
BPIFB4	0	0.0113559	0.00584002	0.05002	0.0588329	0.00480029	0.0428033	0.00542692	0	0.0366281	0.0061558	0	0.0144423	0.0117639	0	0.0411406	0.0831556	0.176836	0.0712894	0.0375989	0.0236593	0.00616267	0	0.0696753	0	0.197667	0.0683169	0	0.0826654	0.0343568	0.0176133	0.1028	0	0.0214167	0.176048	0	0.0651555	0	0.00681805	0.0645175	0.00936588	0.0171879	0	0	0.177701	0.0139901	0	0.0183915	0.0697033
IFNAR1	9.99208	8.70464	9.41595	8.08423	12.8522	8.16107	14.6111	9.51103	9.10817	8.15198	11.781	7.68478	17.9888	6.41683	8.81754	15.4525	11.4093	10.4072	8.45538	23.9126	8.97588	10.6161	6.62857	8.92957	9.90122	9.72923	14.1468	13.7542	12.8958	9.89973	8.79999	10.9499	8.75807	14.2095	11.3943	10.3028	12.7327	8.55849	9.66311	10.9913	8.66019	9.55351	7.77857	10.4829	14.7887	10.8026	12.4171	15.9768	13.9961
AZU1	0.0241418	0.0155913	0	0.0152613	0.946229	0.0329532	0.0146919	0.648235	0.00726583	0.00718417	0.0253551	0.0107004	0.0396576	0.0484543	0.012871	0.0753128	0.0614761	0.0269767	0.0838954	0	0.064967	0.160762	0.0224448	0.0239155	0.0222797	0	0.105522	0.0263878	0.0302659	0.0786179	0.060456	0.0352852	0.0471446	0.0147022	0.0805692	0.0779147	0.125239	0.0097691	0.00936096	0.00885803	0.0385771	0.0157323	0.0610594	0.0382408	0.0304973	0.0768315	0.0161417	0.0252509	0.0159501
DEFB131B	0.0673627	0.0652565	0.134238	0	0.0965948	0.0551695	0	0.187114	0.121643	0	0.353742	0.268714	0.165985	0	0	1.05073	0.441094	0.225819	0	0.216061	0.135958	0.283309	0	0	0.279751	0.940049	0.0981455	0.441779	0.063338	0.789722	0.202428	0	0.0986606	0.307676	1.49875	0.195665	0	0.245328	0.235079	0	0	0.329233	0.408897	0.0800274	1.95722	0.401968	0.472922	0.211372	0
LCN1P1	0.0568248	0.0825721	0.0849289	0	0.122226	0.0232695	0.0518725	0.131535	0	0.10146	0.0895212	0.0755593	0.0350047	0	0	0.0221589	0.0310076	0	0.148105	0.030377	0.0573446	0.0896211	0.0528305	0.0422191	0.117994	0	0.20698	0	0.0267148	0	0	0.124581	0	0.0778633	0.632145	0.275093	0.0315843	0.0344917	0.099152	0.06255	0.0454014	0	0	0.0337541	0.107676	0.305177	0	0.334324	0
S100G	0	0	0.188524	0	0	0	0	0	0	0	0.0331196	0	0	0	0.0504372	0	0	0.0352377	0	0	0	0	0	0	0	0	0	0	0	0	0	0.0921809	0	0	0	0	0	0	0.0366826	0	0.0503905	0	0	0	0.0398363	0	0.0632543	0.0247376	0.0625032
DEFA7P	0	0	0	0	0	0	0	0	0	0	0	0	0	0	0	0	0.0549433	0	0.0874769	0	0	0	0	0	0	0	0	0	0	0	0	0	0	0	0	0	0	0	0	0	0	0	0	0	0	0	0	0	0
DEFB130B	0	0	0	0	0	0	0	0	0	0	0	0	0	0	0	0	0	0	0	0	0	0	0	0	0	0	0	0	0	0	0	0	0	0	0	0	0	0	0	0	0	0	0	0	0	0	0	0	0
DEFB108F	0	0	0	0	0	0	0	0	0	0	0	0	0	0	0	0	0	0	0	0	0	0	0	0	0	0	0	0	0	0	0	0	0	0	0	0	0	0	0	0	0	0	0	0	0	0	0.0648214	0	0
TCHHL1	0	0	0.0238074	0	0	0	0	0.00368723	0	0.0142208	0	0	0.122657	0.103906	0	0.251571	0.130382	1.54413	0.0345975	0.20011	1.16543	0.0376842	0.292489	0.934961	0.0606399	0.0277866	0	0.0914088	0.389416	0	0.0538517	0.145512	0.0116651	0.054567	0.248086	0.0154229	0.0309882	0.12086	0.0324269	0.0701365	0.540897	0.163492	0.132951	0.203434	0.00503068	0.114064	0.291561	0.00937185	0.0315725
TINAGL1	2.42896	2.51357	4.15815	2.33928	3.47912	4.76854	4.39487	6.94316	2.43105	10.8762	3.18452	3.34537	10.1693	1.36328	64.4708	27.6694	11.5521	165.253	19.7474	11.3433	31.9367	6.27331	7.80023	20.4486	3.27967	24.6891	37.0083	18.7672	18.4138	37.0174	10.2833	20.8878	19.228	2.49929	53.3707	7.49983	26.228	13.1701	18.0938	3.78622	10.7974	24.9805	2.34601	9.36698	42.2677	3.45654	15.7555	11.8907	41.094
IFNGR1	26.4921	43.7263	37.9513	33.5188	87.8846	27.858	52.6459	27.5106	27.4015	25.7732	34.8747	31.0335	45.1182	26.4906	45.6122	57.8227	63.5916	47.2202	33.183	54.3029	74.0365	49.3486	73.1324	297.909	36.0705	29.8087	62.6499	27.6697	66.7046	58.3602	33.7425	37.2521	122.819	33.8202	64.1073	83.0397	44.6738	44.1386	54.1292	86.5315	57.9925	39.883	52.6941	59.3588	224.994	27.6672	32.0438	86.2315	75.0186
SLC22A17	3.18291	0.744043	0.708469	0.741016	4.25634	0.576843	1.29815	2.58683	1.04173	1.32944	1.07437	0.526248	1.12808	2.58496	2.16186	0.959985	0.904098	6.63739	1.11309	1.879	8.55639	1.66449	1.02589	3.38898	2.7811	3.16712	6.58228	2.43606	4.54115	1.34343	2.58018	4.58345	1.16912	1.28374	3.72364	1.25673	2.56513	1.33548	0.811511	1.00419	0.530585	0.567176	5.55796	1.66155	4.35555	4.56715	0.938501	3.37036	3.56318
WFIKKN1	0.220607	0.0284945	0.0293078	0.019524	0.105446	0.02409	0.0537015	0.0626398	0.0424928	0.141801	0.213159	0.0469341	0.152204	0.224339	0.0235229	0.0779967	0.34669	0.167629	0.091996	0.100634	0.0237467	0.154635	0.147672	0.0917864	0.0366464	0.123143	0.591408	3.69412	0.052548	0.0287363	0.185622	0.365426	0.0818531	0.118226	0.0818043	0.133853	0.0359677	0.0178539	0.229248	0.178078	0.0188009	0.0287522	0.236574	0.0594054	0.0594523	0.066698	0.0826014	0.265353	0.122431
WFDC2	228.876	1.68968	29.7513	52.4134	2395.6	54.0109	734.775	0.355679	26.3224	34.044	224.809	1.73945	77.0155	5.08446	1.67716	62.6961	30.7285	12.1351	126.062	0.810309	19.4457	542.351	11.0038	3.17804	0.229955	276.778	17.1687	1.24262	21.3787	76.7011	32.7591	0.424886	11.9063	2.87367	13.363	0.160836	7.87115	10.4611	91.1219	105.574	117.309	3.87675	32.8182	29.5527	57.8784	0.334547	11.9225	2.53291	59.018
IL6	0.228851	15.4045	0.366219	8.77218	6.91127	0.107913	3.45645	75.6589	1.82209	3.52892	6.5041	0.52561	5.99783	0.835129	6.61071	16.7177	0.552487	2.91371	3.83182	2.92868	0.335919	1.6406	7.35006	2.43194	0.662398	12.9519	0.18187	25.5827	2.34087	72.6963	0.197977	0.881822	0.964909	0.671504	3.54875	14.7986	13.1671	16.728	5.0822	1.64885	0.421098	2.00652	3.72543	3.41906	0.446787	4.12164	0.215612	0.326407	9.00315
UMODL1	0.0315433	0.0534748	0.0157146	0.00934696	0.118733	0.0387506	0.0179964	0.0200791	0.0231403	0.0123201	0.0186349	0.0235928	0.0437198	0.0356117	0.081983	0.00461263	0.0623944	0.00440593	0.0548083	0	0.0198949	0.0642585	0.00733153	0.0117179	0.00272909	0.0550235	0.00861706	0.032323	0.027805	0.0269643	0.017773	0.00576289	0	0.00180091	0.048249	0.0400846	0.0306816	0.0143597	0.0160531	0.00651025	0.00945082	0.0790104	0.200446	0.00468421	0.0747137	0.0870543	0.0177951	0.388177	0.00781504
TGFB1	11.3749	9.09186	12.7599	11.1264	4.43519	11.2067	11.0389	13.4984	13.4151	17.8136	8.28399	25.1182	68.3619	33.8942	35.4581	42.3971	46.8895	57.0371	43.1171	35.8921	78.6133	33.7367	51.3896	74.5433	66.6351	44.2912	39.305	32.9259	60.2054	53.7066	39.4553	56.2296	40.9586	25.7444	62.0966	37.3347	47.2295	55.4717	82.5664	75.9452	46.4997	28.9516	26.6961	60.229	26.6677	49.9224	39.0957	35.8385	57.5717
PF4V1	0.137435	0	0	0.0521281	0.197076	0	0.0752747	0.0763511	0.0744539	0.024539	0	0	0.812753	0	0.0879269	0.342996	2.30983	0	0.191042	0.0293877	0.0554771	1.18493	0.45999	0	0.0380504	0.159826	0.160191	0.090133	0.491052	0.268536	0	0	0.20129	0.477075	0.183467	0.0532268	0.886114	0	0.191846	0.211795	0.175691	0	0.0417122	0.163274	0.0694465	0	0.0551354	0.0215624	0.163442
MMP9	0.356249	1.16029	5.9609	0.949351	0.598921	2.71644	0.308381	1.84831	0.460301	5.74667	0.161274	4.14897	34.3483	18.5905	61.6261	208.389	12.1731	230.01	54.7178	45.5877	141.783	94.7926	20.3179	54.0501	74.3477	8.79294	32.9325	14.6828	98.5432	30.3514	29.4124	56.8447	22.7959	9.62264	131.171	51.5605	16.7899	5.01074	5.85171	116.047	6.39934	87.9764	32.1201	36.777	103.151	405.958	5.44566	7.70931	231.334
ANOS1	1.47868	0.613907	1.32099	0.4731	3.83396	0.482764	2.83002	1.09343	0.806507	0.732785	1.56568	0.842653	3.98559	0.0121136	1.89203	1.18304	0.992399	2.1424	1.1256	1.84549	1.10038	2.15125	0.845422	1.41998	22.8673	2.44486	3.54963	0.247386	1.53599	0.695769	1.36026	6.39543	1.11085	1.38752	3.17129	0.364251	0.708941	9.03153	1.84879	0.305602	0.874415	1.28415	3.32774	1.90009	7.63194	4.78996	0.667864	9.13293	0.179438
TLR4	0.292097	1.28524	0.410721	1.43406	0.986458	0.435972	0.540758	11.6523	0.759158	1.02602	1.42207	2.41025	2.6099	0.334224	1.67663	8.04138	1.90969	2.86742	0.336776	0.280189	2.02206	1.19978	0.436536	0.551676	0.461036	1.74605	1.61878	0.895157	0.513356	1.88288	1.10336	6.13254	3.28255	1.38152	1.38176	1.32684	1.97858	0.550121	0.2985	0.582955	0.423133	0.560372	1.39193	0.181615	3.33129	3.77597	0.219031	2.49268	0.806203
SPAG11B	0	0	0	0	0.250275	0	0.112855	0	0.00656613	0	0	0	0	0	0.0116315	0	0	0	0	0	0	0.00764634	0	0	0	0.0084571	0	0	0.00683781	0.0142094	0	0	0.0106511	0	0	0.00704115	0.0161683	0	0	0.008005	0	0	0	0	0	0	0.00729364	0	0
A2M	12.4603	12.7936	7.63861	19.5727	28.548	6.10012	23.1879	104.587	11.7191	21.7422	16.2497	22.127	45.517	9.88804	29.7538	59.4797	26.4316	85.7639	15.9567	16.1814	38.3444	16.471	23.6203	8.10212	20.5437	38.1365	29.9232	48.3907	29.2876	79.5559	17.0402	78.4611	50.7296	50.4057	34.6386	33.6511	30.1512	6.8811	12.4526	10.0716	15.8238	48.5438	35.0413	9.27322	32.6453	75.9011	12.5239	34.7506	28.5414
NFKB1	13.0297	16.3743	10.5972	12.1246	15.2247	14.2752	19.1412	8.6989	11.2779	10.2627	14.8816	12.7791	18.3046	2.69248	20.9904	31.7554	20.6741	19.9178	9.84965	23.5757	11.3531	18.4208	15.2158	12.6248	16.7165	11.731	12.8363	8.98579	19.4743	23.0258	13.0103	10.8358	19.3992	20.4994	15.9923	17.6111	20.1765	10.6676	16.3918	22.0463	12.979	21.4762	8.45965	15.9561	14.7565	12.2032	18.9763	7.91867	20.2304
APOBEC3G	1.29697	0.769653	1.15073	0.424078	2.43697	1.05575	1.30882	1.08882	0.418056	1.46319	1.61083	2.43819	1.653	1.1986	9.39164	2.85193	1.88055	2.31943	1.51761	1.29383	4.53978	5.10066	0.971006	5.7934	0.473433	2.59741	5.8836	1.28536	3.34925	2.94025	7.51824	2.20324	3.54483	0.660877	1.46037	7.50392	5.36055	0.245913	1.02518	2.43829	0.929046	1.86696	1.60489	1.11264	24.2139	1.92149	0.43799	6.80412	1.97623
FABP6	0.1849	0.871713	0.93344	0.853261	4.48967	1.07012	0.292563	0.216853	0.345021	1.89279	0.375441	0.704798	1.76166	0.766958	12.0856	0.432612	3.51113	1.68045	6.42549	5.06074	5.37384	2.21628	1.59297	1.02574	0.119447	0.415713	1.20329	5.49718	11.9727	3.17924	4.88958	0.648592	0.79437	9.59378	4.15497	4.26075	0.479598	0.553674	24.3189	3.77208	6.77588	4.36182	0.710828	6.53131	3.53479	0.102978	3.16489	0.0193395	7.69611
NOD2	2.20704	2.22994	3.44536	4.5383	0.841318	3.03848	0.811348	0.716613	6.92044	2.99561	3.26456	2.80521	0.704388	24.2982	4.54426	3.96244	3.62657	3.90298	3.60928	2.84813	16.9511	4.65686	5.28528	4.53347	2.04948	0.995868	2.73543	0.450273	9.50732	6.30754	1.21166	1.70776	0.969009	3.19521	2.27468	3.8725	1.47927	2.01552	2.94489	8.9811	3.02803	1.29344	1.56853	5.88759	0.905173	1.37956	5.03549	0.708982	3.41445
MBL2	0	0	0	0	0	0	0	0	0	0	0	0	0	0	0.0321504	0.0031354	0	0	0.00698541	0	0.00811405	0	0	0	0	0	0	0	0	0	0.012081	0.00587592	0	0	0	0	0.00446905	0	0.00467655	0	0.00642412	0	0	0	0.0050786	0	0	0.00946113	0
SFTPA1	0	0.0737231	0.384969	0.0222039	0.0251832	0.00958883	0.0160316	0.0379419	0.0105712	0.0888451	0	0.140113	0.0360615	0.129245	0.599237	0.00913116	1.31608	0	0	0.0187765	0.0236304	0.0307757	0.0217702	0	0.0972452	0.0272311	0.110879	0.04799	0.159624	0.0114383	0.0615709	0.145455	0.00857393	0.342247	0.592619	0.0113359	0.0195227	0.0710661	0.0612874	0.103102	0.0374177	0.177391	0.0799527	0.0208639	0.21446	0.0279459	0	0.978148	0
RBP1	4.45329	5.31425	4.26877	5.12512	8.57235	11.6729	3.52853	1.55475	2.60758	4.38241	3.30331	1.39243	34.0736	128.349	17.1191	5.06641	5.56981	30.0709	95.759	72.9227	30.5164	45.0539	40.8902	18.8473	0.869772	5.81548	52.4311	29.9104	14.7244	7.15776	30.966	1.74536	45.3659	20.2999	21.9948	24.2588	14.7778	1.05714	45.0966	8.51373	12.9464	34.3719	27.9909	124.742	15.2988	5.60416	22.855	79.4405	22.0957
TLR2	1.84478	3.90844	3.03628	3.40136	6.79455	1.74028	2.80667	1.20515	3.53794	1.82076	2.64791	3.9066	5.29479	8.66683	4.4204	37.8976	5.76021	5.09626	2.71272	5.20477	24.3945	8.15375	2.182	7.96479	2.42131	3.2458	6.84887	4.77216	9.80025	6.13436	4.44518	4.41892	88.7821	4.97754	9.37557	2.95044	10.4397	5.62777	6.53317	40.1916	9.47132	3.91039	7.99409	4.37104	6.08068	4.14234	6.2598	3.85906	5.65393
SLC40A1	7.93959	6.37521	4.44079	9.51751	25.7207	6.99368	14.1021	21.4985	5.37347	9.82742	9.04165	10.9802	16.0484	0.977669	4.48909	29.8053	5.85489	8.24246	9.35053	2.11151	21.6558	12.2571	2.85895	1.05372	3.11467	33.3024	8.54063	4.21054	10.7928	4.98546	3.07696	28.0665	10.4443	8.03371	12.6514	11.9896	6.96203	9.08728	1.54186	5.12845	3.83893	3.41725	14.241	0.881817	9.13811	14.5058	2.19012	34.518	3.50068
PLAU	6.79961	7.37859	38.4063	6.82116	14.8417	9.65583	21.2318	34.7484	4.54961	12.4924	15.7539	6.66139	61.3315	58.543	103.714	78.5403	11.922	339.979	86.9962	60.2174	77.7771	46.5218	161.162	140.435	148.018	23.7166	183.135	100.686	191.307	183.131	70.5003	104.813	91.6241	129.231	195.5	258.804	85.5734	69.8917	40.8099	136.566	24.2489	44.4531	42.1304	242.687	33.1544	58.0469	72.9615	36.4567	433.593
IL1B	0.848104	4.0361	3.12156	3.00146	0.312342	1.57896	7.74192	4.8875	1.73654	1.19571	1.08543	2.89632	14.9767	4.88338	16.0183	79.4593	12.6899	8.6432	8.2781	13.0958	2.142	3.46944	8.91038	17.9807	5.06823	1.60068	2.72791	17.7651	4.40549	45.5843	5.67515	0.941534	2.45715	14.7877	2.49014	16.3825	3.97721	1.33338	62.1746	15.5388	12.2859	5.31838	10.3805	22.8159	1.35239	2.82078	13.5397	6.13677	21.0353
PAEP	0	0	0.44246	0	0	0.00808192	0	0	0	0.0792877	0	0	0.158051	2.85207	0.0473499	2.45508	0.0430779	1.89663	0.0857322	0.0844037	1.21493	0.0830054	0.577993	16.5111	1.12016	0.367227	0.345062	0.210331	0.816512	0.482035	0.0889627	0.5625	0.650386	1.78486	2.53586	0.105099	0.0548489	0.0119796	0.0918327	5.48549	1.65571	0.530531	0.194676	1.18406	0.0498639	0.105993	0.0692795	0.0464467	1.11487
HJV	0	0	0.0122768	0	0	0	2.58694	33.8316	0	0	1.0029	30.6456	0.00759011	0.0247299	0	0.00960947	0.0201703	2.49894	0.0428182	0.00658668	0	0	0	0.00915443	0	0.0429863	0	0	0.00579262	2.07044	0	3.24157	0.469199	0.00562773	0	0.298243	0.0136969	0.00747887	0	0	0.00984443	3.67946	0	0.00731895	0.0389127	2.4116	0.0432514	0.0048328	0.061054
MUC5AC	0.602778	0.00477979	0.209759	2.02584	35.0234	1.84335	75.2463	0	0.168545	0.00220244	14.2558	0	0.102328	0.0264081	0.00657638	0.143662	2.81173	0.0321619	0.0185753	0.00439602	0.00165973	8.98966	0.210249	0.00244391	0	2.8001	0.00958505	0.0053931	0.029382	0.0642713	0.0370678	0.0204327	0	0.00751203	0.413495	0.000796205	0.0283386	0.0678842	0.438119	0.73864	0.0131406	0.0490339	0.480451	0.0478706	0.0114272	0.0628109	0.0247427	0.0258037	0.0065197
OBP2A	0	0.0136004	0.0139886	0	0	0	0.0128159	0.0129991	0.0126761	0.0125336	0	0	0.242156	0.112712	0.13473	0.0437974	0.0306435	0.0784402	0.097577	0.135091	0.255021	0.0147615	0.0130526	0.0417234	0.174913	0.2449	0.818199	0.161128	0.0792035	0.0274316	0.0632836	0.69767	0.143936	0.0384745	0.249889	0.0271863	0	0.0340867	0.0653252	0.154539	0.0224341	0.0960638	0.106525	0.0166789	0.0709414	0.452391	0.0281611	0.440532	0.166961
PLTP	34.9079	59.4823	17.7734	94.4348	70.3718	24.5705	46.4789	130.441	32.0433	34.7229	9.86836	19.2214	58.5002	45.662	16.6269	141.62	55.3143	51.2102	87.5967	67.6763	121.956	35.6109	251.197	2.77731	165.621	71.2679	46.6639	102.042	81.9972	149.576	85.5218	79.2463	85.3573	112.356	117.586	47.5702	31.354	146.057	161.329	88.8087	85.7826	24.0213	29.9486	58.7917	110.537	81.8116	62.6357	36.5087	109.1
MX1	10.1867	8.313	13.6028	8.47339	5.12696	11.6093	11.792	4.17241	13.5669	12.5849	26.0182	23.2527	7.8908	5.60519	6.3525	15.4905	7.15152	9.9649	5.44568	6.90815	82.3397	15.6238	15.8897	1.02693	5.8001	6.79945	32.2843	9.39514	8.58846	15.4265	26.0825	39.7469	16.7927	5.27109	43.2332	78.5192	14.7671	3.10319	16.2315	87.8965	26.8102	6.88894	14.5133	33.4566	25.6947	53.2158	7.61272	13.5143	7.8491
DDX58	2.08648	3.7583	7.89863	3.13491	3.025	4.22749	3.91761	3.1557	2.34219	3.89019	5.4524	5.9169	4.18279	5.70932	8.46152	9.7635	2.59362	6.16944	2.63456	3.93289	17.8558	6.39423	3.89496	1.4155	6.82155	5.87244	8.57714	5.73932	3.42156	6.1184	10.0686	21.4577	11.8325	4.30878	6.30326	21.692	4.51057	2.60894	4.59346	39.276	6.79456	4.56878	4.01162	12.0844	6.52069	16.3174	4.30091	5.08092	5.70347
IFNL1	0	0	0.0500456	0	0.0240078	0.0548477	0.0305666	0	0.0151167	0	0.0175839	0.0667867	0.226897	1.0081	0.107113	0.0522298	0.127902	0.205793	0.0290909	0.0895004	0.540659	0.0704141	0.0466968	0	0.0927063	0.0194701	0.121966	0.356851	0.0314842	0.52341	0.100624	0.318115	0.0245213	0	0.18625	1.78313	0.0558345	0	0.253183	0.313297	0.107014	0.0490968	0	0.437583	0.507599	0.159849	0.235081	0.0262674	0.132737
IRF3	8.68685	11.6209	7.33282	7.54144	10.2602	10.6702	8.06444	6.50248	8.51942	6.4452	9.21879	7.57819	14.1829	18.6345	14.8557	8.31156	15.3699	17.2925	24.9835	15.5587	31.5847	21.9693	12.1583	14.9986	25.7729	12.9652	21.219	20.4307	17.2496	16.0866	17.5981	17.0743	17.7633	9.58324	17.3668	13.9325	21.5624	26.9217	21.1734	13.3752	18.1536	16.4171	8.17808	21.3769	30.3032	16.5416	17.1554	17.091	22.9445
SFTPA2	0.0106877	0.398612	0.628295	0.278696	7.69348	0.131297	1.10246	0.28203	0.120624	0.462759	0.168373	0.135008	0.0197513	0.021451	0.837614	0.729345	1.39967	0.0119428	0.0464263	0.0171401	0.021571	0.0280935	0.00993647	0.0158813	0.0295901	0.0372869	0.0155717	0.00876153	0.0552704	0	0.00802928	0.015621	0.0156534	0.46863	0.808486	0.005174	0.0237617	0.0324363	0.0124325	0.111763	0.0768526	0.271626	8.00399	0	0.081008	0.0255104	0	1.33306	0
LPA	0.0357645	0.0454732	0.0334079	0.0169565	0.080132	0.0366135	0.0265262	0.0579502	0.0161458	0.143679	0.0774717	0.0416112	0.0110157	0.00448637	0.0429019	0.0034866	0.048789	0	0.0155357	0.00955935	0.0270687	0.0775581	0.0166253	0	0.0030943	0.023395	0	0	0.00630519	0.00873505	0.0167928	0	0	0.00408381	2.21558	0	0.0198785	0.0325626	0	0.0369073	0.0714369	0.00218497	0.149252	0.00265553	0.0254136	0.0106707	0	0.0911809	0
LBP	0.0146336	0.240993	0.00729034	1.31822	0.262299	0.00599241	3.48651	1.06362	0.198189	0.0457244	0.238221	0.126478	0.820316	0.0146854	0.0117027	0.34809	0.151717	0.294337	0	0.0469364	0.339652	0.0846244	0.496583	0.032617	0.263346	1.20826	0.0319811	1.45155	0.158232	2.07297	2.58352	0.663035	0.310773	0.167096	0.333721	0.0991793	0.62629	0.781647	0.451097	0.177188	0.187069	0.57217	0.0888273	0.060847	0.009243	0.157179	0.0513679	0.0573972	0.0870136
RBP4	2.02995	1.12233	0.128263	0.910784	0.312383	0.0243294	0.0994312	1.45778	1.56461	0.751413	9.20388	1.67219	0.121997	0	3.24674	0.733659	0.0432266	6.17426	0.223673	0.137629	0.75945	0.0416459	0.230154	0.0735703	0.0137076	0.0921235	3.27497	0.0487054	0.139658	0.0580438	0.119026	0.289457	0.0290058	0.126638	0.594844	0.067112	0.0330229	0.468815	0	0.0762989	1.0285	0.0677551	0.721285	0.164694	7.53041	13.6612	0.00993123	0.295178	0.490665
NOX4	0.0423669	0.018241	0.100844	0.113825	0.259884	0.0231321	0.0709035	0.520856	0.040378	0.128178	0.197761	0.209691	0.452374	0.302341	1.91241	0.868271	0.786024	1.64908	0.388523	0.968839	2.49876	0.366267	0.612716	0.503638	0.821081	0.77736	1.43345	0.517111	1.20835	0.860002	0.919495	4.27954	1.44786	0.950343	1.41654	0.936628	0.4605	0.337165	0.202609	0.137316	0.293366	0.421036	1.48945	0.307586	1.80482	3.19105	0.323405	1.63221	0.942367
LTF	895.649	4.58848	89.3498	173.299	3791.96	17.249	726.735	1.60785	27.8012	5.97188	25.5509	14.2046	261.539	7.11305	89.4722	83.7752	4.53874	2.24623	195.638	0.0361205	3.23207	279.516	2.20496	0.31125	0.107566	859.092	0.0738344	0.227105	7.34429	13.7106	153.245	0.335775	0.1336	6.09211	1.78521	7.64773	42.8026	0.102533	281.174	196.321	154.669	0.594433	205.772	71.3621	76.7913	0.205631	37.0483	0.341882	96.1647
IFNB1	0	0	0	0	0	0	0	0	0	0	0	0	0	0	0	0.0390811	0	0.0186649	0.0580464	0	0	0.0351251	0.0465881	0	0	0	0	0.0273862	0	0	0	0	0.0244642	0	0.0185817	0.307278	0	0	0	0	0.0533823	0	0.0253478	0	0	0	0	0.0262063	0.033107
RBP5	0.293463	0.690413	0.647461	0.288208	1.08209	0.87554	0.133944	0.75693	0.179799	0.421053	0.616426	0.836175	2.73747	0.39968	11.332	2.13342	3.52295	1.5108	0.764864	0.616304	1.09998	2.51254	1.78318	1.40165	0.739941	1.40166	2.64175	2.68068	1.29096	1.92498	1.03935	0.490195	0.690768	1.27336	2.35519	1.82658	11.4645	1.08149	0.975345	1.92664	1.25608	0.799105	0.795244	0.57276	2.30376	1.11324	1.5452	2.97628	1.3295
FABP7	0.315577	0	0.026203	0.0199493	0.165925	0.00430759	0.758597	0.662306	0.0237445	0.0469552	0.0994316	1.48965	0.0194399	0.0105565	0.0588865	0.0451219	0.0287002	0.0470181	0.319862	0.343021	0.0530774	0.0829521	0.0146698	0.031262	0.0218427	0.012233	0.0153262	0	0.0543992	0.0411073	0.0237082	0.0230621	0.0539234	0.158552	0.117021	0.0254622	0.0643147	0.16601	0.0305913	0.0115791	0.0504275	0.0257062	0.0558711	0.218697	0.491675	0.0251082	0.0263753	0.177416	0.0833987
FABP5	112.361	238.014	100.653	214.268	25.8843	183.65	85.7821	14.2573	191.287	139.577	131.489	145.988	53.1172	760.825	4.68481	57.7884	42.6566	89.0277	640.366	280.986	503.834	30.2088	386.306	271.01	28.5168	39.9754	424.582	1.63099	896.772	174.987	52.3448	169.91	40.3802	159.322	239.471	44.7265	79.9192	62.1507	96.5836	477.398	680.324	201.378	31.8272	461.157	12.3746	73.7718	65.7924	23.6709	218.516
FABP3	0.475478	1.81535	1.1844	1.02107	0.922453	0.538306	18.3191	140.957	0.517694	0.948843	8.68033	76.0732	1.27498	0.926252	4.29453	3.22837	0.992031	7.89157	3.20749	30.5013	3.66927	3.05842	0.767099	0.831215	2.86513	1.8052	4.54368	5.31943	12.2155	11.0119	4.28651	10.9557	2.43738	1.85235	2.76918	3.27671	1.19703	1.25629	1.44782	1.67791	0.648053	10.0884	5.92094	4.33622	3.79824	12.2504	1.16413	4.26747	3.7974
FABP2	0	0	0.0115386	0	0.0664236	0.00474218	0.0105713	0.00536121	0	0	0.00608128	0.00769924	0.00713372	0	0	0.0135475	0.00631914	0.0064702	0.0100609	0	0	0.0243523	0	0	0	0	0.00843623	0	0	0	0	0	0	0	0	0	0	0	0	0.00637364	0.00925249	0	0	0.00687887	0	0.00691034	0.0116145	0.00454221	0
FABP4	1.75756	1.28442	1.19819	2.62168	1.42962	0.538733	0.178265	4.52036	2.06946	2.23889	42.0454	9.29336	0.607818	0.474466	0.361659	0.857704	0.302857	125.945	107.599	23.4831	28.8138	0.291782	7.04253	14.1883	0.128052	2.24709	57.324	0.067406	710.848	7.37027	1.05013	2.41859	0.496766	0.169001	74.2857	0.726454	3.85041	1.16039	0.777141	71.1969	3.1698	9.52435	0.109181	9.6585	0.116855	8.26752	1.02052	0.636957	5.70409
R3HDML	0	0	0	0.00988048	0	0	0	0	0	0	0	0	0.0128376	0	0.0166659	0.0325061	0	0.372594	0	0	0.0420611	0	0	0	0	0.0121175	0	0	0	0	0	0	0	0	0	0.0302662	0.057916	0	0.024242	0	0	0	0	0	0.0658153	0	0.0104505	0	0
BPIFA3	0.00578325	0	0	0	0	0	0	0	0	0	0	0	0	0	0	0	0	0	0	0	0	0	0	0	0	0	0	0	0	0	0	0	0	0	0.00643355	0.0167983	0	0	0.00672736	0	0.00924131	0	0.00877621	0	0	0.013804	0	0	0
BPIFB1	4009.76	0.125505	138.759	97.9143	7258.94	24.7982	1224.52	0.0428413	73.3851	0.565909	93.0552	0.153811	332.433	8.27444	0.103607	108.662	60.0146	0.0672142	104.387	0.0197876	0.373545	563.8	7.01185	0.0962558	0.0704565	1474.98	0	0.106206	4.45059	46.3335	62.2774	0.0405762	0.108428	1.2342	5.173	0.00895981	1.83624	0.57855	242.883	962.677	192.294	0.307553	62.4566	28.4024	0.00584506	0.237447	31.8667	0.127038	20.1576
OASL	1.17495	0.964319	10.9794	0.441006	0.456306	1.03244	5.00897	0.249308	0.217328	1.43864	3.19213	3.53692	9.60016	6.27219	9.55281	6.60532	2.13266	3.40084	0.857731	4.2222	20.8568	2.95119	19.7801	1.66104	11.103	0.825516	5.86077	3.27754	8.51579	16.7159	7.65616	42.7473	9.51249	1.60623	7.54741	57.6385	4.29477	0.846895	3.54503	22.0899	4.15267	2.4326	0.730539	30.4761	9.54464	4.27	2.07856	2.11862	3.59024
CRABP2	255.842	545.864	395.373	276.524	6.19111	871.473	122.81	118.044	622.051	355.856	379.119	611.508	110.451	603.083	219.141	80.4476	125.954	67.762	437.628	175.494	362.857	53.8441	32.658	862.479	128.69	16.8376	68.4163	198.014	318.915	58.7719	41.2162	92.9403	29.5161	62.5561	135.805	28.7442	37.2361	4.68711	185.159	252.932	274.715	172.244	30.7802	204.302	111.884	26.8844	155.311	68.9558	103.776
CRABP1	0.780267	0.909845	0.561489	0.137013	10.4842	0.177509	1.23987	0.147166	0.560991	2.99272	0.48562	0.0960661	4.13006	0.725026	3.28172	0.608532	2.60192	0.419801	0.552347	1.62209	2.68301	4.52739	2.08223	0.171768	0.420049	2.55413	3.70521	1.42143	3.28784	0.564656	1.95395	0.0633569	0.0634885	1.29354	1.9932	0.0419703	1.44562	0.140329	1.81529	0.731639	0.32325	0.508471	0.899018	3.46753	28.7855	1.12089	0.797048	0.884125	2.06204
RBP7	4.56611	12.2853	8.70069	8.43821	4.01458	9.5947	1.81027	4.42836	12.0973	9.00078	4.46307	5.60618	0.923904	2.64233	5.01091	1.37766	0.927527	2.01113	1.88213	0.320705	1.58081	6.58818	1.67327	4.01155	1.79937	7.20922	2.37943	14.6722	2.17799	1.20476	8.11265	0.511491	0.951886	6.13486	2.13193	14.1503	2.57498	0.141612	41.6586	3.11842	3.32864	3.89321	6.22108	9.10695	3.55774	10.7795	3.34271	6.23567	2.11393
DUOX1	50.6158	40.846	51.1912	55.54	15.5224	47.4459	35.8877	13.1898	49.879	69.546	52.6915	30.8748	21.0865	13.8253	1.83665	8.41815	32.1555	7.61137	8.73604	13.353	16.9785	10.3237	18.6306	16.9153	3.98875	12.6455	6.31148	3.82437	20.1321	17.8794	8.5238	16.6786	5.22258	12.725	10.3576	5.16529	17.8312	6.54178	11.0663	20.573	32.7106	7.75352	4.92786	6.29904	2.73616	6.13097	28.6169	9.2874	14.5109
OBP2B	0	0	0	0	0.036255	0	0	0	0	0	0	0	0.0311496	0.0761181	0.0202193	0	0	0.0706307	0.0658967	0.0135157	0.0255146	0.0398755	0	0	0	0.0147012	0.0184185	0.0621799	0.0118863	0	0.151955	0.0923839	0	0	0.0281263	0.0122398	0	0	0.0147054	0.0139153	0.0202006	0	0.019184	0	0	0.0301741	0	0.0793345	0
RBP2	0.0679207	0.0328985	0	0	0.146092	0.0695332	0.0620014	0.031444	0.045994	0.0909541	0	0	0.16736	0	0.0814755	0.0132429	0.16678	0.0189742	0.737601	0.181543	0.0685421	0.0535606	0	0.0756946	0	0.0394932	0	0.306239	0.0159657	0.0331777	0.127566	0	0	0	0.0755581	0.0328809	0.0377516	0	0.0197522	0.018691	0.0271334	0.033196	0.0515356	0.242071	0.300305	0.0405298	0.37466	0.306365	0
LCN15	0.0099399	0	0	0	0.00712667	0.00814071	0.0317578	0.151856	0	0	0.020879	0.00660849	0	0	0.0158981	0	0.0379674	0.00555357	0.0259067	0	0	0	0	0	0	0	0	0.0244455	0	0	0	0	0	0.00908001	0.0165864	0	0.0165744	0	0.00578129	0	0	0.0194324	0	0.0118087	0	0.00593136	0.00498453	0	0.00985069
CETP	0.0137633	0.146663	0.102851	0.0978808	0.138152	0.259257	0.113075	0.159294	0.0621342	0.104441	0.0578203	0.155558	0.432396	0.303864	0.341207	0.536702	0.180246	0.392178	0.275017	0.257512	0.833354	0.311131	0.678182	0.644221	0.628736	0.216076	0.611609	0.586708	0.207056	0.618521	0.248157	0.432499	0.332607	0.339462	0.466983	0.27318	3.29711	0.0584787	0.280178	0.28785	0.395874	0.356519	0.24019	0.441475	0.538985	0.492772	0.103528	0.734177	0.477392
FABP12	0.491539	0.634894	0.326508	0.221948	0	0.766794	0.0641002	0.0650167	0.591745	0.208962	0.344163	0.497976	0.0288375	0.0469788	0	0.0365097	0	0.156932	0.366033	0.325326	0.0472415	0.0246105	0.0217614	0	0	0.02722	0.136411	0	0.0440163	0.0457343	0.035169	0.239475	0	0.0855269	0.390579	0.0226626	0.0520393	0.113659	0.0816832	0.128824	0.336622	0.297437	0.03552	0.250265	0.0887057	0	0.0469506	0.0183615	0
FABP9	0	0	0.0287653	0	0.0827956	0	0.0263537	0.0267306	0	0	0	0.0383878	0.0355681	0	0	0	0	0	0.150488	0.0617319	0.349606	0	0.0536809	0.0428987	0	0.0335732	0.126187	0	0.135724	0	0.0433775	0.126586	0	0	0.096348	0.0279521	0.0641853	0.0350469	0	0.0635568	0.138397	0.0564399	0.0876209	0.240082	0	0.103363	0.0579088	0.0226471	0
BPIFA1	16.91	0.0128581	9.95852	3.12132	341.814	4.05473	9.58405	0.0245793	2.06129	0.379186	8.11322	0	10.5475	18.0887	0.063688	24.6786	9.76323	0.0148318	29.7049	0	0	54.5812	0.0863811	0	0.0367481	94.404	0	0.282906	0.0374403	2.23036	4.54705	0.0387995	0	0.327372	0.206719	0.0385537	0.0590196	0	37.8433	132.078	9.12017	0	16.0131	42.8117	0	0	9.71781	0.0832976	0.052616
LCNL1	0.00708206	0.00686063	0.0211693	0	0.0406213	0.00290008	0.00323243	0.0229506	0.00959154	0.0063225	0.011157	0.00941694	0.0654394	0.0355356	0.0113272	0.0165699	0.108205	0.0158274	0.0738329	0.00378588	0.0285874	0.0409547	0.075719	0.00526176	0.0147056	0.0247076	0.0670693	0	0.0133179	0.0553507	0.010641	0.031053	0	0.0194082	0.0827233	0.00685695	0.0669178	0.00429869	0.0082382	0.0467736	0.0452669	0	0.0107472	0.00841354	0.263921	0.0295821	0.0213085	0.0555557	0.0070185
C8G	0.14012	0.325773	0.335071	0.252445	0.16074	0.493455	0.140699	0.66166	0.240376	0.30022	0.309041	0.409894	0.293472	0.253108	1.52395	0.338767	0.519922	0.203546	8.35088	0.344559	0.593887	1.07548	0.625299	1.10351	0.116381	0.293306	1.04117	1.35543	0.237147	0.465427	0.6316	0.53247	0.0410444	0.179197	0.327338	0.420564	0.420558	0.170101	0.994264	0.508982	0.447806	0.178056	0.382742	0.782377	0.318613	0.652177	1.60205	0.967277	0.305497
SPAG11A	0	0	0	0.00689581	0.0417125	0	0	0	0	0	0	0	0	0.0145961	0.0116315	0	0.00793656	0	0	0	0	0	0	0	0	0.0084571	0	0	0.00683781	0	0.0109268	0	0	0	0.0242701	0.00704115	0	0	0	0	0	0	0	0	0	0	0	0	0
PI15	0.108273	0.370994	0.341626	0.0931618	0.790671	0.024632	0.181202	2.67335	0.074225	0.148572	0.0715986	0.0506562	0.993055	0.378286	0.327109	6.55057	0.986883	2.70207	0.135873	1.63136	0.930769	0.596619	2.42523	0.792523	1.27401	1.01197	0.195729	4.05338	1.12362	6.11555	0.542279	1.61181	18.4011	2.80053	0.747227	0.968726	0.867044	0.22637	0.967942	0.381825	1.97686	0.968209	0.949332	0.414474	0.445793	0.385262	0.91096	0.407378	1.43864
NOX1	0.646778	0.522129	0.407014	0.328166	0.976261	0.627284	0.626664	0.15234	0.368825	0.227925	0.506485	0.392287	0.272605	0.125258	0.0907431	0.256636	0.557254	0.0824165	0.522475	0.242631	0.229016	0.626356	0.279559	0.151749	0.361276	0.250717	0.380241	0.269757	0.240053	0.199538	0.409179	0.323398	0.132952	0.269499	0.0631145	0.368041	0.138751	0.344371	0.468577	0.162373	0.299175	0.493576	0.23246	0.384189	0.258015	0.243756	0.694196	0.258135	0.337354
PMP2	0.147141	0.0731965	0.134722	0.0867308	0.0456202	0.00977088	0.0399323	0.0589139	0.129263	0.237868	0.11277	0.0211516	0.0440954	0	0.00636057	0.0217105	0.00434003	0.0133314	0.0345495	0.40817	0.0321054	0.0334506	0.114615	0	0	0.0277481	0.0695288	0	0.0149568	0.0466216	0.00597523	0.0116248	0.00582447	0.0181638	0.0309677	0.169417	0.0707319	0.0144831	0.00462599	0.0175098	0.019064	0.0349855	0.00603486	0.0803158	0.00502371	0.0142382	0.0199423	0.00623924	0.0236466
APOD	10.9	8.65485	14.83	12.2988	42.7508	2.36413	19.8881	32.1999	21.9356	55.243	30.3034	11.6713	9.75997	0.353913	5.16011	10.4313	10.3276	26.2427	4.35752	0.963573	2.16171	14.3309	4.17739	1.51389	0.397789	14.7036	2.96875	3.88688	1.4799	21.1444	6.68248	11.3112	5.00259	7.68999	5.616	12.1975	3.7679	2.55289	1.19273	3.2206	4.58136	3.83031	4.49945	1.63708	30.2202	44.1307	4.7029	4.15489	3.09372
ORM2	0	0.018289	0.018811	0.0537056	0.108288	0.046386	0	0	0.017046	0.0337089	0	0.0251036	0.348895	0.871519	0.0603919	0.044172	0.103019	0.316444	0.557665	0.0605541	0.304832	0.119102	0	0	2.19531	0.0439102	0.0275066	0.371443	0.0177513	0	0.0567332	0	0	0.137968	0.0420043	0.0182792	0.0839476	0	0.241574	0.394847	0.120672	0.0184544	0.0286497	0.35886	0.0238494	0	0.208281	0.2962	0.0748393
ORM1	0	0.0154269	0	0.0604015	0.0685062	0	0	0.0737241	0	0	0	0	0.961366	2.39717	0.0254705	0.124198	0.0695176	0.907538	0.664087	0	0.224987	0.0837193	0.0444164	0.07099	6.21662	0	0.046404	0.887725	0	0.0311156	0	0	0.0466475	0.771	0.0885774	0.0154186	0.0354052	0	0.629834	1.1394	0.0254469	0.0933983	0.120831	0.62432	0.0201171	0.0570161	2.37976	0.487201	0.0631275
TNF	0.84754	2.09822	0.580044	0.9579	0.0859325	1.75285	0.50797	3.26579	0.664754	0.848354	0.242765	0.887912	3.47008	1.0825	4.58705	4.5936	0.392405	8.98278	7.88388	4.69547	2.2635	2.21433	2.37186	4.00716	1.25621	0.228983	2.12043	5.72678	2.31826	8.74844	0.565978	0.437942	0.338542	3.12034	4.13327	10.7838	0.93264	0.394926	10.9445	3.84481	0.73872	2.63602	1.00035	2.82741	0.767848	0.326946	3.35717	3.74738	13.1335
CTSG	0.302838	1.6894	0.988468	2.14875	1.19795	1.12038	0.247848	12.5309	0.716578	1.1933	1.48062	1.66626	0.61755	1.25755	0.133618	3.13555	0.467258	1.29526	0.290316	1.03832	0.210764	2.48143	4.18444	0.636206	0.650513	3.40032	0.243435	3.73245	0.864052	3.0402	0.0313808	0.885245	0.214124	0.467425	0.348508	0.788639	0.603641	0.278896	0.765289	0.678194	0.116808	0.326645	0.966667	1.58797	0.224261	0.560824	0.136153	0.581621	0.558844
PRTN3	0	0	0	0	0	0	0	1.27518	0	0.0111775	0.0131496	0	0	0.0502583	0.0200252	0.0390584	0.0546556	0.0139905	0.0217547	0.026772	0	0.0131643	0.0116402	0	0	0.0145601	0	0	0.0117722	0	0.0188121	0	0	0.0228743	0	0.072734	0.013918	0	0.0145642	0	0	0	0.0189998	0	0	0.0298845	0	0	0
MAPK1	12.999	11.2475	13.5132	12.1112	10.4253	13.2169	13.657	10.824	14.1778	11.9359	15.5506	12.0117	20.4547	5.31961	12.4765	18.8337	22.223	17.7813	6.47905	19.7682	9.99618	16.2427	9.11986	20.4235	15.694	19.25	9.08046	16.7408	15.5023	11.6755	15.8761	10.5337	14.9657	20.5069	15.1239	17.7133	16.6507	13.6922	12.1572	11.8997	10.6852	14.8147	12.2276	12.1528	18.1799	18.3247	17.3507	17.8217	14.6434
PML	5.34729	8.83484	8.21502	6.83335	5.50414	5.94287	7.88745	4.7422	4.66326	5.90423	6.08515	9.28236	9.21089	6.57324	12.1517	17.1191	12.0117	6.582	5.96238	10.8232	20.9968	8.33396	13.0615	7.50948	8.03313	12.5094	15.1985	10.9771	15.3051	14.9601	13.6962	18.3583	20.8586	11.8954	18.7323	18.1618	6.8541	8.10845	9.71079	27.2415	16.8484	13.2253	8.02518	9.9121	9.72366	12.2628	6.27822	15.5401	18.7796
AEN	3.54057	4.55468	2.51101	2.50043	2.78295	2.88017	5.42804	2.6579	1.95681	1.57936	2.32376	4.22281	7.93984	2.97168	9.57158	2.75014	8.66466	4.49984	3.76988	9.04159	3.73417	5.60281	6.90925	3.56407	4.53157	5.00465	5.15851	5.74632	7.30594	9.68046	4.03015	4.94136	2.49676	12.6779	4.84313	8.49736	5.97928	3.47035	6.10713	4.16761	6.04242	4.75667	5.83963	3.38198	2.68058	7.81356	4.20376	5.55111	6.31346
CYBB	0.859662	3.54483	1.31231	3.56516	1.58625	2.2769	1.90411	10.756	1.5348	2.31107	1.82959	6.77224	9.664	1.25011	15.2128	24.7865	6.69829	14.8696	5.40555	1.34224	16.3357	6.05769	2.07198	0.959261	1.51785	6.12657	8.8526	3.85076	3.13255	5.6983	8.49087	21.0897	10.4955	3.66569	11.8332	9.70223	10.9519	4.08777	1.38113	3.71011	1.20781	1.27791	7.97502	1.26023	26.9732	21.4561	0.83941	11.6602	4.67446
BPIFA2	0.109622	0	0	0.115496	0.611303	0	0.433628	0	0.0109974	0.0434953	0.0255847	0	0.0150063	0	0.0389625	0	0.119635	0.0136105	0.0211638	0	0	0.15368	0	0	0	0.15581	0.0532385	0	0	0.0475979	0.0366021	0.0178023	0	0.022253	0.189697	0.0589651	0.0676997	0	0.0425058	0.0268147	0.0389265	0.0357181	0.0554511	0.0434105	0.246187	0	0.0122159	0	0
ISG20	1.65055	1.83869	2.60569	1.67227	3.97075	3.09139	5.30458	0.8805	1.99348	1.48744	2.44369	3.46438	3.01305	16.5521	3.67781	1.92558	5.07641	1.4829	2.52594	1.76676	8.69204	8.26126	6.47872	2.57713	2.17965	2.60837	3.42407	2.70935	3.48864	2.92041	2.90747	5.77896	3.59902	2.00441	2.56887	4.49614	6.43158	0.586682	5.56504	9.02844	2.84922	0.605738	2.06116	5.98213	2.47894	1.89309	3.11338	2.03466	1.91576
BCL3	25.6604	38.8564	14.6403	35.8601	32.2836	26.826	34.1181	44.2891	20.863	31.7074	31.3009	35.9271	56.8762	13.7594	93.7352	15.3218	41.4558	22.4326	51.5382	26.8859	14.149	39.8747	26.0334	10.1408	32.9732	23.4436	18.0613	39.8077	20.7567	27.8881	27.7629	15.1106	10.8509	19.4664	22.7609	56.7257	25.4355	34.6539	47.7396	16.0862	29.7593	23.9322	16.4546	29.8013	26.4112	21.9779	38.9898	33.305	30.1232
ISG20L2	9.05832	10.1936	7.22154	6.70188	7.78883	10.2772	9.9391	4.51168	7.77496	6.18316	8.09601	7.04484	16.0648	5.02406	16.8781	10.2864	14.8435	6.83741	5.34911	12.8711	7.11593	9.66184	10.3965	12.6903	8.97995	14.7579	13.6069	12.4732	11.3271	13.1705	8.25963	11.2986	10.0002	15.8943	10.4894	9.75251	15.0316	19.6461	11.2	10.9825	9.14144	14.633	12.7986	8.1925	14.7567	14.8231	11.2672	11.5679	10.9065
NOX5	0.030965	0.0399957	0.0548498	0.0521989	0.0394687	0.0300564	0.0293133	0.0307943	0.036242	0.0481209	0.0301123	0.0182995	0.0127165	0.087469	0.0311831	0.0259385	0.0463094	0.265276	0.0418471	0.064986	0.259245	0.00482335	0.0543782	0.260735	0.0190511	0.0280076	0.0116965	0.0112819	0.144496	0.0268901	0.0224013	0.0402292	0.0503909	0.0314291	0.080376	0.0188768	0.0509953	0.0125302	0.0173429	0.130027	0.0769693	0.0818358	0.0243652	0.0408741	0.114453	0.0164244	0.00575108	0.0503807	0.213673
NOX3	0	0	0	0	0	0.0115094	0	0.00650592	0	0	0	0	0	0.0282057	0	0.0274002	0.0153368	0	0	0	0	0	0	0	0.0194538	0	0	0	0	0	0	0	0	0.0128374	0.00781668	0.00680322	0	0.00853002	0.0163473	0	0	0	0	0	0	0	0	0.00551204	0
DUOX2	50.0248	5.81342	7.76022	10.7402	8.34579	12.8899	58.4566	1.61572	6.28647	14.1028	35.758	11.654	10.4493	1.51399	0.394384	3.56622	68.003	2.13254	6.55343	5.0729	10.1654	12.6179	2.23007	1.36154	0.226213	2.3008	2.17043	1.12193	2.58049	8.05647	11.3405	4.01553	0.48936	2.11119	4.09997	2.98638	2.8108	0.859048	29.3621	18.5065	8.61945	0.800102	1.07164	13.723	0.954751	1.27985	79.1469	1.51082	1.93179
TLR3	4.36593	1.82738	3.15736	1.9789	2.58255	2.07619	3.90168	1.96984	3.0403	4.45775	4.69967	4.36961	0.586266	0.0599602	1.01707	2.25669	0.875628	0.216987	0.100109	0.638802	2.32999	1.18015	1.17447	0.900516	0.233362	1.37229	1.34931	0.192424	0.0702238	0.933949	0.926597	2.93172	4.2942	0.294342	0.455776	0.859481	0.936983	0.66575	0.364889	1.69354	1.07751	0.990783	0.605547	0.398007	3.05956	0.702882	0.721229	0.890537	1.13773
TFRC	10.0949	11.7619	10.7436	9.69648	6.91823	12.7002	15.6768	9.64672	9.84887	10.37	8.08593	30.9246	28.3214	8.74128	70.8719	48.884	98.8768	18.6556	27.2827	82.2529	8.95538	31.8557	15.4438	36.2968	19.2655	205.522	14.2627	21.756	21.6845	32.9014	45.14	26.1375	20.202	54.7728	80.721	75.3933	26.1001	131.701	20.7812	22.3862	18.8084	21.9155	96.8902	37.2536	40.9462	94.2364	29.2022	94.1048	74.8961
IFIH1	3.14343	4.51861	9.78771	4.13151	4.18492	4.21203	4.75837	2.66993	2.94405	5.59561	8.85261	7.63907	5.3524	2.64575	9.75633	19.0269	4.04958	6.2426	2.07574	6.16257	26.9892	9.01909	5.16148	1.72807	4.48745	4.44784	15.6095	10.1258	8.02071	9.37394	11.1459	30.8917	22.7133	5.54616	8.04428	27.6463	6.33352	5.2855	3.36171	44.7516	9.15487	6.5976	3.30838	20.2833	18.0134	13.0509	8.70476	5.69491	8.34075
LRP1	15.2179	9.28999	10.045	12.9179	8.84537	8.93895	10.8867	52.1809	14.4607	21.7155	23.5865	7.97884	20.6498	8.78078	17.7874	34.5104	23.1069	39.5817	7.44135	41.4836	24.0814	26.219	7.24822	13.8294	13.5516	21.8976	14.6502	16.0425	20.5592	21.4242	12.8975	55.2723	13.3345	23.8057	31.1604	20.1226	8.43847	17.2921	12.4641	15.4998	12.1399	19.4096	20.3016	19.5636	25.3787	33.4457	13.5196	31.6117	22.7113
TRIM5	2.97478	3.79028	3.85681	3.21444	4.62974	2.75921	4.2587	3.15535	2.63199	3.82895	5.48321	3.70931	2.92538	0.677389	2.43152	6.71787	2.64349	3.27405	2.03433	3.18048	8.30674	5.13447	4.08744	3.70138	3.04302	3.38997	6.37941	4.57371	4.73758	3.31473	3.34778	11.3717	6.16793	4.87829	4.79115	8.08257	3.73186	1.35967	2.1367	8.11063	3.23584	4.05811	1.63621	4.66241	3.44853	3.80331	3.7234	3.34809	3.89526
IDO1	0.426795	0.694769	3.09513	1.05973	10.3031	0.893676	12.5194	0.370728	0.178772	1.32375	0.62847	12.9239	1.49615	1.70439	15.9608	3.28741	1.93515	0.830913	0.970937	0.343406	7.55724	14.4154	1.26402	0.987249	1.38263	3.58175	27.0015	2.67638	3.61167	3.00039	15.4103	8.62383	34.741	1.22991	8.32101	2.38139	4.07433	5.06365	2.58471	31.0647	0.527316	0.713953	3.29177	2.9429	13.3399	2.57829	0.313313	2.80268	0.497093
GDF15	12.8357	0.406266	0.739822	0.743181	47.7743	1.05856	42.8581	0.70022	1.83741	0.847002	3.30704	0.612494	4.69251	0.469158	0.274903	1.52277	3.33135	11.8693	34.3323	2.73436	3.70487	15.1296	0.907637	3.85141	1.08496	2.52646	0.240402	68.7706	4.64137	7.53604	7.73714	0.834023	0.402774	0.829	6.07262	2.88894	2.04821	3.93101	78.6225	0.968671	1.28536	0.598109	1.33543	1.05362	1.26801	5.62042	7.07451	0.512353	1.30816
NEDD4	0.834366	1.69448	1.86857	1.70199	0.78481	0.931357	1.20943	4.2059	1.66619	0.908217	1.4478	3.80861	6.03755	1.41505	1.43793	7.07554	2.52173	5.57116	0.77832	2.40131	4.48217	0.966832	2.92104	4.98037	2.41483	2.82469	1.86139	3.81433	6.03588	5.09114	3.43393	4.63823	9.43895	4.34546	2.74596	2.7763	5.7106	0.706535	0.974245	2.74661	2.38678	4.71005	3.2839	1.53463	3.47089	2.75577	2.28423	2.96701	3.89836
ADIPOQ	0.39191	0.204894	0.0929744	0.583975	0.129345	0.0152844	0.00567865	0.524146	0.831275	0.377645	14.2299	2.25818	0.00766415	0	0.00994967	0.0291097	0.0033945	0	0	0	0	0.00654074	0.00289177	0	0	0.0108514	0.00453175	0	0.00292456	0	0	0.172752	0	0.00284132	0.00346014	0.0150577	0	0.294521	0.00361816	0.0684755	0	0.0972924	0	0	0.00785846	0.957717	0.00311952	0	0
STAT3	30.4338	39.4196	23.7256	54.5931	41.9456	34.0172	42.9707	35.2133	39.2457	25.7539	36.9467	45.8218	52.1073	18.7586	44.0175	39.8833	43.6624	58.576	25.3157	36.7163	36.6227	57.241	26.7642	31.8528	28.795	30.9101	28.0149	46.3073	44.1887	26.244	28.8076	28.6652	41.283	39.5709	33.1007	42.2898	41.8988	27.4123	51.7234	41.173	28.8912	44.4076	32.2184	34.701	75.822	26.6224	58.048	48.3702	37.3624
STAT1	13.2697	20.5842	36.2097	15.9813	16.4142	14.9253	21.7316	15.098	10.4616	20.0764	25.2593	85.7896	30.6645	24.1926	75.129	59.9148	30.4717	36.8289	12.3069	35.1209	197.857	84.0447	20.4713	13.4764	32.3284	42.1461	129.433	35.3862	44.886	32.6251	93.1405	158.054	186.015	22.914	122.62	101.161	36.9594	35.7833	24.2707	136.407	28.9882	32.8169	46.4649	68.8029	148.69	109.295	33.3334	49.0129	38.2443
IFNL2	0	0	0	0	0	0	0	0	0	0.0173804	0.0408939	0.025887	0.0959423	0.0390747	0.18683	0.0455505	0.0424935	0.0652639	0.0338276	0	0.157173	0.0614093	0	0	0.0539005	0.0452805	0	0.0957587	0	0.0760791	0.0585037	0.170729	0	0	0.0433152	0.791685	0.108209	0.0236341	0.181173	0.10715	0	0	0	0.0231287	0.418092	0.232345	0.195256	0.0152722	0.15435
SOCS3	52.8744	135.148	23.2381	117.263	133.706	22.7415	103.853	347.497	43.7692	96.0281	86.707	20.4814	148.176	21.5722	63.5502	62.4795	17.2339	50.6212	123.442	117.466	35.5156	54.0654	105.054	67.9547	57.4584	36.5637	18.9475	103.082	37.8528	123.8	26.9286	38.7667	71.3762	23.7978	61.7682	64.3695	97.643	54.8351	70.0101	56.9018	24.6049	41.5065	59.5315	41.5796	32.6843	42.321	31.0177	26.1752	65.6467
SEMG1	0.0517987	0	0.0086019	0	0.0742769	0	0.0472845	0	0.00779481	0	0.0181341	0	0.0425448	0.0346547	0	0.215456	0.028265	0	0.0150005	0	0	0.0181543	0	0	0.0119509	0	0	0	0.048704	0.0168683	0.129715	0	0	0	0	0	0	0	0.0502124	0.00950293	0.0137952	0	0	0	0	0	0.545482	0	0
TNFSF10	29.783	29.4402	44.334	36.3778	66.5642	46.392	41.9786	15.9092	20.255	44.6797	51.4738	48.7763	32.4433	16.0616	26.5964	31.9178	40.502	16.107	54.2335	41.8338	79.356	55.8794	90.7354	91.4891	92.0199	19.2803	198.275	24.8998	50.7398	68.647	91.9267	110.236	108.837	13.9524	106.198	79.061	29.3237	129.401	48.7021	111.053	34.9164	40.4565	31.9742	88.5667	49.215	22.7348	14.3986	277.997	115.074
CCL20	2.43589	1.6042	0.862253	0.739536	7.41486	1.99498	6.30021	0.316547	0.202572	0.267061	1.46991	5.81027	2.60619	7.89104	15.6353	11.5735	25.0331	24.7959	26.3974	5.11726	2.97569	5.24592	22.4183	24.2576	0.517633	0.63364	6.30418	1.62904	10.8691	11.8779	1.60526	0.421609	3.27034	2.2642	3.69626	477.01	14.0736	0.609576	11.4833	3.56332	18.6085	5.99444	2.46434	1.96732	68.9121	0.420764	3.28953	8.11274	31.0647
SOCS1	0.538791	2.13317	1.6222	0.988476	3.45991	1.01683	0.791214	3.04744	0.63453	0.700594	0.848808	2.81898	10.5487	22.5212	63.3016	6.1021	7.47789	3.3506	4.86407	12.2472	12.3401	20.6774	21.7791	2.90657	33.5309	9.08528	4.89774	30.0924	4.66954	17.2101	15.0294	3.64641	8.93768	3.60576	4.59956	4.57024	7.65603	4.3368	27.7949	8.92192	3.85559	13.8307	17.9167	15.6822	17.3709	6.05275	3.64164	14.9033	15.624
RNASEL	4.79993	2.41003	4.00765	2.63445	5.39141	3.42461	4.15067	2.52254	2.43025	3.5929	5.04364	2.58848	3.14585	0.385541	1.95206	3.85127	4.25665	2.44489	1.22111	1.69809	2.77534	2.69705	2.37175	1.53161	0.632352	3.65046	4.0001	2.4965	2.34578	1.71186	2.44976	4.50922	1.28662	1.91523	1.73037	2.42688	1.82807	4.11783	1.22352	1.7947	2.90105	1.90515	1.69213	1.24122	5.1225	1.75292	6.57609	3.75248	2.22404
IRF1	5.69404	7.25547	7.1381	2.96392	6.99629	6.51818	8.19893	19.8161	1.96841	8.50783	8.9404	21.914	11.213	3.56329	15.825	11.47	9.07927	4.63582	14.3339	4.85054	11.6111	12.2949	5.7505	4.4041	5.95946	5.40435	18.9348	8.50316	6.33812	17.3481	19.4937	18.6587	32.4423	3.15785	9.03586	17.3764	8.3544	3.86602	12.7528	28.1147	5.40046	6.05324	6.1449	12.3773	24.4912	5.88213	6.88057	7.47582	9.01047
IL15	0.0839719	0.503994	0.321941	0.358311	0.387412	0.294525	0.238293	0.488472	0.201082	0.311271	0.274164	0.820434	0.344101	0.27479	0.881753	0.674831	0.384498	0.611953	0.789796	0.64211	1.09794	0.859877	0.716203	0.360769	0.0934995	0.418208	1.13568	0.62553	0.537237	0.55999	1.28639	0.816434	3.45165	0.178428	0.389903	0.171443	0.97202	0.416621	0.397092	2.84732	0.77009	0.931452	0.265939	0.522652	1.831	0.272325	0.117173	0.380914	1.29531
APOBEC3F	1.56671	0.595944	1.08038	0.574936	1.82139	0.971406	1.89074	0.893322	0.811185	1.30385	1.3991	1.34763	1.08507	1.17253	4.91965	2.47483	1.03845	3.30851	1.78408	1.37694	2.16166	3.34112	1.30435	1.94003	0.202177	3.72112	2.97906	0.892517	3.56209	1.60843	6.70964	2.19932	1.86034	0.477059	1.69857	3.39806	2.81414	2.95499	1.22528	1.22278	0.869866	1.88619	2.51184	1.06734	9.51562	3.13215	1.32718	5.75972	1.0351
PLAAT4	17.1096	19.9988	12.7776	10.3586	44.4914	19.7933	53.581	13.418	5.78436	26.0724	24.2456	28.9045	7.07639	6.27393	25.4046	7.3654	10.7044	5.3197	16.9085	8.90426	168.671	32.4255	11.1524	0.672938	2.61467	15.8381	22.1924	63.7286	9.83524	10.9637	68.9743	50.0305	52.9978	6.87133	10.3339	53.5582	14.624	4.57247	8.63439	26.5906	10.1666	4.71829	21.053	16.2585	30.6976	16.9788	12.5182	8.32688	6.28328
CHIT1	0.0371235	0.0161833	0.00924733	0.00352016	0.0133083	0.0197626	0.0118609	0.161552	0.00502781	0.0596556	0	0.0123407	0.82098	1.44176	0.302819	0.283737	0.662411	0.385792	6.08921	0.577496	9.01364	0.234198	0.0603997	0.00827451	1.11774	0.572025	6.95841	0.0943423	1.84127	0.0435216	4.47348	6.50567	0.00543718	0.0661284	0.328319	5.21181	0.482835	0.126187	0.0367063	0.210449	0.1661	0.125194	1.67599	0.595392	4.66855	10.0417	0.014893	0.149977	0.0478275
CD40	6.25713	7.56862	4.02244	3.60191	13.1167	5.04084	4.8877	5.81978	3.62452	4.79528	5.51611	8.07845	12.9345	2.16527	14.7847	13.0102	15.9253	10.2023	15.3907	6.6655	16.4678	21.6771	6.87309	15.4147	11.4442	5.51353	24.3133	22.5938	8.67012	6.82296	9.61478	11.5769	9.97928	11.7169	12.0328	5.76138	18.033	2.9019	14.1873	13.8689	3.0667	3.29681	4.47194	13.0593	42.7854	6.56628	12.9667	16.8277	12.8746
TLR7	0.0881444	0.274844	0.0713583	0.297758	0.165893	0.327109	0.188584	0.540687	0.1343	0.324599	0.133076	0.915662	0.811075	0.022114	0.660844	1.16006	0.556131	0.754104	0.358959	0.0382847	0.67825	0.671915	0.22792	0.0613956	0.175402	0.355564	0.698304	0.221292	0.119137	0.333688	0.281433	2.29881	0.463945	0.274268	0.309489	0.338704	1.22481	0.140443	0.0993297	0.181922	0.202471	0.088853	0.221542	0.0261791	1.25964	0.716643	0.0193381	1.11929	0.158328
PPIA	58.6685	94.4561	79.5687	68.3863	57.3371	86.8686	75.336	30.413	64.5264	64.8041	57.8295	58.6438	75.8069	116.245	125.82	79.5006	87.6923	124.51	156.836	95.5658	62.3221	45.4561	118.486	192.843	120.586	61.6872	97.3789	60.5316	86.7661	74.073	132.587	84.4193	107.259	88.3007	92.1576	90.7036	78.6346	68.8557	113.908	109.748	152.424	143.642	57.1513	155.766	79.017	74.0629	91.9203	94.7201	134.161
ZYX	63.9696	56.2492	41.5547	42.4769	48.9432	53.8216	90.8458	56.4635	32.8786	42.9235	35.752	47.0722	43.7619	26.2424	62.0188	46.2875	54.6215	124.222	48.5373	107.105	60.9454	50.6268	78.253	33.6771	44.4935	54.9503	61.9465	50.2451	45.9709	112.801	46.6464	73.0196	69.695	78.8038	91.5022	44.1223	59.476	71.9043	56.8448	57.805	73.2606	44.6216	95.8747	32.858	43.5127	82.7668	25.2844	55.4149	86.1826
NLRX1	17.288	24.8992	17.8113	39.1003	4.9271	38.2243	12.47	8.16583	48.5422	31.9681	20.3352	26.0001	6.21366	13.993	4.53371	14.8039	19.0997	6.80204	16.9502	10.2423	12.8628	22.1898	13.766	10.6243	8.51243	8.4433	3.32436	6.22167	19.846	7.03514	4.50624	7.74198	2.41353	11.1828	6.26165	7.21767	7.3724	6.01783	13.7195	8.33038	18.0534	5.6734	12.4299	24.6908	3.19582	6.621	21.3718	4.01139	3.92372
PGC	0.0141711	0	0.00705993	0.0134375	0.0914431	0.00580302	0	0	0.00639752	0	0	0	0	0.0284425	0.056664	0.0773646	0.0541293	0.00791761	0.0123116	0	0.0143008	0.00744999	0.704864	0	0.0294257	0	0	0	0	0	0.0106462	0	0	0.00647259	0.0315292	0.00686034	0	0	0.0164845	0.00779944	0.0113223	0.00692608	0.0322575	0.0168354	0	0	0	0.0722581	0.182571
VEGFA	4.41852	2.3646	3.09882	4.69228	3.96638	2.01457	6.33425	5.84209	6.62068	2.86083	4.86511	6.21635	12.6195	23.9628	18.7125	9.10122	8.90094	20.6995	19.6047	12.1333	20.2539	15.3361	5.18946	10.6714	17.122	4.28854	2.95518	24.4164	24.5654	14.6422	6.80775	1.81505	3.16582	16.1197	40.1392	10.9811	14.5265	6.73992	19.8203	18.2279	6.93026	4.25201	8.95334	30.3402	9.98782	8.73575	10.4275	13.1384	19.695
IKBKE	8.79592	4.43278	6.46372	10.4041	5.22101	10.0897	9.95378	1.94493	5.3344	7.60588	7.87855	8.31895	4.77023	2.42326	11.6288	4.32732	15.6299	7.64652	8.24016	4.36215	5.46945	5.45985	11.1018	3.41378	4.17575	7.78615	6.38564	6.4226	3.81136	4.08214	6.17585	5.43225	1.97896	3.96909	5.95772	6.06111	7.65317	8.07279	13.8112	4.7994	6.64667	4.86502	4.52017	4.40647	11.0207	5.53329	8.68128	17.8498	4.38849
ISG15	5.59003	5.65134	62.4517	4.83845	10.1126	12.0006	14.7663	6.37458	3.47942	16.848	73.9873	21.8129	48.5283	489.322	47.1403	72.2019	23.1558	59.5202	77.2276	77.7278	502.633	92.1029	146.963	9.05336	159.805	16.3316	224.141	72.4721	46.8605	207.436	147.615	857.524	209.812	18.116	315.59	332.38	81.9853	53.7342	90.115	345.621	239.256	32.6364	26.9283	370.647	64.9594	179.764	82.3091	24.4707	60.1384
DHX58	2.32977	1.44313	2.67104	1.72413	4.21345	1.93253	2.64819	1.8391	1.10908	2.23989	3.29778	2.53192	2.54834	1.22896	3.15301	4.65022	2.66481	3.63385	1.2326	3.16947	7.95752	4.19651	3.3115	3.25108	1.42132	3.47351	5.22761	3.59329	3.6299	3.70592	3.32103	6.37374	2.79977	1.736	3.50135	6.40205	5.26688	2.54272	2.91423	9.83469	3.51403	2.31748	2.19268	4.41781	5.17401	4.31326	4.25008	5.21922	1.67244
TNFAIP3	3.30655	3.91589	8.93558	4.02695	17.9718	3.71541	19.801	11.3598	5.78627	5.57161	6.97829	8.60828	42.1023	29.9896	85.8211	53.4743	29.9722	21.7913	20.9181	26.9208	35.8792	31.4568	16.7968	41.0289	13.5076	8.98876	16.2489	23.3105	52.7434	115.787	9.56928	11.0648	19.1175	24.8179	60.2599	180.615	19.2342	2.845	57.1432	39.8708	8.70172	10.6238	21.6919	28.7967	44.7307	12.8013	24.8462	39.8079	43.3143
TFR2	0.118979	0.197586	0.143952	0.351888	0.17061	0.245927	0.1655	0.1259	0.271121	0.212436	0.172562	0.259908	1.10985	0.21037	0.915238	0.466168	1.12224	0.0949645	0.85154	0.239267	1.23498	0.530177	0.197528	1.20389	0.223525	1.04101	0.474644	0.250806	0.295657	0.271219	0.621433	0.567235	0.029043	0.905715	0.803597	0.0740551	0.459765	0.784081	0.510768	0.118493	0.294235	0.285214	0.391197	0.535102	1.64973	1.59236	1.81549	0.588891	0.303199
FCN2	0.0407235	0	0.0541017	0	0.0973259	0	0	0.0251373	0.0367691	0.0121186	0.128311	0.0541496	0.0167241	0.027245	0.0217114	0.0105868	0.0296288	0	0.047173	0.0435394	0	0.0285454	0	0.0201709	0	0.0631442	0	0	0	0.0265233	0.020396	0.0198403	0	0	0	0	0	0	0.0789527	0	0.0433826	0	0.0205996	0	0.0342962	0	0	0	0
MUC4	30.3988	14.7085	38.2962	13.3853	24.6076	27.1292	35.08	5.39814	24.67	31.924	28.7637	16.9754	3.11271	0.0783252	0.156042	1.77312	38.8119	0.287206	4.84122	0.238828	1.26972	8.77725	1.23607	0.156968	0.0549532	2.91386	0.0147046	2.51739	0.699065	6.09345	3.49588	0.0186847	0.000985449	0.360173	3.12796	2.75368	1.24908	5.19486	7.65302	3.56538	6.42083	0.238085	1.77866	0.598703	0.968112	0.141327	33.9032	2.49444	0.0213375
F2R	1.00925	2.52286	2.8445	3.01822	7.60545	0.572238	2.10029	13.2622	3.19892	2.42893	2.00505	2.66989	13.5384	2.69849	17.8297	29.5746	8.85383	17.1846	2.00502	11.3978	9.05237	12.4519	9.96378	15.8096	11.8607	21.8279	18.1183	9.12407	12.2766	13.3212	10.1696	21.6829	35.5844	20.9886	19.0982	5.64434	8.60267	4.29674	3.64517	9.1982	5.10319	7.48867	24.1193	3.60956	19.1018	26.7681	3.62059	19.9423	23.8437
ELN	3.6386	5.71113	1.82693	3.61453	3.82119	1.0095	1.17724	60.0956	3.35261	6.20693	7.22143	3.89915	16.2074	0.215699	7.61573	2.11592	6.29992	10.8277	1.98929	0.574502	5.30311	4.36075	1.17044	0.250946	1.12337	5.3256	6.14815	49.9442	9.55011	6.86094	4.01711	18.24	1.16606	17.4747	2.13245	3.20866	3.11833	0.60972	3.17126	1.0357	1.37734	4.45071	15.6231	0.221476	16.6765	15.6842	0.901871	16.424	1.41282
IL27	0	0.0328338	0.0450279	0.0321388	0.0486017	0	0.0515662	0.125528	0.0102008	0.0100861	0.0593284	0.0751131	0.0139192	0.113378	0.27105	0.211469	0.0739787	0.13887	0.29446	0.012079	0.159617	0.0950314	0.0105037	0	0.0469189	0.105108	0.0493818	0.166711	0.0318685	0.198674	0.169753	0.132102	0.0992821	0.0206409	0.175955	0.0875098	0.0502364	0	0.131422	0.0621806	0.0180533	0.0110435	0.0685788	0.0536877	0.0999045	0.107867	0.0453239	0.0886267	0.0671786
MAPT	0.303891	0.426678	0.344952	0.569932	0.0606761	0.103177	0.855044	8.65757	1.54817	1.13241	0.439356	4.6661	0.0995241	0.0308826	0.0199957	0.0450009	0.0430303	0.959626	0.0417743	0.157311	0.0931658	0.128415	0.0151994	0.045728	0.407364	0.109599	0.0434353	0.0189207	0.0849969	0.372048	0.0679125	0.528495	0.329587	0.0676433	0.313456	0.0512111	0.161425	0.128419	0.130885	0.0381085	0.0968126	1.0472	0.112371	0.207932	0.493228	0.552048	0.204474	0.0942995	0.24398
LYZ	10693.3	49.4052	281.105	1034.96	15373.8	22.8494	1752.23	18.218	240.027	12.1631	222.829	59.9509	739.964	11.9012	143.028	92.681	109.594	44.9456	19.0657	8.68766	146.141	283.063	27.5113	12.2074	32.0342	2388.03	56.8369	46.6093	23.2116	37.6345	193.6	110.443	100.975	45.0646	157.354	63.5544	92.183	7.78096	54.3674	2533.73	207.142	6.14601	82.1948	18.9398	336.864	190.371	11.3149	73.123	29.2934
CCL5	3.37829	9.77203	8.00861	5.05704	6.96709	7.23564	5.18022	5.15764	4.02701	7.68393	7.52474	23.268	33.6244	8.81844	88.5173	30.033	29.6192	11.2084	11.1793	18.7798	57.2094	55.9148	21.3153	2.35486	18.0101	16.0348	35.768	12.7737	15.338	86.0709	29.087	26.1584	35.3581	11.5813	21.3561	15.7482	29.611	2.89153	14.0744	41.3231	15.8159	13.2925	7.77635	76.8529	106.332	18.8906	1.70362	6.26799	22.8151
LEP	0.0671263	0.00812844	0.0209011	0.0119346	0.024064	0	0.107233	0	0.0757601	0.0449452	1.03988	0.0502072	0.0620259	0.109466	0.0268408	0.176688	0.0274716	0.0515687	0.0364487	0.00448549	0.677404	0.0220559	0	0	0.406539	0.00975781	0.764071	0.0343929	0	0.0163948	0.371918	0	0.00614465	0.0114974	0.0373372	0.0162482	0.0139913	0	0.0439226	0.00461809	0.147488	0.0164039	0.0509328	0.0348892	2.06695	0.0851184	0.0967772	0.0164555	0.0748393
CYLD	3.94095	3.65356	4.5657	3.77158	3.51806	4.69355	4.35178	4.38837	4.37033	4.14421	5.06967	6.18431	3.76364	5.19983	5.87098	5.4785	5.75511	4.65004	3.09471	4.51779	10.2723	5.66112	3.32618	2.3355	1.81696	3.33228	6.31797	1.82147	4.80527	8.08765	2.72936	4.7984	5.8677	2.59833	4.63176	4.3712	7.81989	3.29837	2.76115	7.1337	3.07437	2.98826	2.67928	2.12382	6.76664	3.0972	4.5435	2.25737	4.07902
KLKB1	0.00971774	0.0188278	0.0629369	0.013822	0.146315	0.0557113	0.0177417	0.130467	0.0131612	0.0130133	0.102062	0.032304	0.0119725	0.00975212	0.0699425	0.034105	0.0424215	0.0217178	0.059098	0.0103897	0.137293	0.0510878	0.0406561	0.01444	0.00672615	0.0678057	0.0637131	0.0159328	0.00913715	0.0379751	0.087607	0.0426098	0.00711639	0	0.0918889	0	0.0972235	0.0471881	0.0169562	0.064181	0.038821	0.0142485	0.0147469	0.0404067	0.024552	0.00579879	0.0194925	0.697519	0.0770442
CST4	37.0456	0	0.647239	0.326095	15.8351	0.0156473	1.90101	0	0.0172503	0.272903	0.0401316	0	0.353077	0	0.611156	0.372511	0	0.512378	0.464757	0	0	2.81235	0.106576	0	0.0264478	1.73302	0.250526	0	0.556886	0	1.09085	0.307167	0.0279823	0	0.0850155	0.073993	0.106192	0.0231935	0.088898	1.7245	0.0305295	0.0933776	0.724826	0.136185	0.217217	3.67102	0.0958079	0.659448	0.151472
CSRP1	14.2189	13.6477	10.9544	10.2878	13.9744	13.4617	13.6627	10.1936	10.5681	12.7907	10.0438	13.4224	9.64905	10.1483	29.8082	12.8561	10.0178	31.5209	12.3471	16.7647	12.0321	14.263	17.5583	24.0978	3.64791	15.376	21.369	19.195	16.2015	11.6863	15.4659	17.0464	12.3811	11.6627	16.4675	13.425	14.0193	15.531	23.9489	13.4764	14.777	19.7684	16.2786	16.6147	29.7917	23.2693	9.03755	19.2582	17.0694
MAPK14	8.58594	8.77946	10.741	12.3163	8.77874	10.3773	8.32073	8.62369	12.1165	9.99169	11.3372	9.11941	15.3736	5.29363	7.56378	10.218	15.0151	13.0579	10.2522	8.4618	12.1493	8.50415	9.41947	13.2741	13.423	7.63026	11.2844	8.45655	14.3681	10.7277	9.5411	8.77059	10.8076	20.7419	9.51649	11.0368	11.1325	8.03628	8.62996	10.3028	10.6851	11.0526	8.97931	5.89647	8.71664	6.62487	11.5396	14.5535	11.7114
JUN	204.09	81.2618	82.4989	118.367	94.847	54.1215	45.513	118.485	130.443	126.469	61.61	47.6321	75.5733	84.401	88.2431	58.9637	41.0668	68.2814	223.519	89.5765	110.846	54.694	168.318	77.1157	16.8437	35.0309	72.5415	49.9867	93.3737	254.724	27.198	63.9738	65.0387	45.2673	130.475	89.1847	61.5609	62.2876	191.697	173.175	33.5172	34.2234	87.1259	64.0808	77.4943	71.267	21.0896	84.1435	338.014
ITGAV	8.4052	7.76321	10.1734	5.86238	11.0954	5.4913	16.9262	18.2263	9.08316	6.86411	10.3968	8.29742	23.7614	7.36873	24.7041	11.9289	19.3414	31.668	14.0853	43.0487	32.8844	44.3915	44.7793	12.5727	20.7041	29.2546	25.3604	43.3679	21.3645	29.7765	23.5724	27.9743	32.0659	28.9468	26.5833	19.3993	24.1339	41.8879	12.554	36.4984	13.0122	49.9777	33.0386	24.3865	59.8909	40.7668	16.7931	33.6256	78.4937
IRF5	7.29055	2.51305	3.77097	4.54965	3.39541	4.28949	6.4995	1.39076	4.00346	6.9478	3.9301	4.08176	8.19018	1.54028	4.41144	2.59613	5.55486	6.49389	7.9608	2.54212	3.57437	8.08622	4.64679	3.10916	2.20188	8.10456	3.57893	9.07651	1.63125	1.14063	7.8498	2.49736	1.04713	2.78318	2.68521	4.09621	5.22433	2.93822	7.16837	6.4439	3.77848	1.12844	6.29076	0.868851	3.72039	3.84356	9.90714	2.69877	3.32817
CCR6	0.00679046	0.0559143	0	0.0450724	0.0097372	0.0667361	0.0247947	0.0125746	0.0367865	0	0.0320929	0.171555	0.066928	0	0.0977474	0.0979741	0.0629911	0.0910544	0.0117988	0.00725999	0.0479681	0.0678273	0.037879	0.0151354	0.0235002	0.0434322	0.0445208	0.0111333	0.025539	0.0331698	0.0255071	0.0694738	0.0397817	0.0434212	0.0188851	0.0328731	0.294393	0.0370953	0.0039495	0.0635343	0.0596793	0.00995644	0.030914	0.00403356	0.184429	0.0445722	0.00340519	0.0559317	0.0403771
IL12B	0.0103935	0	0.00517797	0.0197109	0.111779	0.0255367	0.0142316	0.0144351	0	0.00927879	0.00545795	0.0760109	0.0192076	0.0521514	0.0581827	0.0364767	0.0794001	0.0290351	0.027089	0.00555609	0.0629316	0.103817	0.00483148	0.0308883	0.0143878	0.0483473	0.0378576	0.0852036	0.0195451	0	0.117124	0.212674	0.0304451	0.0379775	0.0635922	0.035221	0.063546	0	0.0423159	0.0114407	0.0747371	0.00507979	0	0.0123476	0.085343	0.223273	0.041696	0.105993	0.0103002
TLR8	0.0428503	0.274608	0.0394111	0.262544	0.28832	0.221363	0.153455	0.512726	0.130949	0.197158	0.124626	0.512798	0.913717	0.191855	0.859333	3.45244	0.607935	1.13076	0.240546	0.0881023	1.81618	0.609965	0.220643	0.0538771	0.155139	0.452316	0.523465	0.453957	0.167359	0.669804	0.579453	1.92705	1.23105	0.493808	1.09271	0.507433	0.604585	0.112041	0.16104	0.522471	0.115876	0.119214	0.510206	0.06657	1.69471	1.68367	0.0462818	0.767955	0.293993
GNLY	0.122273	1.76308	1.56037	0.73579	0.613667	0.897414	0.480811	1.24099	0.182584	1.17976	0.29635	3.02658	2.54934	3.88882	12.96	2.60775	6.12291	6.23249	5.19701	3.48439	7.83062	6.55171	1.69206	0.391333	3.33968	2.95325	7.72888	1.60378	0.866679	7.63593	4.8756	35.8248	7.33552	2.14798	9.16055	3.17822	3.14192	0.616577	4.4366	3.31821	0.368226	2.05484	0.792163	9.09558	11.4064	0.99903	0.363178	0.472211	8.10011
CD81	38.5912	25.2145	23.1209	21.6796	101.159	24.5639	48.1434	53.0451	20.8815	33.2257	40.1518	23.6123	33.9251	28.6695	64.3588	39.971	30.8391	56.1963	98.5031	32.8198	64.0749	61.4875	55.6032	34.827	38.2015	60.7069	64.5781	46.044	44.0729	44.2518	41.3212	64.3486	44.7181	35.2616	46.7236	43.6907	53.6853	65.758	56.7715	36.8787	42.8475	40.9435	36.43	36.8696	43.8136	59.3243	19.7502	40.7448	33.5429
EIF2AK2	3.43862	3.58317	5.8499	2.29646	4.08318	3.3954	4.41912	4.17838	2.7746	3.54751	6.48014	4.71424	8.4055	1.29622	7.77912	22.0308	5.57153	6.45472	2.80539	6.58667	12.2483	9.90082	7.63315	5.17898	5.19047	10.8498	13.8518	8.50591	7.60053	7.94412	10.4996	15.175	12.9454	9.99023	10.5614	30.7235	8.35995	7.76234	4.55254	15.1593	6.55869	6.22811	11.3152	11.5673	14.0429	15.2575	10.7703	9.09512	11.0947
APOM	1.22738	1.42346	0.930125	0.86878	1.33859	1.60693	1.34923	1.02439	1.15502	0.910546	1.09843	0.89647	2.18305	0.659232	0.953901	0.310091	1.21686	0.502244	3.12387	1.04425	1.30839	1.15419	1.22147	1.233	0.93329	0.653362	1.00747	2.19658	1.05652	0.591102	1.07793	0.884325	0.670952	1.13699	0.326925	1.15489	1.29714	0.28331	0.663602	0.989495	1.47787	1.54616	1.74453	0.903635	1.76888	1.00061	0.814875	1.16624	0.63388
CACYBP	6.89263	10.0696	7.85967	8.18859	9.81072	12.0924	8.96318	7.03276	8.11876	6.43166	8.84923	10.0617	18.0849	9.2695	18.6705	15.1245	14.7875	15.3081	17.6523	10.5726	9.44331	11.3941	14.1381	15.0062	21.9758	17.581	21.4657	20.7921	12.513	17.153	19.2407	11.8454	25.4496	18.2353	12.2994	19.5556	13.0967	28.7087	18.4814	12.6393	14.272	19.3699	22.6909	19.1279	29.3922	18.9725	18.4226	17.9326	18.0115
NOD1	0.740555	0.729629	0.934924	0.907694	1.17354	0.804658	0.706744	1.68498	0.756024	0.877123	1.2219	1.06024	1.53446	0.743175	2.40257	2.70896	1.56588	1.98416	0.738423	0.755772	1.71122	0.838369	2.27284	2.1477	1.80567	1.50466	2.49205	1.63845	1.4757	1.63196	1.511	2.7367	2.43425	1.40103	2.16021	1.76198	2.4463	1.821	0.758663	2.11203	1.24388	1.37374	1.23555	1.20221	1.97733	2.19697	1.17739	2.08938	2.85223
MAPK8	1.9133	2.43233	2.18996	1.94424	3.13247	2.4603	2.40899	2.38963	2.87515	1.66819	2.32403	2.22509	5.43778	0.864329	3.12691	3.64447	4.56967	3.54498	2.21631	2.694	2.42403	3.29331	1.43524	3.28146	2.65477	2.16783	3.25874	4.23147	4.06593	2.89406	3.98081	2.99681	3.1318	2.49236	3.1363	2.49018	3.41893	1.49057	3.86194	2.68343	1.83345	2.51404	2.39016	2.99351	5.58129	2.22117	3.85426	3.09765	3.65639
MAPK3	27.8831	37.9635	37.9873	43.8051	13.3856	37.4184	19.2344	22.7284	42.8937	37.7543	34.1516	23.5559	23.5795	30.9957	13.7106	12.2242	13.4566	25.1488	24.8086	13.8059	19.0692	17.1791	16.9246	26.353	17.2584	13.0112	19.5261	12.6889	23.9264	14.4034	10.7881	11.9631	13.5573	13.7393	14.5565	11.2644	18.5845	14.1236	14.2159	14.8554	19.1408	9.85098	13.774	11.559	23.0558	13.1147	14.406	8.84433	10.7663
BST2	6.57788	15.8498	54.1831	9.60526	32.5628	15.2376	13.1095	18.1052	7.93044	15.156	27.2704	102.435	82.4944	165.531	179.572	92.0519	92.5117	32.2096	208.671	125.876	486.196	188.369	209.716	28.8848	229.26	18.5498	252.523	159.817	73.2903	40.1612	228.803	441.537	340.799	72.3637	253.318	295.113	37.0885	253.196	112.747	264.219	31.021	85.7437	36.5815	320.992	454.758	105.023	84.3745	20.4894	150.759
BPHL	1.68555	1.35149	1.1724	1.24285	2.73024	1.48007	1.52052	1.42275	1.64067	1.71974	1.2723	1.80885	3.78932	1.68404	1.66757	1.67079	2.02644	0.80998	1.25517	0.963418	1.46799	1.58953	1.67323	2.23904	1.94843	1.20092	2.47749	1.48963	1.90228	2.03231	1.05182	0.965108	2.3887	2.3198	2.10981	2.52607	2.15243	1.24158	2.39675	1.44276	1.57876	2.01402	1.90992	1.61611	1.54286	2.08271	1.45148	3.22089	2.50932
PLA2G2A	2.81856	29.1686	5.82884	72.7103	31.149	1.98758	7.63326	50.6647	14.0314	12.072	5.88467	11.334	3.98659	1.31599	0.190673	13.0165	1.67275	6.91758	0.429078	0.0364163	0.274982	3.46491	1.33793	0.0632661	0.0825141	11.4969	0.111659	0.0279225	0.680555	56.037	0.383833	2.62606	1.13492	1.22902	0.558895	3.62763	1.13591	1.46789	0.277351	1.11541	0.898058	6.60896	1.05961	0.434998	1.02191	4.83735	0.0512416	0.053439	1.8903
GRN	196.779	217.028	214.003	310.625	70.0066	236.942	126.997	99.5551	223.168	260.001	149.26	162.5	201.306	130.27	121.179	144.758	181.834	277.169	318.981	132.372	319.701	150.862	282.468	256.266	198.104	99.3662	260.867	115.692	166.56	177.689	191.468	339.977	197.204	121.251	181.89	142.801	175.632	202.884	235.93	168.842	215.331	127.706	73.9504	189.877	141.616	151.828	153.817	112.476	296.541
PDGFRA	0.785822	1.79815	0.893156	2.15293	1.3319	0.825911	0.473739	14.3662	1.46695	2.10857	1.94794	2.32505	5.19858	0.378766	2.8415	6.15854	2.76105	4.85674	0.266422	1.39186	6.57322	1.63698	0.864916	0.882884	1.10618	3.34334	3.30587	3.76608	3.07055	4.12519	1.63041	6.58527	2.91511	7.16898	3.62631	1.85001	3.46306	0.43492	1.09418	1.01917	0.892889	1.03619	3.56856	0.851241	2.00215	2.6094	0.699407	3.00589	2.16536
GNAI1	9.32147	6.4653	8.06155	5.95144	10.9774	7.12251	13.7891	2.45425	7.47041	5.96381	8.45106	6.46587	14.7771	10.4755	15.9991	29.3771	9.76654	7.38718	11.7554	21.2309	11.5021	9.33641	24.5114	9.44824	18.6174	12.4951	15.204	2.10051	21.1014	11.8935	12.3653	20.1133	17.2018	15.6753	5.54989	0.638545	14.4733	9.13627	12.4253	14.2482	8.93509	21.0241	22.2143	19.2764	12.198	13.5085	12.4282	6.0845	21.4965
WNT5A	13.1746	7.27558	9.45751	6.15686	4.52966	5.61264	3.5462	7.58719	13.1064	15.4151	8.30809	5.98633	14.8489	1.39191	13.3714	3.62557	4.65336	6.69982	8.26617	14.3973	15.7889	6.82095	9.84315	6.62749	15.4289	57.8787	12.5025	32.1962	10.5155	9.25074	9.82461	7.93345	3.29828	14.1182	9.26204	33.2852	2.66434	31.779	7.6372	6.03359	5.19991	7.18679	25.6625	3.9112	4.26002	14.9228	5.57385	27.2624	9.02146
FURIN	24.2263	23.8951	18.2545	27.6655	43.2774	22.774	28.8578	18.2445	21.4765	18.0382	19.3531	19.8253	41.5388	36.8746	65.6675	32.7116	35.8087	91.4311	25.3106	46.0795	38.0118	45.8649	89.397	38.2085	46.8328	84.6998	36.8888	45.1537	43.9028	62.2252	32.534	44.129	28.1307	62.3081	42.0918	22.7599	43.4038	54.5722	40.8616	50.7522	38.1837	38.6082	52.9884	35.1264	31.8845	45.678	24.0661	86.2167	56.7877
ADAR	25.8426	23.9201	26.5328	19.0584	26.1665	23.4038	29.1503	18.1533	21.5611	22.8058	34.7412	27.9742	53.4404	11.1112	70.3216	66.1049	52.5234	31.8227	16.2725	38.742	53.9014	45.2912	41.3889	23.9972	28.5551	52.4079	59.37	38.6992	33.9164	46.1157	32.0825	94.1217	68.4738	49.9088	79.728	75.7719	42.515	51.8151	29.4482	58.9019	30.8712	35.9613	51.1199	37.7228	92.1699	81.498	39.1687	50.304	42.3793
TYK2	5.27917	5.77698	4.57619	4.349	8.26876	5.83652	5.93298	5.84717	4.79715	4.69595	6.25649	5.47883	8.54767	2.43208	16.0504	9.68509	14.4982	10.5081	7.39866	11.5693	10.4412	11.019	7.45669	7.35977	12.2523	9.00194	13.7412	12.747	6.05133	10.1288	10.9114	13.2273	6.97491	8.25162	16.2939	9.03105	9.79422	6.50904	11.4959	9.10602	7.01405	11.8241	9.73439	11.0283	22.2816	11.7665	15.0511	16.1763	14.6247
NOS2	0.281742	0.386101	0.0992803	2.52495	4.7446	0.441792	2.13906	0.0763511	0.335043	0.0674823	1.10422	5.07121	0.135459	0.0482725	0.208826	1.17637	0.509962	0.145896	1.78504	0.0257142	0.145627	4.59884	0.156524	0.204221	0.0998824	1.05485	0.525628	19.0012	0.219681	1.40981	3.73249	0.0502183	0.0654194	0.131823	0.451024	1.76979	0.110764	4.50473	8.20141	1.92885	0.104317	0.342572	0.307628	0.085719	2.42629	0.31164	0.348042	21.0557	0.231543
TRAF3	4.66236	4.71171	2.45684	3.03624	6.38929	4.43422	5.45755	3.24289	3.64677	3.61974	4.33681	3.77511	11.9332	3.09832	13.1922	11.9161	10.8113	10.1325	4.27835	8.6235	5.68807	7.41988	3.47901	4.70123	10.1703	7.60486	6.64618	9.7538	4.58789	7.13517	5.5599	4.38559	5.23142	10.6309	7.19945	4.25021	7.70189	6.30921	6.12641	6.3726	5.96847	6.07317	4.85121	8.03711	1.50918	4.54673	8.8923	7.0751	6.62876
TPT1	455.117	439.459	316.162	395.946	630.097	393.951	549.115	472.863	359.241	364.682	317.102	599.11	187.941	210.175	289.922	248.069	177.756	219.06	253.123	138.175	222.294	250.406	584.207	653.511	224.442	254.03	192.001	162.87	225.362	153.366	292.974	231.718	227.878	309.647	218.459	201.331	432.642	358.509	307.291	225.251	402.778	365.09	354.267	227.967	278.785	245.826	263.544	194.163	261.314
TPM2	6.08037	2.624	3.78693	2.55837	10.6102	2.09064	84.5127	894.677	1.88227	3.84566	46.1615	741.237	5.9274	12.0401	41.4861	11.4253	5.91608	105.279	32.1878	15.0674	49.8035	10.0873	7.67355	18.1544	39.283	7.27301	31.3962	14.7473	21.9016	74.6218	12.9128	79.9723	51.8851	15.8243	18.0875	19.103	14.4839	4.77744	6.26052	35.6386	11.8576	108.522	23.2264	25.2002	9.92493	66.6632	8.55171	19.9886	49.5064
NEO1	6.96819	5.79651	4.55997	4.63627	7.7792	4.14192	6.47387	9.62706	5.80476	5.3308	6.1451	4.82785	5.12223	0.429292	8.77866	9.09611	4.77462	15.5808	2.0978	5.84359	5.68692	5.79696	4.38138	6.14903	5.29042	19.0478	9.34118	2.77358	9.60176	2.79764	7.38098	11.1224	3.00321	5.46919	9.25213	7.53741	2.89251	10.1802	3.06381	6.07472	2.0168	12.7881	12.3261	1.51621	11.911	12.4004	4.37898	30.9158	12.7147
AHNAK	268.07	136.304	261.55	190.606	43.2507	179.431	143.402	189.692	232.18	300.913	294.663	107.992	83.0795	33.7158	54.587	268.429	101.012	65.0832	41.7274	110.865	63.5105	82.5422	85.5907	45.234	109.345	124.5	34.16	70.0919	102.726	77.5493	49.7415	103.186	153.137	100.936	76.634	151.213	69.6492	100.512	60.5251	111.931	141.153	111.648	110.346	60.7214	64.966	75.5375	94.3471	65.3946	90.9228
TLR1	1.22443	0.327952	0.766046	0.717023	2.10964	1.33965	1.58849	0.612256	0.628466	0.869964	1.24277	1.21582	2.49081	0.698519	3.03624	4.76726	2.06137	1.27982	1.54478	0.36871	1.69859	1.76644	0.62654	0.244471	0.21461	1.24362	1.16625	1.13603	1.6808	2.59024	1.17895	2.52024	0.834101	1.06359	1.0735	4.21514	2.77148	3.76404	0.916418	0.898527	0.753302	1.11955	0.912242	1.01862	3.8809	2.77908	1.97371	3.82218	1.32945
TK2	2.82202	2.16958	2.18763	1.98322	6.12448	2.2522	2.59252	4.7959	1.78359	3.29481	3.45993	1.97467	2.12306	0.767251	3.31637	3.58231	3.48387	3.20708	2.78904	1.51927	4.71004	3.67423	2.52504	6.31084	3.33025	2.76042	3.52256	1.87699	1.78588	2.80782	2.16218	3.67119	2.60888	2.24514	2.80759	1.79829	2.88565	2.20857	3.08714	2.13478	1.88692	1.1347	1.94078	2.10666	2.99859	3.58528	1.58376	2.58271	3.31636
PRDX2	75.594	108.64	63.2169	93.6194	73.5106	108.062	75.3452	83.684	98.2177	85.0082	71.5095	103.433	48.9443	7.27862	80.9955	8.29243	82.6709	31.3616	143.82	50.2208	34.701	101.632	96.6094	8.97444	100.726	90.9312	22.6829	79.0039	37.9463	71.6484	126.993	46.7517	18.2134	59.5106	45.5895	90.4817	61.575	100.948	87.9825	46.2648	69.3089	58.1719	110.866	87.2164	151.361	80.293	66.8501	102.548	27.1209
MX2	1.69469	1.04511	3.46589	1.14812	1.41296	2.29942	2.98458	0.767759	1.70688	2.18153	4.24697	2.80763	1.44568	1.09259	1.27875	3.90848	1.97671	1.72166	1.56499	2.78659	14.1255	3.26539	1.65123	0.132365	2.01409	0.575507	4.74917	3.62598	1.59241	2.9073	2.5364	10.1762	2.73979	0.839844	2.64009	7.66535	2.98903	6.98094	4.51965	9.52571	4.42492	1.07606	0.856132	6.73368	8.96482	6.05312	4.15376	2.59154	1.66313
FGF2	0.186368	0.564192	0.25322	0.451841	0.625592	0.107538	0.394384	2.76291	0.443624	0.535063	1.00314	0.413959	0.495749	0.0297544	0.45051	3.22906	0.300465	0.608196	0.0478379	0.24454	0.483007	0.944142	0.376072	0.339872	0.1202	2.08358	0.182051	2.33337	0.452023	1.24141	0.903712	0.523118	0.285366	0.34823	0.817519	1.26721	1.16535	0.182539	1.18497	0.128216	0.142135	0.368488	0.723114	1.12465	5.75469	0.44484	0.195411	0.584792	0.180498
FGA	0	0	0.00361384	0	0	0	0.00993261	0	0	0	0	0	0	0	0.00580104	0.00565735	0.015833	0.00810575	0	0.19001	0.124445	0.00381351	0	0.0215578	0.00502081	0	0	0.0237864	0.276231	0	0.0108992	0.0053011	0.0318727	0.0496979	0.149287	0	0.00403186	0.00440301	0.00421906	0.0958172	0.034774	0.0248173	0	0.0344709	0	0	0	0.324352	0.0287552
TCF7L2	6.78889	3.1151	2.69125	2.7652	8.29659	3.07648	9.62894	5.16867	3.84843	3.81815	5.15444	2.47038	7.17124	1.31882	4.78509	4.7482	5.77172	8.09943	1.97528	3.82654	4.77076	9.15262	3.14639	5.301	6.10158	5.23398	7.21402	6.69751	5.8256	4.6356	3.09728	6.48045	4.83317	2.65593	8.00185	4.58569	5.15831	3.86485	4.90741	5.23902	2.15571	6.36894	6.57846	2.72181	10.486	4.13956	3.33296	3.63554	5.09999
F2RL1	12.7912	8.50989	11.2322	12.359	13.64	7.48846	34.954	2.1019	11.3214	16.7284	9.31267	7.26901	8.18131	7.03887	1.85422	25.0135	9.57105	16.6457	4.76199	13.9816	6.00132	17.0498	16.6544	39.0374	21.2993	13.5946	13.025	1.39176	12.1136	24.1303	10.5388	13.2789	20.8868	13.4703	23.187	9.2004	10.9839	17.9718	8.43558	25.4795	16.3858	6.52428	17.3572	9.73307	1.59931	12.8805	10.6103	10.5516	36.5918
TKFC	5.57687	3.8611	3.52754	3.2494	6.26883	4.64895	4.66036	2.31094	3.41103	4.60451	4.02829	3.40468	3.69471	1.51439	3.10921	5.26888	4.10389	5.51159	9.09834	4.01109	4.20902	4.58555	7.97622	4.63267	3.60496	8.09615	6.41018	5.44376	4.91687	3.54236	5.78396	5.03665	2.88552	4.3206	4.11719	10.5236	4.41903	12.796	6.70265	4.55071	4.45436	2.47727	6.02191	3.71211	7.06487	5.62178	7.32217	7.77136	3.66608
MSR1	0.170813	0.492857	0.296468	0.404053	0.653165	0.120339	0.325265	2.05602	0.23051	0.459117	0.358795	0.424949	1.50253	0.30597	1.73028	13.7987	0.587306	4.11707	0.823371	0.534125	5.48264	0.573555	0.174175	0.450321	0.251712	0.638642	2.67333	1.15335	1.51282	1.60775	1.81311	6.96891	2.10362	0.812056	1.15851	2.13398	0.477767	0.729107	0.305524	0.659089	0.325777	0.680439	2.25208	0.390579	3.64506	6.62638	0.195261	3.37725	0.677118
NFKBIZ	9.82644	7.85888	5.80139	8.49244	11.9293	6.34743	28.0575	17.5844	15.9358	13.5885	12.3527	11.55	10.9533	12.9303	14.0952	14.4874	40.5002	4.66706	16.9473	11.348	10.6474	5.99155	8.69274	13.8646	2.40959	1.93377	3.74037	6.07449	15.4797	40.3949	4.17876	4.59788	1.67705	7.94814	13.2599	24.835	2.95381	0.448591	23.0139	19.2834	8.89992	3.36731	7.30097	5.83117	3.65152	1.52031	6.52954	8.30724	6.89049
LMBR1	2.43407	1.8064	1.98497	1.76586	3.35977	2.21222	3.33679	2.50212	2.51997	1.50756	2.60486	2.176	5.39789	1.0258	2.3145	3.94816	4.32708	4.00592	2.19588	5.48899	2.54577	3.73741	2.84763	2.19719	4.49377	5.03018	1.54236	6.38326	2.1277	3.33272	4.27743	2.73961	2.86265	7.34253	3.87326	5.31991	2.92847	6.15145	3.91033	4.09713	2.0272	3.18148	6.58059	2.50229	3.66375	7.88023	3.3422	4.62071	3.51306
EPPIN	0	0	0	0.00218106	0.801483	0.064049	0.0272958	0	0	0	0.0120787	0	0.00283382	0	0	0.00717553	0.0175716	0.00514048	0.00799324	0	0.00464236	0.239426	0	0	0.00318409	0.021399	0	0	0	0.00449425	0.00345601	0	0	0	0.00255878	0.00222703	0.0102277	0	0.00267563	0.00253188	0.00735097	0	0.00698101	0	0.00871699	0	0.00230688	0.00180436	0
SRC	14.0288	12.2836	10.3686	9.16494	11.5311	11.7893	18.6545	5.46767	9.45786	12.3361	12.6347	12.7781	18.8143	3.48176	15.6328	10.9203	28.3108	18.3236	14.2539	11.6879	12.1334	18.8951	33.1327	12.1338	21.3241	16.4356	17.3497	19.3675	15.3807	12.2404	28.8148	17.6446	20.8003	16.7688	14.9696	13.8578	21.0966	11.316	22.1225	20.2038	12.9633	11.9371	12.7956	13.4538	14.135	25.2198	23.7859	23.3587	7.52744
MPO	6.87707	0.0394204	0.0567638	0.212223	12.4113	0.0033327	0.832078	0.930634	0.150639	0.0181642	0.0854759	0.0649304	0.381021	0.00816733	0.0325424	0.0539518	0.0577325	0.181885	0.0424236	0.0913635	0.106769	0.0641785	0.0264827	0.0302335	0.0337986	0.492152	0.112647	0.0533743	0.0306092	0.0556569	0.0611419	0.0951612	0	0.141255	0.0543221	0.0315194	0.0452355	0.0148199	0.0189343	1.05263	0.084532	0.0636429	0.148205	0.0241716	0.0257027	0.165119	0	0.0319217	0.016131
ELAVL1	10.3219	8.97976	7.03584	8.53542	9.42072	8.98429	9.94899	6.33877	9.44248	7.30876	8.23345	9.03829	14.6915	3.53095	16.3239	8.80104	14.1801	11.0527	13.4732	12.6993	8.44622	14.4198	10.112	9.72304	13.5828	13.5037	15.8645	18.0157	7.27364	12.6382	18.604	8.37005	11.0444	14.7697	11.5549	16.7855	13.7121	10.2567	14.0061	12.6901	10.2254	18.2391	17.4116	12.6897	10.6218	14.2606	13.7547	12.0396	10.5091
ROBO3	0.234849	0.383793	0.313356	0.135551	0.670596	0.188995	0.117444	0.918951	0.119851	0.362805	0.323866	0.263398	1.26554	0.651706	0.258037	1.23911	0.374421	0.545392	0.259032	0.102619	0.927382	1.00489	0.423393	0.136554	0.178099	0.403728	0.458208	0.200894	0.574126	1.37662	2.05276	0.465628	0.140577	0.638	1.64251	0.235293	0.567537	0.173538	0.612891	0.613682	0.234955	0.25751	0.278913	2.05734	2.22377	0.7336	1.48491	2.80188	1.45716
SP1	19.1606	17.0878	18.3555	19.3401	16.0133	17.969	20.3799	14.6591	16.8096	18.6776	25.2916	15.9583	17.9945	3.42028	15.675	22.71	23.5861	16.0947	6.81953	13.8297	10.1749	18.4215	10.5308	10.8463	12.5937	19.2518	12.5176	16.4088	13.2189	12.3163	18.2753	15.2425	19.0544	20.2191	16.8503	26.0622	15.3186	13.7204	11.1546	14.4476	12.3077	16.9022	18.4847	9.97697	26.3732	21.5091	26.7636	22.2243	12.5711
SOD1	38.7452	53.3542	33.0466	34.9604	126.383	52.6792	54.052	54.9893	45.5702	42.4568	36.4159	54.1084	78.1341	66.739	43.4881	31.9578	31.5814	40.5237	199.571	46.6593	70.7266	56.1904	49.203	82.8433	103.296	55.9171	80.172	77.9147	52.0797	64.5267	83.7786	45.7854	54.9776	65.905	80.0217	59.477	71.1235	70.9069	114.511	78.6408	57.8586	61.6516	62.5282	107.29	134.976	82.6676	53.3348	69.6575	59.7091
PDF	2.094	2.04053	0.950622	1.2454	1.5813	2.26295	1.49301	1.15872	1.34248	1.42695	1.41845	2.19125	1.81659	1.11909	1.70432	1.14028	1.90665	4.08444	3.48774	2.01359	2.10066	2.03234	2.82231	3.4798	2.09258	1.65706	1.93163	1.99087	1.47958	5.22935	2.47608	1.06848	1.52438	1.53934	2.35703	1.24766	1.80437	1.74484	2.01786	2.95965	1.58395	1.10216	1.44782	1.72225	1.42437	2.7061	1.65278	0.64151	1.69455
DLL4	0.250559	0.602425	0.366959	0.87306	0.883072	0.249708	0.39682	3.7063	1.00031	0.617157	0.798967	0.738583	3.1948	0.969426	2.27413	2.67925	2.23368	4.47971	1.37427	1.76222	2.44321	2.40275	2.25369	1.32329	3.28462	1.93434	1.13036	3.40522	2.33318	3.07897	1.87328	2.65173	2.2991	3.33121	2.9821	2.87898	6.2921	0.524052	1.88924	0.907159	0.998534	2.21903	1.85533	1.49909	2.81054	6.07422	2.77634	1.93948	3.38659
ECD	7.26168	7.66044	7.44869	6.19569	7.52787	8.03806	10.2843	5.46969	7.94094	6.38905	7.31604	6.36992	11.8185	3.38984	5.30309	6.88957	7.86127	7.97527	5.61233	7.08561	7.68942	6.79228	5.70203	9.33321	7.82211	7.48986	13.6418	10.432	11.6066	7.8395	13.8871	6.3704	7.51217	6.77568	7.91805	10.2562	9.70327	6.05648	4.81207	8.73011	6.51079	7.77155	4.93114	6.18126	12.477	6.76686	7.6811	6.49936	6.41747
SLC11A1	0.0909582	0.269149	0.224102	0.150544	0.521719	0.0799119	0.13134	0.376686	0.106017	0.104825	0.119847	0.0835629	1.14711	2.0148	1.95738	5.27009	4.44714	1.86832	0.942524	0.894678	4.20567	0.780742	0.499701	0.407933	1.03249	0.425032	1.51318	1.64044	1.51611	2.90175	1.29213	1.93613	1.1142	1.03484	1.64657	1.59962	0.562554	0.644453	1.06577	0.815543	0.491534	0.544782	2.12568	0.819285	0.965191	3.60792	0.515837	0.53839	1.60944
DMBT1	82.302	0.00860872	5.59069	19.0405	435.239	0.0756916	17.9164	0.0625335	2.86765	0.0507742	1.46531	0.042539	18.146	0.139121	0.0113707	15.5247	0.638146	0.103273	7.81928	0.0342037	0.0286972	41.0335	0.148715	0.0290508	0.0270638	121.234	0.00258949	0.037882	2.59693	26.4342	14.5807	0.127287	0.059871	0.664036	0.0751323	0.0120457	0.0197573	0	32.5501	41.4283	13.2971	0.0364835	11.9617	3.81541	0.0538849	0.0106056	3.77718	0.0474037	4.7909
STING1	30.1947	27.9942	18.1842	30.045	45.3873	24.8849	35.4287	20.3935	20.5025	28.3736	21.5786	16.9528	14.7342	11.4444	16.7736	29.0743	11.5713	10.6693	32.9218	9.66643	33.8482	20.4311	17.9411	16.2203	24.9234	16.5818	11.7122	23.4942	16.3854	25.3991	13.9879	23.7982	10.4364	15.9565	19.7012	24.1832	24.6667	37.0309	40.621	23.8508	29.943	19.8467	9.09409	13.6234	30.4839	19.0764	14.6707	29.5744	32.9449
SKIV2L	8.31502	7.60546	6.13215	7.14132	8.01914	7.31673	7.55271	5.82968	7.23989	6.84087	7.33297	6.04417	13.0206	9.80633	10.9858	7.72357	10.4589	17.3901	12.0959	13.0607	13.4414	9.53428	10.2115	10.4669	12.3528	8.16453	16.9306	9.4902	12.1092	12.8866	9.92123	12.1267	10.143	26.2564	9.46226	9.05176	12.9177	8.79209	13.5564	9.39969	9.65723	8.52356	6.7219	10.5124	5.83014	7.50187	11.1813	10.2868	10.2666
SEMG2	0.0559659	0	0.0209113	0.0132671	0.210663	0.0286473	0.159651	0	0.00631642	0	0	0	0	0.0280819	0	0.0927518	0.0152695	0	0	0.00747946	0.0282389	0.0367777	0.00650401	0	0.00968422	0	0	0.0114699	0.171022	0	0.0210225	0.0920236	0	0	0	0	0.00777672	0.00849259	0	0.00770057	0.0111788	0.00683828	0.0106162	0.00831099	0	0	0.0561301	0.00548785	0
DES	1.99152	0.270772	0.330719	0.900034	0.150302	0.352915	362.491	2409.34	0.583605	1.44002	83.3527	1894.59	0.380236	3.553	0.121078	1.77572	3.05042	383.944	0.232716	0.361096	0.376092	0.18368	0.113691	0.147099	0.411112	4.20533	0.0763575	0.276874	0.224485	286.825	0.183738	352.118	120.545	0.053194	0.291507	32.7402	1.08103	0.685704	0.230308	0.730723	0.297762	635.528	0.379981	2.03388	0.750326	124.433	4.40354	0.557298	15.4429
DCK	5.09547	6.14651	4.86883	3.95472	6.38855	4.6684	4.68793	4.77555	6.13826	3.51692	4.50168	6.79314	13.7004	1.39216	8.58362	10.5002	9.1323	6.18571	2.24819	7.77239	6.59588	11.2574	4.69184	8.09352	7.44761	16.236	21.948	6.70677	5.47667	7.2629	10.3016	5.52385	9.0063	5.3086	6.27189	14.2323	13.7308	4.46927	6.76003	8.60905	4.69637	7.27995	19.7766	5.12379	10.5035	7.08938	6.63998	8.48616	8.92738
DAXX	18.0058	17.0293	13.4653	13.1338	15.5433	17.7966	18.3276	10.9682	15.9745	14.7427	16.8749	13.4238	22.1498	8.5278	23.9511	15.8202	21.1078	35.0419	20.2087	19.5313	21.2451	23.074	24.0253	20.6806	27.4083	13.5573	36.0474	23.2872	23.1159	20.9422	20.7054	20.1641	24.2724	49.2478	16.8721	21.9113	28.7658	17.1616	19.6561	24.2512	18.0343	20.1958	21.2687	19.0928	16.0726	17.2126	19.7082	25.5647	29.3626
TNFRSF10A	6.85565	8.28985	3.99678	4.16784	5.31972	5.01742	9.81337	2.55708	4.72806	3.97173	5.00441	8.00388	7.38005	3.59121	14.2235	6.09377	7.80554	15.9571	6.91071	10.7658	4.04308	16.395	2.97443	2.80326	4.44227	14.4128	6.7865	6.23393	5.51344	19.0289	5.5449	4.64051	3.79561	15.1368	8.60555	9.83892	13.5611	6.77608	15.7347	12.2936	4.72383	5.3088	3.60068	10.1836	11.7438	9.54547	6.52954	6.46119	6.68811
TNFRSF10B	8.16443	8.59363	4.61209	3.78251	8.66786	5.74342	13.9967	6.94389	5.292	5.1009	5.74087	5.63337	8.57137	9.91572	33.5825	16.5684	16.1476	32.0974	12.0788	26.862	9.06163	18.6516	9.11901	8.56877	16.2965	18.4683	15.3646	15.6573	16.1039	45.9661	18.846	12.9657	11.3629	33.4307	24.1467	14.0996	24.4755	16.2465	24.6961	20.6104	10.0548	11.2572	6.49245	25.2614	34.9298	12.8943	17.6601	22.8625	17.5386
EED	1.40906	2.53387	2.12122	1.32253	2.956	2.37501	1.81271	1.29708	1.5806	1.39851	2.20586	1.79203	1.83425	0.907121	2.38779	3.42757	1.71854	3.0485	2.43411	2.62597	2.97185	2.74803	3.5745	1.73519	1.49477	3.05131	2.27345	3.02777	2.9824	2.20973	4.5385	2.44504	2.72868	2.30904	2.99395	1.41773	2.55756	2.55713	2.06016	3.08629	2.43786	2.091	2.8862	4.31248	2.34836	2.73356	3.28582	2.84919	1.67002
CCL4	0.593136	2.05211	1.44934	1.42616	0.820153	0.780709	0.309397	8.07435	0.79056	2.05505	1.33489	2.1595	3.23621	1.54478	8.71878	24.9908	3.3984	3.06145	3.00594	1.85715	6.6982	4.25414	0.859991	1.61584	1.78878	1.35491	5.72006	2.85955	1.16851	6.74665	8.63618	3.71536	5.3571	1.39326	3.14991	1.64765	1.86032	1.08864	3.03913	6.64555	0.451332	0.793755	3.06462	3.80847	4.44218	2.30902	0.538222	2.50924	4.0867
LIMS1	6.03704	5.91532	4.8431	5.02223	7.78524	5.20621	7.61421	8.50059	6.26979	6.15591	7.69381	7.4604	8.9608	3.81371	14.9593	12.9318	6.71297	16.3048	4.61768	11.1474	9.74235	8.58924	7.94088	16.3268	10.5266	10.9637	11.2291	11.3515	11.1944	9.46808	11.316	9.15164	11.551	8.34734	8.28042	11.2358	10.9043	12.4621	4.5142	8.38072	5.8156	15.3708	19.7531	7.58087	18.624	15.0481	7.99985	8.08665	9.93806
LALBA	0.0230124	0	0	0	0.0164994	0	0.0105034	0	0	0	0	0	0	0	0.0184033	0	0	0	0.0199927	0	0	0	0.0213949	0	0	0	0	0	0	0	0.0172884	0	0	0	0	0	0	0	0.0133846	0.0126655	0	0	0	0	0	0	0	0	0
APOBEC3H	0.229388	0.13333	0.0914236	0.0326269	0.131573	0.140901	0.272216	0.106196	0.124268	0.184308	0.0843212	0.289765	0.381526	0.2302	2.05458	0.545647	0.901228	0.269142	3.00925	1.01779	1.25003	1.20593	0.170612	0.596501	0.317543	0.413479	1.33685	0.432509	0.107842	0.358563	0.568693	0.385561	0.285572	0.220022	0.944174	0.455299	0.892489	0.083541	0.413596	0.492375	0.274912	0.0224226	0.174051	1.02193	2.02844	0.177945	0.494632	0.530839	0.250063
TMPRSS6	0.14763	0.0136204	0.0525344	0.0166652	0.0554438	0.0403027	0.0160434	0.0423092	0.0634737	0.0219661	0.0479917	0.0186955	0.0389751	0.155207	0.11244	0.18093	0.0920657	0.200316	0.0610752	0.0563708	0.177358	0.110874	0.0882343	0.245485	0.194633	0.0654027	0.189487	0.0403413	0.109065	0.199172	0.575671	0.0821995	0.0411851	0.0192655	0.402756	0.0306295	0.0820556	0.042671	0.024533	0.077383	0.0561678	0.0446666	0.112016	0.0459344	0.288623	0.171993	0.0211519	0.352944	0.320478
SPINK5	385.199	585.894	1019.57	546.264	32.17	552.565	257.875	235.532	535.69	579.945	506.23	387.401	22.3096	57.596	1.61339	32.2195	9.52898	28.8202	196.164	8.82395	39.608	68.1652	11.8782	37.3513	34.3477	4.73801	3.55972	5.6382	67.763	42.1007	29.5797	29.5444	0.124716	28.6553	8.43078	7.40113	100.976	4.52057	41.3017	92.2469	140.35	7.36321	14.602	30.5354	7.09548	6.24212	134.04	7.08837	0.934766
MARCO	0.110424	2.19961	0.783928	7.0154	0.89068	0.423922	0.176401	23.3048	0.46112	3.17924	1.67438	2.48693	0.374124	4.88971	2.41742	9.30097	0.63268	2.82258	4.58086	0.944477	9.77838	0.0580519	0.192492	2.70738	0.515905	0.834695	0.734037	0.452616	3.04991	0.229244	0.974752	0.393398	0.192054	0.693492	0.621883	2.75305	0.836246	0.32675	0.289015	1.00279	0.385988	0.499217	1.7595	0.385356	3.60069	22.2634	0.401462	0.400632	2.02451
BECN1	9.67959	6.5229	7.5271	7.23756	11.4133	8.24996	9.59362	7.52283	7.12988	7.95244	8.47214	7.70109	9.83362	2.89597	5.42416	5.40669	8.76934	10.1163	6.38238	7.30186	9.91037	7.90769	7.5912	9.36394	7.66747	8.94387	10.296	7.51148	9.09496	6.33785	8.67521	6.93153	6.95903	8.4846	12.505	9.7098	10.795	9.36091	8.28805	8.64304	8.08582	8.08194	7.54648	6.62008	9.66751	7.55541	13.4593	11.4328	8.78796
TNFSF11	0.042	0.0610302	0.0156931	0.0348474	0.090339	0.0988934	0.0670945	0.0388879	0.109025	0.0468693	0.0606526	0.132637	0.284597	0.0210743	2.11604	1.05228	0.143238	1.25543	0.164199	0.87563	0.709936	0.298081	0.629646	0.0624095	0.0436056	0.0976853	0.76491	0.869373	0.518315	0.328256	0.828267	0.736637	0.0461355	0.0623457	0.613236	0.106746	1.79752	0.299546	0.10382	0.0866843	0.394292	0.153955	0.246977	0.162163	3.60123	2.81951	0	0.0658944	0.239333
KNG1	0.00383643	0	0.00382256	0	0.00550126	0.00628402	0	0.00355216	0	0.00342497	0.00805851	0	0.0236329	0	0	0.00299204	0.00837371	0	0.013332	0.0205085	0.0309722	0.00403375	0.00713354	0	0.0159324	0.0267688	0.0111791	0.00629003	0.0252505	0.00749603	0.0115287	0.022429	0	0	0.0298747	0.0334304	0.0170589	0.0046573	0.0178509	0	0.0245216	0.00750017	0.00582187	0	0.0145392	0.0274714	0.00384769	0.0240761	0.007604
CSK	33.5127	32.8299	27.7543	41.4712	17.5988	36.3976	24.1808	11.5612	34.2839	37.0715	26.5215	27.1945	43.6248	9.79259	26.7704	14.8142	41.6792	21.3273	26.2184	17.1094	17.2043	18.8495	20.0446	18.764	17.3502	28.8516	18.6407	28.1782	19.5487	17.9192	20.0066	16.3823	10.6821	29.756	16.9047	18.7104	41.5748	18.1158	25.2587	21.2509	23.3341	15.701	20.6255	10.1865	14.5798	17.2962	24.7187	17.5632	20.9527
KLRK1	0	0.0596354	0.0613375	0.00449024	0.101855	0.0698086	0	0.0350761	0.029929	0.0126826	0.0198936	0.0818559	0.210028	0	0.212069	0.0480109	0.351419	0	0.0493682	0.0253141	0.487429	0.248948	0.0176102	0.014073	0.0196657	0.121151	0.289772	0.364905	0.0400723	0.0555151	0.320178	0.0207635	0.0346777	0.0302802	0.158036	0.0229244	0.0842247	0	0.0605929	0.213712	0.0302676	0.0416593	0.0359303	0.073134	0.101694	0.0960743	0.0617408	0.401189	0.0281574
KCNH2	0.112306	0.0378414	0.0608149	0.0370405	0.154039	0.0599853	0.14932	0.13111	0.081561	0.100261	0.0923088	0.0551877	0.159418	0.0833021	0.222578	0.0628344	0.13855	0.114581	4.50089	0.524658	0.157681	0.215627	0.240601	0.145113	0.0811121	0.442912	0.0675846	0.128091	0.28924	0.0763251	0.143064	0.0606618	0	0.0468346	0.401961	0.0472764	0.227974	0.198575	0.0511197	0.190806	0.0390126	0.0190918	0.151901	0.0551082	1.55133	0.26806	0.0171401	2.0416	0.0338732
JUND	72.9273	41.49	33.4579	54.2026	58.433	41.397	75.8731	70.6185	47.7797	93.4129	28.335	48.5007	33.3147	58.4617	144.986	22.3985	47.5985	33.6671	291.61	137.528	48.5449	87.424	48.053	19.7871	48.9362	27.4694	57.9796	104.933	98.0361	193.853	75.5188	29.999	27.0721	16.7584	36.1472	75.2922	50.8381	30.087	148.45	36.5472	37.5729	18.8736	73.7363	58.7501	94.6945	80.5086	42.9393	28.7401	43.9636
JAK1	23.6132	17.3058	19.6849	17.6308	23.5875	19.7818	34.3835	36.0676	18.8757	19.8396	27.4074	27.5474	39.0934	5.52984	31.6896	41.2995	36.9223	28.8556	13.1463	18.1525	32.0076	25.076	25.0555	21.5873	21.8935	24.1109	27.977	31.915	27.9601	22.4876	21.0092	32.7033	45.4127	27.544	28.1154	24.0678	38.7957	14.4982	16.001	22.0044	20.4596	27.671	20.202	21.5495	31.1178	21.2686	21.7826	28.4909	38.0461
CLDN4	338.844	89.5436	146.637	102.923	118.779	138.172	322.762	36.4789	145.985	346.354	93.5765	99.934	53.6261	31.9155	15.5596	26.4715	85.4409	6.56739	158.461	42.6607	23.1143	77.3338	26.0893	18.4277	20.3692	54.3337	13.3957	74.1514	40.978	62.6528	32.2096	6.23069	1.8056	14.2945	10.8493	30.3548	59.5396	98.1085	68.8957	22.6562	29.1692	5.74793	93.4254	34.3708	58.3625	111.789	169.942	5.37405	3.62896
CCL28	10.4123	0.67286	2.52493	1.95179	17.2547	0.792239	4.48174	0.452233	1.3144	2.10375	3.59081	0.68319	3.0908	1.02486	0.253635	5.38487	1.39836	0.382755	2.75541	2.91616	0.793749	2.85451	0.294866	0.0848302	2.97672	3.40061	0.734724	0.857997	3.62623	3.35257	1.2533	0.542357	0.478452	0.591032	0.839715	0.144326	1.70994	1.59398	1.49787	3.71805	1.79914	1.34549	1.67491	3.51542	0.797299	0.16276	1.33279	0.71156	2.79738
RNASE3	0.0199281	0	0	0.0188964	0.028576	0	0.0545742	0.147612	0.017993	0	0.0418595	0.0529965	0.0736557	0	0.0318735	0.108794	0.0434968	0.155878	0.0692525	0.0213061	0.120663	0	0.0185274	0.029612	0.0275866	0.0926992	0.0290347	0	0.0187375	0.155751	0.0299425	0.0873798	0.0291871	0.0182042	0.0443379	0.0964735	0.0664586	0.0967683	0	0	0.063688	0	0.120966	0	0.0503487	0.0475662	0.0199866	0.0468983	0
IRF7	4.52614	7.33063	9.18275	8.77519	6.30237	9.7926	6.02559	4.27165	6.10284	8.04242	11.1243	10.1347	10.036	25.2585	15.8058	18.1692	7.46595	13.7453	7.94981	10.1802	57.0696	21.6133	27.9586	5.67091	17.3682	3.63178	8.04221	13.4632	25.981	12.2467	11.895	45.0225	25.8286	4.63832	26.9186	27.2822	19.5188	7.38356	32.0411	29.8028	17.8152	10.1507	2.99928	39.1834	14.1804	25.2166	8.34509	6.00041	10.0856
IREB2	5.08682	4.74512	5.0843	4.85368	4.99992	4.33027	5.93559	4.66195	5.48722	4.43693	5.43871	5.12897	7.59705	0.676911	5.92943	5.46981	7.3063	4.46751	1.92415	3.55614	3.89926	5.88595	3.04298	6.01974	3.01446	8.81698	3.89816	4.06665	3.65803	4.43384	4.01606	3.82511	2.33756	6.1132	4.73857	4.80557	5.38901	4.93083	2.05118	3.97258	4.96703	4.40384	8.68654	3.20536	6.06029	6.48759	6.15778	7.56518	3.9345
ILK	2.11682	1.25272	1.4362	1.81588	2.35629	1.42673	1.56768	2.95139	1.76997	1.75375	1.89881	2.11377	1.84689	0.504213	2.64795	4.61228	1.46521	7.61161	1.08769	2.54499	3.39961	2.24735	2.54618	3.83086	2.85051	2.06897	3.34816	2.99798	3.34952	2.70373	1.70786	5.59792	3.4924	2.40395	4.39816	1.85814	3.41983	1.56985	2.78815	3.14608	1.71102	3.54256	2.22488	3.1117	2.9082	3.83369	1.62738	2.81713	2.9794
IL18	22.7727	53.0016	70.8617	23.913	8.54931	36.4741	19.5371	13.7805	29.0057	50.0384	32.897	12.1166	10.8903	11.0897	2.92538	3.07433	12.7094	23.702	22.1798	24.2247	38.1162	25.6661	4.69529	16.8586	5.48708	3.51749	2.29096	25.4762	44.2154	11.5533	16.3987	25.9586	11.371	9.27165	16.648	5.51353	8.33311	2.94282	18.9071	11.575	24.8121	12.3709	12.0551	31.4064	6.25565	7.86471	25.9278	1.44335	5.39994
IL17A	0	0.0448617	0.00769035	0.307385	0.0221352	0.0758544	0.260688	0.0142927	0.0905943	0	0.0243186	0.215521	0	0.13942	1.59248	0.0601949	0	0.0344985	0.0536437	0.0825195	0.0311555	0.0405762	0.0143515	0.688133	0	0	0	0.227781	0.0145143	0.301615	0.18555	0.090247	0.113043	0.0423034	0.0343446	0.00747293	0.0772192	0	0.161609	0.0339836	0	0.0301782	0	0.0183387	0.107252	0.00921131	0.0154818	0.0181639	0
LTB4R	13.1111	33.5148	14.4276	31.9065	14.3862	20.4414	22.6608	4.69218	23.2551	14.9811	24.5869	12.9043	8.17553	47.1991	5.97751	12.0148	10.2931	14.6722	4.99735	16.2371	14.9757	11.2817	33.0819	18.2503	18.6568	17.0783	26.2284	11.4278	14.5183	15.7662	10.8203	15.6497	6.46208	7.12739	22.9505	12.0596	10.3452	2.36405	18.597	21.4747	31.2926	9.18477	28.5375	20.2565	2.74014	22.3549	16.843	11.3665	14.2864
APOBEC3A	35.0309	4.38563	16.5942	2.78686	0.261765	7.39054	65.7723	0.867644	1.73612	5.25304	10.0846	13.2613	38.4059	6.63161	1.26521	11.2994	33.6486	0.530359	8.00369	12.8292	18.606	10.275	11.4276	1.5552	2.9903	2.19365	9.64573	3.17254	17.6447	18.5355	12.7359	1.36962	0.757528	3.05719	6.89776	29.7227	11.2219	1.21884	15.6005	12.82	16.3352	4.65726	2.88101	21.723	2.26761	1.67026	95.6793	0.51075	0.325637
MASP2	0.0405032	0.0457763	0.0941657	0.00640105	0.145199	0.0829295	0.0492978	0.215637	0.0579028	0.0903978	0.20206	0.179522	0.128911	0.0135488	0.151157	0.21059	0.342572	0.090519	0.0234589	0.0902162	0.108997	0.180992	0.0564843	0.16551	0.0981202	0.133456	0.167201	0.254561	0.111076	0.0263798	0.0862142	0.0493323	0.0148304	0.114081	0.0901152	0.0653596	0.232628	0.0409746	0.0510416	0.0817373	0.113263	0.0659859	0.0665865	0.0681673	0.0511659	0.0523664	0.148947	0.704302	0.227458
TRIM27	5.35589	5.9908	3.39776	3.19266	8.09746	5.07214	5.04165	3.19401	3.12762	2.34983	4.68725	3.62414	6.74688	2.10594	6.89675	5.61473	8.2255	9.9339	7.19581	4.8695	5.44297	7.11807	8.83969	5.71327	6.39942	5.98192	13.3896	8.17149	8.25238	6.41726	6.67059	5.86909	5.99443	16.0038	7.12138	6.08153	7.37585	6.99916	5.98989	6.65099	6.10658	5.73236	5.11763	7.63071	5.69005	6.45842	6.9429	5.1345	5.78679
RELA	20.5455	18.4531	16.3529	19.1084	14.6704	18.0439	21.8137	15.4758	17.2583	19.568	17.353	17.9718	64.2681	17.4243	28.9633	19.6075	33.9686	24.3813	16.7636	23.3755	18.5022	26.3512	29.3723	21.7187	27.6124	22.4697	27.6922	18.9222	23.3895	23.8483	16.1216	18.6376	22.4108	14.8773	20.2705	38.0637	45.4127	15.5662	25.9065	16.8229	22.6298	15.4371	21.6303	22.889	24.4217	21.3515	18.8728	22.6306	16.5877
IL7R	1.27856	3.70657	2.54315	1.4728	3.05904	2.20091	1.8847	1.1619	3.68554	0.363566	1.44726	6.33754	8.48864	4.77591	13.7163	12.8281	4.91212	8.26264	1.08198	5.58683	17.4853	6.4826	9.22554	3.79972	2.07801	6.28886	5.209	6.89825	4.01613	46.5587	6.54941	5.60615	12.2655	4.52689	16.4015	3.57621	34.9322	1.63548	1.43495	5.93964	2.39871	8.51934	4.40147	3.18977	10.0259	5.62034	0.641154	6.60848	14.4213
IL1A	0.743083	2.30352	14.5925	3.40136	0.309977	1.56571	5.67941	7.23674	2.50683	2.61133	2.17811	2.45221	38.0846	19.7546	38.6588	23.6186	16.0717	15.6256	12.1251	59.4331	6.61259	15.7752	56.8445	77.965	9.05214	2.00325	6.84038	22.827	26.0229	75.6315	2.0706	0.286329	1.37526	28.0344	10.2954	37.484	20.4257	2.09118	84.7024	15.0503	42.5954	23.6793	2.42956	61.2575	0.48642	1.69303	37.1276	1.28242	34.7721
PTX3	0.155316	46.1196	0.309509	1.45171	8.31472	0.0302864	2.22123	2.35571	1.09516	0.369755	4.816	0.363873	0.35537	0.044533	22.6532	2.73988	0.330934	5.95045	0.179914	0.877722	1.43302	0.373267	5.4459	0.714352	0.225243	2.6835	6.3146	0.15764	1.73158	10.0146	0.12224	1.00532	0.519952	0.385102	1.5468	0.164701	0.986601	0.583603	0.292515	0.4152	1.08729	0.455461	0.729534	0.193303	1.97138	0.714964	0.0074177	0.284291	1.5099
IFNAR2	1.46779	2.8709	1.72275	1.94616	4.02219	2.19283	3.23897	2.36966	1.15118	1.77677	1.91389	1.69947	6.53611	0.748973	5.66014	5.2192	4.00804	4.28455	2.22077	10.8353	3.56496	3.7503	3.69777	3.89539	3.19416	3.11368	5.22851	8.72872	4.89758	4.81227	2.83617	3.69063	2.83749	4.36616	4.97115	2.47494	6.33992	2.55952	5.28137	3.41276	2.17649	4.0702	2.21796	4.29286	4.21515	3.77808	6.26888	5.30823	4.49944
SYTL1	28.2468	20.0131	19.1711	14.0952	17.1554	24.062	18.1291	5.78843	15.4467	28.7454	20.1618	14.497	24.338	16.7713	7.85376	4.8817	25.3559	11.8756	39.3653	13.1756	10.7611	21.6892	14.2427	12.4931	14.349	12.1528	15.5552	17.8584	15.1242	9.62955	8.25822	19.1685	3.46607	4.41986	15.55	9.77229	19.0292	8.38474	18.3734	11.6333	14.9087	4.0162	6.93688	14.7228	7.74165	8.57418	33.7879	10.8746	7.2778
APOBEC3C	28.8442	16.1094	24.7016	11.4328	15.6537	26.3045	29.4538	14.3882	17.6625	26.787	23.7859	21.3603	20.9142	11.1901	36.0277	25.3825	18.176	24.8747	23.6569	22.9289	17.1617	31.5376	16.4451	28.652	3.54534	34.0704	26.8174	10.5435	32.2721	25.0108	62.3119	17.7563	23.9753	9.82792	29.3971	78.4184	41.6524	65.3526	26.3922	18.8036	18.5911	31.1115	33.3097	22.4354	59.5737	24.9991	22.4639	42.6219	18.7608
DDX17	33.7338	34.4828	29.0905	17.3992	33.3415	25.0871	33.0151	27.3531	30.9312	19.3403	46.051	25.3588	44.3694	14.7779	47.2433	43.2036	41.8692	32.5588	23.8783	22.6675	39.7835	43.3825	20.4693	34.1877	37.5924	39.1596	35.2341	51.06	45.3011	28.5484	42.5262	30.287	35.2067	39.5478	37.3689	46.2216	33.3092	24.3264	29.2465	33.9991	32.6699	19.2425	45.8938	30.7865	58.4877	43.7835	37.2551	73.9682	37.4102
PTGS2	0.400302	4.62178	1.84504	2.36784	4.13134	0.37468	2.70458	11.0638	1.59079	2.02995	1.85901	0.53952	19.8984	0.612142	3.75876	14.2464	1.30465	3.76714	1.83114	47.1304	2.85249	5.69778	4.99258	3.47589	1.08189	0.525689	0.638774	5.67022	37.4978	40.5868	0.40916	1.61592	1.07686	3.6219	4.438	39.2403	1.5832	1.45786	20.7864	1.22598	0.961666	1.46668	2.6117	33.5805	19.2057	6.56809	4.09124	2.22591	2.55837
HTR1A	0	0	0	0	0	0	0	0	0	0	0	0	0	0	0	0	0	0	0	0	0	0	0	0	0	0.0091731	0.0114926	0	0	0	0	0.0230579	0	0	0	0	0.00876858	0	0	0	0	0	0	0	0	0	0	0	0
SEPTIN7	10.7107	11.4437	15.342	9.45442	12.9224	12.0262	12.3892	12.596	12.653	11.2429	12.8064	11.779	16.5063	4.88126	16.1902	18.5663	10.4418	17.3554	8.05442	13.2677	10.36	9.25103	10.8078	26.672	18.4829	10.1315	14.9736	14.2748	14.2183	11.7587	15.8941	15.7319	16.2627	10.8421	11.9398	16.425	19.092	12.8349	10.8768	13.0969	14.7543	17.3699	14.1006	16.6038	15.3508	13.9402	15.264	16.8293	20.1296
CD40LG	0.126347	0.688479	0.204571	0.456759	0.158528	0.776078	0.396466	0.168166	0.385013	0.0845969	0.182458	1.98452	0.340511	0	0.757807	0.215552	0.448134	0.114712	0.0686046	0.0590988	0.828767	0.680831	0.161516	0.105606	0.0983825	0.211213	0.333651	0.284834	0.0519741	0.154294	0.177974	0.0923331	0.127222	0.252474	0.140554	0.145268	6.39055	0.0766904	0.137787	0.234691	0.0504737	0.0231568	0.10785	0.0562879	0.279315	0.414666	0.0237595	0.253979	0.0313032
CD14	7.89686	20.7389	7.69396	27.521	16.2765	11.1841	11.1116	60.9099	5.72877	14.7518	10.6349	21.9415	27.8564	11.62	42.3691	98.6592	26.884	90.5798	47.5353	9.51656	66.5167	21.5895	18.0362	10.3099	22.0529	16.9601	44.8138	17.6123	16.1878	41.1757	22.1416	91.7126	37.4053	11.5155	28.0133	22.3188	18.817	11.8954	13.5932	20.316	39.8864	13.5122	15.3548	14.8767	50.0134	58.6623	4.72302	32.1793	32.2388
MASP1	0.270372	0.573475	0.186838	0.295658	0.451796	0.13661	0.0985246	0.981164	0.352396	0.554771	0.404187	0.885731	4.78703	0.275705	0.210988	0.567972	1.41823	0.0121823	0.0265202	1.29964	0.605101	1.50278	1.16967	0.416337	0.451245	0.783517	0.0778318	3.99139	0.462308	0.996919	0.165445	0.0621438	0.0287413	3.28148	0.799235	0.00844446	0.939237	0.093967	2.13182	0.639627	0.40765	0.179033	0.840444	0.957137	0.199696	0.0676574	0.789441	1.17251	0.0821123
PROC	0.057508	0.044568	0.14898	0.0490777	0.544261	0.226074	0.157489	0.0372728	0.114232	0.0975463	0.205355	0.0611743	0.27632	1.18886	0.54268	0.067276	0.075313	2.22986	3.16758	0.301274	1.21872	0.241863	2.40596	1.66634	10.2297	0.862716	2.77337	0.113145	1.4221	1.10118	0.786306	0.151295	1.90354	0.446531	0.396642	0.261696	0.77353	0.425858	0.0735858	0.626691	0.67083	1.85505	0.724338	0.485072	3.3999	0.878497	0.034606	0.554885	2.01751
MAP2K2	23.9311	23.4191	17.1606	27.0705	15.545	26.918	20.0169	20.8791	26.8056	23.0769	20.2758	24.016	17.8867	29.876	27.2091	13.3124	26.5177	18.2195	33.8539	18.1237	18.1464	24.2774	22.8579	26.6468	29.1676	23.5884	26.2909	27.1415	12.3367	25.1599	30.1598	21.3797	17.6313	16.8068	27.6646	20.7534	22.4324	22.7309	33.225	13.9358	24.9157	33.1936	23.9986	28.7006	14.0096	19.2725	22.8085	17.3026	19.0046
MAP2K1	14.8063	19.2761	23.6599	19.7223	11.0181	17.1843	14.5055	14.4266	18.6243	18.7421	18.962	15.1808	30.0407	9.17032	21.9294	32.8413	21.2575	19.0018	11.2683	20.662	20.3846	14.123	19.5323	26.8961	17.289	20.9206	13.4584	22.5672	21.8426	23.7989	21.1399	15.7437	18.5213	20.0493	17.4351	20.9769	27.1647	20.0642	26.268	25.6172	30.5093	20.9652	19.5437	19.6397	29.9729	19.028	24.9448	14.6212	39.4317
HRG	0.0283506	0.0109857	0.0254233	0.0322595	0	0.0185752	0.00258799	0	0.0614344	0.015186	0.0119102	0.00376975	0	0.0739724	0.0181379	0.0176886	0	0.00950395	0.0295565	0.0121244	0.02861	0.0208661	0.0237221	0	0.00392459	0.27035	0.0247836	0	0.00799704	0	0.136312	0.0331494	0.029066	0	0.0441539	0.0164697	0.0189094	0.0963668	0.00989365	0.0031207	0.00906053	0.0138563	0.391506	0.00336808	0.0573026	0.118422	0.0341206	0.0200159	0.162958
NDRG1	108.721	67.7393	124.019	110.514	53.0925	59.3334	161.506	35.5802	210.513	139.857	107.003	120.744	79.1568	1033.59	189.586	660.427	107.286	171.362	299.582	423.813	353.658	199.059	426.601	682.066	10.9856	116.482	298.356	60.4774	537.703	156.424	63.1791	113.43	610.68	181.378	324.366	84.2794	131.374	300.11	186.487	433.695	181.785	169.292	100.874	467.255	172.837	313.478	89.8521	99.1037	704.106
IRF9	0.234473	0.406658	0.44841	0.268953	0.949017	0.532734	0.390103	0.336154	0.320972	0.320741	1.02475	0.880015	0.824695	1.21447	1.30048	1.41869	1.52296	0.9128	0.545405	0.772275	4.43469	2.05179	1.61033	1.18573	1.21457	0.809225	6.34753	0.849469	2.20464	0.886721	1.51717	1.77984	0.775451	0.538928	4.96014	1.46831	0.840804	0.266279	1.07341	1.58188	1.29928	0.158959	1.11911	3.65268	2.11162	2.3921	1.83957	1.47741	1.39421
TRIM22	4.44271	7.91725	10.7888	3.64544	11.5827	5.14355	10.3673	7.86292	5.31326	6.49406	11.232	11.2888	6.93	2.16703	8.66875	14.6328	6.06325	3.21462	1.82634	4.10011	30.5417	13.5325	3.49226	1.22186	3.84049	5.19146	16.0503	8.02263	7.01218	6.75731	8.77744	40.3364	18.8434	3.69696	13.4083	19.2898	11.8725	1.59716	6.40176	38.5245	8.15037	4.60599	4.3005	12.7929	10.0564	10.8916	2.6701	8.08084	3.81233
LANCL1	13.2504	9.4181	9.66515	8.03533	12.3276	9.17902	11.9934	11.285	11.727	9.66676	13.6439	9.56841	15.3121	1.95677	4.19755	14.1486	11.2539	7.44899	12.1713	10.8235	5.62204	11.721	7.16495	9.04931	14.8722	13.4814	12.7602	16.0563	5.35121	4.80237	11.957	6.22269	6.08363	11.952	6.3403	9.39983	7.30412	15.0114	9.20937	10.2717	10.4078	5.67259	4.8446	5.87553	20.1575	13.9526	12.4402	22.3591	5.55896
PPP4C	36.8993	39.6246	30.9511	34.0683	26.4822	46.0245	34.4931	16.5991	34.3539	34.1646	30.216	35.2266	43.2818	74.681	42.4396	32.3387	49.7314	56.6732	96.3224	39.3328	41.1824	50.2911	51.9341	59.6573	64.1639	36.1425	53.1494	60.8769	37.4777	40.1762	40.4599	39.1119	32.6904	47.7346	38.2869	43.4245	57.2603	51.6751	48.6433	42.5348	46.5934	45.354	37.9886	43.4875	35.5218	38.3313	53.5296	23.5774	40.7445
HMOX1	12.5047	26.5393	24.4554	39.402	4.47425	16.3734	14.1652	21.6815	19.1335	39.4135	22.6073	14.787	22.4918	18.0931	32.8155	22.99	17.4559	26.3597	14.4091	19.6778	19.4224	17.1061	6.45631	6.97686	69.8279	51.1746	11.2304	21.3923	27.4532	14.1167	40.6969	21.3374	10.9224	8.85063	11.2296	28.2234	21.2491	55.753	24.6993	11.0656	7.06421	4.37963	14.1054	9.97235	15.7063	37.9572	22.0433	9.79072	9.35352
HMGB1	21.7871	25.006	16.7565	15.2367	22.5168	23.5585	23.2803	15.7192	18.9116	16.5777	19.1358	20.3485	17.0868	7.63671	26.5652	14.1635	15.2249	20.0067	28.088	16.699	17.0687	15.2542	25.004	28.8794	13.1704	22.3594	36.4531	17.0092	10.565	17.762	28.9784	12.4692	22.2337	13.1936	23.9311	24.4026	36.8898	30.5897	12.7767	27.4608	23.4027	41.6782	38.126	16.792	43.9913	23.5339	14.9941	25.3269	37.3245
RNASE7	1.88566	4.48794	51.3773	7.08862	0.617653	1.23861	6.0727	8.1359	2.84335	32.8481	21.5737	5.77835	11.4154	80.7651	5.40425	34.571	6.52887	36.4731	2.56128	14.8287	61.7046	7.21603	28.9843	74.032	16.1125	0.812587	1.11568	4.73947	24.327	3.87143	1.09303	4.95249	4.72445	8.51648	11.8195	3.34562	9.1508	0.511278	9.09687	29.8703	3.02847	4.79986	8.90415	17.8077	0.133009	2.45605	25.8143	0.225262	3.1114
ABCC4	0.9267	0.885282	0.678341	0.988347	2.93924	1.31052	1.66507	1.14008	1.24596	0.861713	0.955931	1.1517	3.11993	0.110492	5.03943	2.6548	1.46996	2.54267	0.631324	2.77418	1.82962	2.2092	1.70948	1.34703	1.76294	2.9108	1.84747	3.92931	1.77372	2.03657	2.83441	2.44069	1.6959	4.00133	2.12713	1.81048	2.69064	3.39277	2.27123	1.7533	1.07322	5.92834	3.34724	1.4541	12.1471	2.57109	1.41345	3.1583	1.35666
HGF	0.0403177	0.210908	0.064275	0.266083	0.40007	0.0118872	0.0618307	1.38271	0.209679	0.367134	0.291327	0.147964	0.74111	0.0356051	0.521039	1.57722	0.212962	0.459532	0.0588456	0.15518	0.2311	0.132261	0.116949	0.0287567	0.0714392	0.258812	0.216169	1.12375	0.139505	0.40964	0.104195	0.50442	0.207856	0.439011	0.147112	0.110863	0.657937	0.0606909	0.125691	0.0781084	0.0901954	0.126113	0.332835	0.11687	0.254658	0.538909	0.109986	0.246694	0.047947
HDAC1	46.3177	41.3271	42.0666	34.0496	36.0771	49.4774	47.8832	12.9365	43.6507	36.0589	37.1469	32.7174	74.5411	23.5079	30.7781	46.3902	77.6106	42.5367	41.7277	44.2211	37.3406	62.964	41.9647	61.3473	56.8304	62.2509	63.7858	71.2746	58.0253	40.2523	64.9587	39.8521	47.592	23.8426	63.9272	60.536	50.3777	63.1155	54.6077	48.362	41.713	45.5548	30.6305	49.6579	50.9555	24.6206	52.859	66.8121	73.4978
IFNLR1	2.00811	1.18301	1.62333	1.34037	1.1911	1.03356	1.10678	0.85275	1.74207	1.56637	2.27128	1.18588	0.904874	1.25183	2.48462	3.26638	0.515282	1.11708	1.08373	2.56452	5.00004	5.18503	4.41406	6.38797	0.661674	3.45377	3.00644	5.48576	5.16292	2.77333	2.75887	2.17251	3.78205	2.03141	5.24274	8.06497	4.80802	0.474112	1.24764	2.96115	0.554214	2.33898	3.78155	2.63149	2.19436	4.56009	4.37586	2.95165	5.2684
PLSCR1	13.8788	20.8431	18.6017	14.3986	15.0612	13.6952	18.0563	10.524	9.2058	11.2008	20.368	16.573	17.6652	11.8775	13.1348	17.8605	17.4087	11.1567	4.03835	20.5045	27.5244	26.0081	18.4358	8.55774	9.24926	13.5794	31.8632	27.2702	8.40234	20.3804	21.7424	24.8513	30.3115	10.2833	31.07	49.9318	17.5451	5.53854	18.0251	48.9428	21.9028	13.1495	22.3457	43.0938	26.2235	33.9241	24.6559	16.9767	20.9033
BACH2	0.253653	0.411904	0.254197	0.133468	0.4268	0.214945	0.761563	0.644841	0.492464	0.302367	0.360335	0.458155	0.173414	0.0559128	1.10219	0.826746	1.87535	1.70064	0.0305713	0.260219	0.511947	0.616645	0.278081	0.10022	0.0629197	1.21401	0.78399	0.0673096	0.43426	0.446912	0.940684	0.801472	1.44522	0.123221	0.696467	1.07038	2.16286	0.194011	0.073339	0.0936077	0.236634	0.455758	2.62104	0.114963	1.15021	0.811921	0.0441151	2.94789	0.642245
TANK	4.98164	5.25939	4.65356	4.06529	7.92157	4.37692	6.42565	4.76253	5.1806	3.80906	5.07806	5.22194	6.35295	2.37962	11.3654	6.35631	5.03249	8.77384	3.45878	6.62119	5.67865	6.58451	6.59454	4.35661	5.06616	4.81823	7.81642	6.23222	9.1141	5.21105	8.53998	5.09713	5.39022	7.44272	4.8008	6.24015	8.01648	5.28575	5.68719	5.53451	4.88225	8.08234	8.85548	6.04044	9.56147	9.74207	6.62384	8.16681	6.91221
PIK3CG	0.12098	0.31409	0.185636	0.325796	0.183889	0.277429	0.185534	0.551118	0.192249	0.155527	0.18805	1.0392	1.46964	0.0388506	4.06347	1.95687	1.5738	1.14368	0.109309	0.165562	1.46016	2.13955	0.326182	0.255273	0.214366	1.25214	0.54642	0.495883	0.557385	0.562594	0.370823	1.01496	0.609533	0.822226	1.20318	0.674696	3.94044	0.199738	0.121028	0.575291	0.255182	0.132448	0.587488	0.0718627	2.25881	1.16084	0.0558142	0.778211	0.282951
ARRB1	2.33885	2.43506	1.58222	4.0947	2.12525	1.83082	1.508	4.27639	2.08507	1.86382	2.44865	2.24244	1.44076	0.746139	1.73259	3.65968	1.23325	2.79508	1.09083	0.536966	3.32423	1.06649	1.80137	1.35358	1.38709	1.56895	1.21599	0.896103	1.29169	2.15988	1.12454	2.19499	0.94833	1.26842	1.5885	0.936793	2.10733	0.546937	0.736013	1.12465	1.46347	1.30916	1.21796	0.32758	3.31845	2.54448	0.39013	1.41371	1.47855
RSAD2	0.430388	0.402555	12.0724	0.230791	0.625668	1.30055	0.823693	0.843716	0.501154	1.37527	10.0629	3.55605	2.4172	2.19828	3.48934	12.5028	1.29573	2.66003	0.489954	1.20908	23.843	2.94921	5.03344	0.595426	2.3585	1.15289	13.8084	0.764042	2.49223	6.99429	7.40771	78.2535	8.40328	1.45603	5.65955	33.9545	2.00613	1.00892	3.62884	26.6575	6.61175	1.20988	4.01783	29.5569	4.28578	9.47584	4.56359	2.79178	1.31782
STAB2	0.016993	0.0628536	0.0107746	0.0249023	0.0398734	0.039221	0.00282037	0.504913	0.0543975	0.052407	0.11195	0.0862733	0.0285487	0.0341062	0.0518871	0.0240961	0.0724946	0.0983948	0.0107368	0.00660653	0.233842	0.0568495	0.0502681	0.0436146	0.0940937	0.0754529	0.0427643	0.113976	0.0203353	0.0301843	0.129983	0.0112894	0.00226256	0.0366906	0.142638	0.0643157	0.108188	0.00562607	0.0251581	0.0646175	0.046902	0.0135904	0.18051	0.0128468	0.031224	0.259955	0.0154935	0.872526	0.0428666
TBK1	5.75195	4.96791	4.50026	3.5085	6.41609	4.6047	6.88446	4.4916	5.06283	4.11557	5.71827	5.30454	4.41006	1.92309	5.90831	7.53144	6.08334	6.33987	3.51295	5.6568	7.49213	7.21997	7.52145	7.4591	4.40041	7.12005	6.91418	8.34381	7.08547	4.64505	7.63289	6.09493	6.69452	5.33968	4.79989	7.74252	7.04388	5.5781	3.70474	7.58517	4.59324	4.32953	7.00492	6.61144	6.88176	7.3321	8.17729	6.51415	5.10611
PDYN	0	0.00976441	0	0	0	0	0	0.00466635	0.0136512	0.00899851	0	0	0	0.0202304	0	0	0	0	0.0175138	0.0269413	0.0305153	0.015897	0	0	0.00697658	0	0	0	0	0	0.0075724	0.00736605	0	0	0.011213	0	0.00560241	0	0.00586252	0	0	0	0	0	0.0509323	0.0180441	0	0.106744	0
PDGFRB	0.910713	2.91742	1.73471	2.5926	3.0212	0.630612	0.750596	34.2765	1.90595	5.20846	2.66043	1.67343	17.4644	3.57907	39.5151	31.2988	10.7223	41.086	3.11942	22.93	41.3144	8.94351	14.1528	9.69691	23.1101	22.0865	30.2957	23.9697	20.9652	25.4504	9.2886	64.6794	33.2755	38.9004	35.5889	11.023	13.9722	5.97938	6.62058	4.33076	5.65081	8.08858	31.5029	7.48517	20.9166	30.2192	8.33741	35.8674	21.641
PDCD1	0.278277	0.611479	0.284034	0.347537	0.691014	0.466932	0.24783	0.326786	0.300281	0.248432	0.356419	1.23642	1.35465	0.572146	6.07918	1.06397	2.2592	1.02388	0.389177	0.341058	3.73974	2.56195	0.851874	0.201709	0.732858	1.38917	1.35477	1.24634	0.299942	0.610036	2.09059	1.4285	1.68992	0.830812	1.34398	1.02516	5.19093	0.247185	1.08955	2.712	0.34706	0.0796139	0.473791	0.419292	2.31499	1.00442	0.197408	0.58035	0.470844
PCSK2	0.152037	0.0274929	0.0484759	0.0326776	0.0494165	0.00498069	0.0222059	0.11074	0.0585701	0.294988	0.0617424	0.016173	0.0324676	0.012206	0	0.00158099	0.0088493	0	0	0.00216733	0.00409142	0.0255771	0.0603095	0	0	0.0117871	0.00295352	0.00997092	0.00381209	0	0.459925	0.00592573	0	0.0240733	0.0112755	0.00588818	0.0202812	0.0590618	0.0188647	0.0178512	0.0259143	0.0138707	0.372228	0.00722485	0.074264	0.133062	0.00609933	63.4021	0
PCSK1	0.0865167	0.0445249	0.0888977	0.0666556	0.44972	0.0509281	0.0691047	0.260345	0.0366167	0.0410325	0.079507	0.0251651	3.07447	0.0488378	0.0345942	2.08117	0.144579	0.329304	0.225492	0.427808	0.305579	0.238787	0.490153	0.466025	0.546429	0.477907	0.315131	0.425546	0.569434	1.65348	1.18213	0.703385	0.863238	1.08422	0.974482	0.133503	0.207378	0.0590785	0.317646	0.169635	0.336981	0.665984	0.77954	0.282652	0.877758	0.638876	0.100328	0.239661	0.439418
ARG2	4.3377	5.55296	6.61015	9.49229	4.23747	13.5347	11.1694	0.961493	10.5119	2.41037	5.78346	4.83675	3.92587	2.07231	1.22432	4.6788	5.38799	3.53419	1.36099	4.08569	2.57494	4.85405	1.32404	20.4301	7.13007	2.06331	3.00866	5.70119	4.69228	4.88122	3.23647	1.11014	2.03368	1.45272	2.2444	2.8899	5.19135	0.705952	5.40477	3.48798	3.11012	1.75171	2.90857	7.66992	5.71202	1.93334	4.52302	2.09006	1.16437
AQP9	0.0221766	0.120306	0.150255	0.206079	0.267121	0.00726499	0.125512	0.689921	0.032037	0.122748	0.111798	0.058976	3.01089	1.3175	1.62451	27.41	4.62262	4.90164	0.531757	0.54533	3.43749	0.680862	0.507198	0.355893	0.306991	0.314633	0.523432	1.23623	1.37621	6.54298	2.11921	0.635293	0.617124	1.1223	0.680899	2.8815	0.52756	0.748421	1.46526	1.13755	0.644952	0.333833	2.16055	0.342498	0.879663	6.07671	0.747319	0.292262	0.571416
FASLG	0	0.242949	0.257456	0.136919	0.0544881	0.286309	0.110998	0.154805	0.0343087	0.115339	0.175597	0.879157	0.505603	0.198292	1.60448	0.32006	0.8128	0.101906	0.171664	0.146254	0.567524	0.663219	0.120114	0.0451709	0.231447	0.397703	1.35085	0.274123	0.107185	0.16334	1.07336	0.810855	0.378443	0.173557	0.338171	0.242819	0.726538	0.0276774	0.265211	0.752886	0.0364317	0.0520006	0.0691963	0.379198	0.604824	0.217676	0.045732	0.417315	0.241008
APOH	0	0	0	0	0	0.00882216	0	0	0	0.00961665	0	0	0.0265426	0.0216201	0	0	0.0117559	0.0722215	0.0187169	0.0345504	0.021741	0.011326	0	0	0.0149117	0.0125269	0	0	0.0101284	0	0	0	0	0.0196802	0.0838826	0	0.023949	0	0.0250609	0.0237145	0.017213	0.0105295	0.0163467	0	0	0.0771343	0.0324107	0.135202	0
BIRC5	6.78862	9.05389	6.26567	7.32518	1.91455	10.2788	4.79967	2.10333	7.29078	6.14111	5.28121	5.69111	15.3605	21.4381	13.9979	15.9831	16.2991	30.2004	20.2192	41.2561	7.81097	9.55791	17.5602	24.9924	15.692	21.2258	31.6013	10.2855	9.54802	22.5384	22.5702	11.6757	33.596	12.8665	26.8984	27.453	40.0027	18.0666	12.18	19.0727	15.3192	35.5725	21.4142	26.2591	20.9382	13.3669	25.0162	35.9943	26.2473
ANXA6	2.66501	4.38734	2.03632	4.33709	6.4867	4.26565	6.53804	56.5161	2.84308	4.64036	5.58126	34.7404	12.0716	3.7145	30.7973	15.0894	9.35721	36.486	5.25079	7.16562	29.0231	9.849	9.80261	4.82828	8.84234	10.5551	24.0251	11.2314	12.1834	16.3086	9.01752	32.6527	17.9944	12.8703	20.0204	7.17264	26.9361	3.90925	3.60753	5.71571	4.22052	10.7923	13.6573	4.64544	30.6868	20.8092	5.43052	17.154	12.257
IL22	0.121802	0.483773	0.0485445	2.43696	0.0174658	0.149632	0.878376	0.124054	0.51688	0	0.0639618	1.44143	0.105044	0	0.0389625	0.0284981	0.0132927	0	0.0423275	0	0	0.0256133	0	1.8461	0	0	0	0.0399401	0.0114525	0.0475979	0	0	0	0	0	0	0.0541598	0	0.226697	0.0268147	0	0.0476241	0	0.0144701	0	0	0.0244318	0	0.0482834
VTN	0.0768551	0.0400896	0.0176717	0.00560586	0.0593419	0.00968365	0.0107934	0.0328432	0.0106757	0.0263893	0.0124181	0.0707493	0.0655527	0	0.104012	0.1291	0.0451635	0.112305	0.13354	0.08849	0.155116	0.06216	0.0824457	0.105417	0.0654712	0.0412506	0.120589	0.16478	0.138968	0.438952	0.0444141	0.181456	0.060611	0.0540049	0.197301	0.0400681	0.131438	0.0502382	0.0137541	0.0130151	0.0566815	0.156029	0.0807433	0.0702342	0.298731	0.0917222	0.0355756	0.384925	0.0468709
VIM	25.6766	43.4318	19.9948	37.6513	38.6713	25.4099	21.7901	253.078	30.0143	54.9242	46.2311	55.8221	57.1942	67.178	237.407	158.897	52.0637	227.955	43.4145	59.9742	259.418	42.4602	50.253	66.414	66.5278	61.4201	190.427	148.004	84.4403	154.586	71.8447	220.74	230.493	85.3156	139.685	68.5208	185.168	38.1975	28.9774	46.914	39.1918	143.293	90.1167	57.0564	139.616	235.202	21.1609	141.571	178.727
VCAM1	0.199248	1.84287	0.274157	0.926672	0.472786	0.961614	0.34428	6.99284	0.250576	1.36585	2.97203	2.21728	3.58574	0.233279	42.1913	1.78703	2.58349	4.71798	0.453364	1.15389	16.3203	2.20719	0.685841	0.36304	1.22806	2.24538	5.93385	3.49234	2.45331	5.57551	3.61033	9.08322	2.95992	1.71827	6.74722	3.41735	14.5789	0.362821	0.888473	0.997398	0.57992	1.98474	3.91993	0.386061	28.9637	5.47487	0.363981	9.5772	3.17347
PRDX1	279.15	375.939	231.372	291.909	273.973	365.057	308.659	134.745	372.128	227.623	216.586	265.673	411.922	252.56	161.215	154.406	254.256	232.291	965.77	173.3	213.445	391.786	205.784	211.596	424.965	681.862	199.229	241.569	177.138	291.293	144.38	189.167	182.215	125.662	434.09	458.652	222.766	537.266	371.92	206.752	223.116	267.439	189.154	277.079	218.876	246.371	238.074	185.702	197.783
GFAP	0.157958	0.00685161	0.0634246	0.076008	0.56457	0.00772338	0.0774763	0.019646	0.0212865	0.0420946	0.0198086	0.0125394	0.156848	0.0331229	0.0113123	0.0294189	0.0180105	0.0395165	0.0204822	0.0075618	0.061858	0.0594922	0.14028	0.0140129	0.00652722	0.0740254	0.0137397	0.0231923	0.0110836	0.027639	0.0602196	0.0241206	0.0241707	0.0193827	0.0524537	0.0228265	0.157247	0	0.0356519	0.158302	0.128088	0.0645266	0.0643983	0.098029	0.0953035	0.0112546	0.018916	0.0295908	0.107476
GBP2	8.53899	11.6605	7.17552	10.2496	7.94008	8.29094	13.7176	11.6721	4.6775	12.5542	10.332	28.837	9.11753	6.9196	14.546	11.8179	21.4673	7.77644	9.31533	3.88887	24.331	19.9996	9.45853	7.13406	12.6845	6.08305	19.3727	6.26726	9.8259	9.9347	18.5563	29.8461	33.8559	2.71496	12.9072	12.1568	8.91536	6.59986	8.94899	13.831	7.13111	3.69628	9.81139	10.2666	13.9609	11.1048	9.81827	8.00051	9.06729
ALB	0.00849763	0.0123479	0.0084669	0.0080577	0.0487408	0.00347975	0.0155141	0.0275379	0.00767248	0.0113794	0.00446237	0.00564961	0.0104693	0.0852769	0.0951392	0.0132546	0.0417322	0.037982	0	0.0272556	0.0171507	0.0357388	0.0316013	0.258853	0.0117633	0.0247052	0.0557136	0.00696616	0.00798993	0	0.0510717	0.03105	0.168018	0.139725	0.236329	0.00411377	0.0283389	0.0103158	0	0.0233845	0	0.00830637	0.0838197	0.00504763	0.00536735	0.0557779	0.0127838	1.85316	0.0252641
SLC29A3	2.79588	2.04559	1.59795	1.72349	3.26558	1.29595	1.82022	1.84625	1.30322	1.7181	1.56084	1.13733	2.13393	1.22317	3.53126	3.27702	1.65106	5.08952	4.58863	1.66321	5.08186	2.85537	2.20672	4.05919	0.710426	3.12704	4.06572	0.823891	1.41243	1.60857	7.28527	6.48512	2.25493	1.36246	2.87833	3.16767	3.51804	2.00531	2.26355	1.18866	0.990913	3.23983	3.09895	2.12756	6.6924	6.94778	0.70236	3.90842	2.67013
OAS1	16.7295	17.9372	19.1572	12.5961	5.55646	13.8819	29.7275	3.81339	13.7904	22.9647	22.1518	14.8712	7.93999	7.62592	7.05122	16.6213	12.5252	5.27309	6.21383	7.8826	52.7374	23.9147	11.4872	2.5902	10.5475	6.07801	40.2802	14.5942	19.2616	10.6712	27.2152	53.99	27.2677	7.10591	13.5159	48.5089	8.76334	4.41531	12.5171	47.0783	19.5629	8.10276	4.86356	38.5022	17.1582	40.8452	24.0101	7.30578	8.27816
AGER	0.3385	0.809752	0.798449	0.262021	0.822195	0.956157	0.170265	0.62044	0.5177	0.3577	1.02301	0.413357	1.14899	1.76088	1.58002	1.68635	1.47768	1.60563	1.4404	0.347134	2.53758	1.44543	0.91843	1.88878	2.05604	0.650725	6.57244	1.68762	1.4225	1.34979	2.66758	1.11065	0.526127	1.74171	2.52067	0.648792	2.24238	0.218043	0.74734	1.71854	1.32466	0.459182	0.775763	2.05174	1.03849	1.22843	1.01155	11.0171	2.16339
UNC93B1	12.6902	4.46606	7.48262	6.90242	22.4362	10.3137	16.2061	4.68049	7.23332	10.3002	13.0732	5.98496	14.8175	5.85213	11.4227	10.8528	11.0689	8.71702	7.55376	3.55838	18.2341	12.6073	11.6516	5.14989	5.28468	11.7572	22.9319	12.8962	8.82543	14.302	12.4867	14.4044	8.02563	6.14344	9.47442	20.3802	13.2258	12.18	7.0093	10.2117	17.8226	18.7373	10.2671	4.48246	12.7563	15.536	4.31548	8.35286	8.09564
TNFSF4	0.0764366	0.105781	0.206721	0.0862851	0.151361	0.122221	0.0531621	0.519001	0.0394368	0.12023	0.114683	0.193594	1.22872	0.0803598	5.5946	0.613163	2.06957	1.65945	0.139137	0.35802	2.22592	0.704177	0.148896	0.30829	0.2217	0.939691	1.93034	0.519191	0.342237	0.504946	2.01258	3.16536	1.43936	0.884439	1.09326	2.00876	0.817329	0.561168	1.67245	0.677109	0.157039	0.640425	0.894813	0.190263	3.49452	2.72365	0.14237	3.85751	0.360717
NOS1	0.434397	0.691113	0.587641	0.124506	1.55177	0.333365	1.51524	5.9754	1.05908	0.700398	1.36754	7.68649	0.169858	0.191064	0.0542528	0.046082	1.5094	0.249429	1.12363	4.31912	0.0441684	0.243901	0.0203458	0.287787	0.0318088	4.40655	0.0207248	0.001794	1.74283	0.401938	1.15907	1.0827	0.0208336	1.50931	2.02427	1.6866	0.463431	0.0836843	0.994078	0.0542	0.407393	0.674901	0.826916	1.04123	3.86064	1.72897	4.39732	0.00600847	0.0151813
ACTG1	1512.9	1921.15	1351.97	1642.09	1042.51	1874.2	2432.93	859.013	1422.84	1557.79	1134.86	1491.26	888.062	1468.77	1212.27	889.612	1112.56	2151.56	1334.42	1647.83	1006.83	1698.97	1011.68	1398.14	1147.06	1235.96	1311.49	1034.31	1669.61	1357.38	1062.47	756.004	1135.1	1870.9	1224.94	1544.88	2212.44	1038.07	2167.43	1203.59	1179	1583.44	2073.95	1564.14	1374.52	1444.11	1149.71	940.515	1560.1
ACTA1	0.19195	0.32541	0.162567	0.136509	0.123861	0.133625	653.742	10628.2	0.181976	0.411271	175.259	6157.27	0.141892	0.0770516	0.322359	5.32191	2.30431	312.052	0.150086	0.194961	0.193706	0.282551	0.231995	0.142613	0.54472	2.67867	0.223732	0.110149	0.0721926	144.076	0.144205	162.27	98.5372	0.15781	0.138797	16.2153	0.20271	0.302927	0.178628	0.19016	0.24538	351.852	0.334981	0.855143	0.218234	449.721	1.14545	0.233394	8.27488
ACO1	4.50484	3.5416	3.35884	4.01049	5.02725	3.87763	4.65488	5.99456	3.87363	4.04881	5.10226	4.93446	4.39887	2.81691	7.84	4.0747	7.49261	6.25835	2.34954	4.38383	3.90976	3.71814	1.83807	2.28305	10.219	10.6918	4.82295	3.47811	2.00713	3.70339	6.48899	3.8306	5.80234	7.48252	3.34656	3.98285	3.26601	4.36207	3.79763	6.20257	3.42625	4.58352	5.02339	2.88121	3.6419	7.35271	5.25709	4.12978	7.62638
SERPINA3	0.0717412	0.0277993	0.0400298	0.0136054	6.31232	0	0.115261	3.67466	0.010364	0.0281806	0.0723332	0.0190787	0.106064	0.0921537	0.142283	0.344659	0	0.737526	0.82272	0.257718	0.237464	0.108621	0.0106718	0.0724902	0	0.313694	0.112887	0	0.0755496	0.112141	0.0129352	0.0167769	0.0168118	0.013107	0.146847	0.0166706	0.00957003	0.020902	0.133525	0.546468	0.197178	0.311362	0.0653214	0.0306825	0.0616268	0.0102743	0.0115123	0.108054	0.358331
CXCR1	0.0403689	0.10056	0.212607	0.267953	0.305974	0.15114	0.0789659	0.779591	0.0624838	0.13386	0.169591	0.115025	1.39969	2.15291	0.184477	2.60866	6.5392	0.386652	0.0200409	0.129481	0.349185	0.727631	1.82831	0.4199	0.103782	0.0402392	0.210058	0.425487	0.206052	6.18621	0.0346602	0.143292	0.371643	1.21166	0.173217	0.0390857	0.198735	0.0140018	1.12702	0.311053	0.516057	0.411514	0.603855	0.232942	0.0291407	0.158299	0.179301	0.135718	0.788701
CCL15	0	0.01782	0	0.00872143	2.40038	0.0376638	0.0335841	0	0.0747403	0	0.0386395	0.0611498	0	0	0	0	0.0401509	0.0102777	0.0159814	0	0	0.415838	0.0085511	0	0	0.0748725	0.0134006	0.0301599	0.0172961	0.0179713	0	0.013443	0	0	0.0204636	0.0178105	0.0102244	0	0.0106991	0.0202486	0.0440917	0	0.0418727	0.0109268	0.0348568	0	0.00922458	0	0
CCL14	0.197513	0.110551	0.0787197	0.374576	1.24619	0.107841	0.0721201	1.67029	0.269483	0.509397	0.281197	0.239287	0.232526	0.0264283	0.00702017	0.123233	0.0574812	0.102997	0.00762647	0.00938536	0.13288	0.0646091	0.253002	0.00652207	0.0486077	0.311361	0.0447644	0.143926	0.0330156	0.265858	0.0395692	0.0962274	0.0514279	0.404958	0.0390619	0.0637451	0.678207	0.0106567	0.0970086	0.0724711	0.273533	0.163035	0.0199821	0.0104288	0.033268	0.240959	0.0176082	0.0516469	0.0869959
CCL16	0.00822721	0.00796997	0.00819746	0.0234038	0.117974	0	0	0.137117	0.0445699	0	0	0.0109396	0	0	0.0263176	0.00641642	0.0269361	0.02758	0	0	0	0	0	0	0	0.0956758	0	0.0269779	0	0	0.0247232	0.0120247	0.0120497	0.0601238	0	0	0.0365827	0	0.00957029	0.0543367	0	0.0160841	0.012485	0	0.0103931	0.0589122	0.00825135	0	0.0163067
CCL19	6.7217	23.1839	0.827975	8.87767	31.5373	27.6612	3.5568	3.76154	3.75144	3.24768	1.7261	14.1433	59.6298	1.26015	560.816	16.1013	37.2225	10.6888	6.57766	0.493577	2.83255	69.8587	39.7101	0.548794	7.46435	41.9831	3.39	3.23957	12.5187	13.2058	7.74113	7.55717	8.95221	21.3727	5.40272	19.8281	330.784	1.90548	3.47989	5.36626	6.25569	4.13359	16.9819	2.83	10.0542	13.7299	0.092602	2.75233	1.57384
CCL18	0.359476	29.232	1.91369	22.1758	49.8535	2.64968	1.28447	33.3791	1.23337	11.7457	4.19613	4.61604	14.9442	3.23643	5.33887	55.8951	3.50839	11.7638	9.94025	10.6405	14.5106	5.4859	3.09382	0.549423	7.72029	13.3654	26.1724	44.9277	19.237	40.9992	27.3148	11.2587	19.8715	6.04216	7.7923	13.743	14.5686	16.8946	3.54839	13.2953	6.20377	4.40738	20.9945	6.00326	20.2663	65.5167	8.17891	4.23797	30.21
CCL17	1.38854	1.21061	1.54493	1.31665	1.29421	1.34569	1.1619	0.321413	0.731329	1.1983	1.82291	1.04625	0.59875	0.232242	1.2955	2.16585	1.0355	0.362039	2.57351	2.91962	4.25044	1.55729	2.0655	2.57911	0.448504	0.618992	1.58473	1.55567	0.935666	0.497398	1.70383	0.777962	0.237263	0.549648	1.13276	0.537762	2.41823	0.618069	0.403805	0.840642	1.33129	0.203593	1.36964	0.439893	1.22786	3.83905	0.928409	1.32526	1.28434
CCL26	11.4623	0.945018	4.07021	0.982828	0.203998	2.89617	0.667877	0.376348	1.24779	1.46963	1.68624	0.486426	2.80434	1.75399	0.747628	0.713259	0.64321	0.408778	16.8089	5.3235	7.26027	2.22233	0.377896	0.78518	1.15348	5.71952	0.710651	0.533138	0.82169	0.992746	24.1542	0.742604	1.45853	0.129956	5.15475	3.77804	0.497027	0.27139	72.5071	0.402677	0.552083	1.17209	16.6542	2.46271	0.924248	50.2073	2.24212	2.6465	1.49043
CCL22	1.59207	2.76189	0.634526	2.42008	1.04665	2.91672	1.59195	1.07496	1.17652	1.70121	1.34796	4.01246	4.09193	1.40598	6.4796	4.96282	4.32503	3.05993	3.47279	3.40955	10.589	5.40817	6.326	10.0816	1.73601	2.43252	2.28392	7.03573	2.72676	5.03465	3.9967	2.12647	0.681597	1.61544	3.30786	3.82284	6.22428	1.60565	1.15108	2.88485	2.34052	0.703899	4.20757	0.704181	6.85045	9.37162	1.32161	2.17119	0.922397
CCR3	0.0120641	0	0.0200341	0.0152527	0.0172994	0.00658695	0.00367091	0.0297872	0	0.0107702	0	0	0.0495442	0.0726408	0.0192956	0.0250902	0.0526642	0.044936	0.0209621	0.0257966	0.0405816	0.0169128	0.0598193	0.0418286	0.0222672	0.0748245	0.0761673	0.00659325	0.0529355	0.165005	0.0241688	0.0470205	0.0412284	0.0146939	0.344464	0.0311484	0.0357625	0.200154	0.0421007	0.0531184	0.0385555	0.00393086	0.0244101	0.00955484	0.0101601	0.0287957	0	0.015773	0.0239117
ACKR2	0.666384	0.731961	0.603851	0.81349	0.312251	0.393208	0.359238	3.09718	1.02806	0.552754	1.19861	0.502347	0.378177	0.0315941	0.046158	0.4747	0.655673	0.272643	1.25817	0.367451	1.87977	0.521356	0.295137	0.47951	0.690043	0.210518	0.0802715	1.02805	0.33302	0.32295	0.177389	0.237742	0.0806928	0.541631	0.344391	0.0482632	0.408303	0.0222944	0.366223	0.42452	0.373115	0.161564	0.0756449	0.539208	0.0265138	0.231699	1.36299	0.162588	0.114401
CCR7	0.869591	1.69589	0.547229	0.916793	1.5833	2.81596	0.579688	1.4514	0.495884	0.653748	0.348495	3.32432	3.36208	0.516711	4.8405	2.10598	3.75238	1.61738	0.447325	0.89302	5.63477	5.83479	3.89873	0.773596	1.16418	2.61465	1.30031	3.03908	1.0866	2.05681	1.21203	2.76772	1.00549	1.42149	1.16467	1.88331	32.4916	0.444486	0.945002	1.39173	1.27071	0.391456	1.05917	0.203898	3.64245	2.87445	0.20656	1.35534	0.272143
CCL27	0	0	0	0	0	0	0	0	0	0	0	0	0	0	0	0	0	0	0	0	0	0	0.0132338	0	0	0	0	0	0	0	0	0	0	0	0	0	0	0	0	0	0	0	0	0	0	0	0	0	0
CCR8	0.0217728	0.094914	0.10847	0.144519	0.0780527	0.0802428	0.129189	0.0806379	0.0491463	0.0583128	0.0457342	0.521118	1.46194	0.0655494	1.37554	1.34996	0.867295	1.9342	0.0378314	0.302617	1.07663	0.950043	0.526301	0.37206	0.467172	0.43044	1.12614	0.838893	0.378731	0.744484	0.883282	2.1003	0.302943	0.75579	1.23527	0.6008	0.580882	0.171804	0.215281	0.347513	0.295729	0.0425654	0.413008	0.0387993	0.632606	2.06577	0.0436733	1.16143	0.302083
ACKR4	0.0441873	0.366906	0.389958	0.155627	0.353019	0.0568686	0.109484	4.19652	0.153887	0.490284	0.397785	0.528799	0.40441	0.291401	2.37263	0.881237	0.268673	0.239827	0.142588	0.263209	1.09568	0.172566	0.0821628	0.300159	0.926268	0.205545	0.855329	1.49035	1.09804	1.40607	1.20455	0.811905	0.268116	0.6862	0.870763	0.446163	0.505237	0.145599	0.352463	0.743486	0.131131	0.141919	0.680131	0.92241	0.398714	1.13757	0.151944	1.25282	0.200186
CCL2	5.75086	56.2984	11.1218	23.9431	27.5469	13.4434	11.4095	165.662	2.43966	40.3566	35.0102	6.12902	14.5264	0.85553	59.8798	20.014	6.52846	13.6839	5.88751	2.82708	8.96768	8.21918	9.43721	1.85724	2.5803	3.41111	6.83149	19.1893	11.0591	39.1024	16.6086	11.5098	5.12141	5.04217	17.8825	9.28244	45.5853	1.92075	8.95039	5.08171	5.21818	45.3739	7.27986	5.26996	6.20612	23.0559	3.6157	44.2346	19.7755
CCL21	6.59957	55.9746	21.5064	136.687	22.935	33.6382	9.3414	106.827	43.1412	18.1743	50.476	38.5291	24.0481	0.685667	27.494	77.8835	4.15196	8.24216	1.59191	1.49419	83.7744	12.229	90.7216	16.6366	62.7684	12.7492	14.1855	8.07071	5.19783	36.652	22.7019	18.1795	6.80021	3.24838	61.7909	6.94609	1184.03	0.0565529	2.00504	21.9302	92.7529	3.03578	3.51114	9.46376	0.980819	82.0794	0.545089	55.4009	14.7427
CCL7	0	0.112743	0.215357	0.0472958	0	0	0	0.169335	0	0.0593714	0.0873083	0.0442149	0.143385	0.0333697	0.212736	1.4004	0.054434	0.780293	0.086666	0.0533269	0.436231	0.0874057	0.386434	0.148232	0.115077	0.0193347	59.3963	0.327111	0.687838	1.03954	1.47388	0.0972011	0.365261	0.0455631	0.536371	0.321951	0.221785	0.161467	0.0580206	0.677142	0.0265674	0.35754	0.252303	0.335781	0.189026	1.52785	0.183423	0.404314	2.83401
CCL3	0.71069	1.94446	1.13873	1.06549	0.234116	0.991058	0.122737	6.75814	0.823777	1.84338	0.867449	1.49412	2.8634	4.51053	7.41923	35.8477	1.40447	4.47512	4.55565	3.0804	3.62473	1.70654	1.22325	3.1824	2.45953	0.614272	5.16328	3.71609	1.43579	9.94553	8.83124	3.69171	4.05103	0.815897	3.41883	1.28321	1.22775	1.6439	3.15043	5.51834	0.506435	1.46449	5.46531	5.33966	2.98453	4.65346	0.866888	3.39777	6.09134
CCL11	0.0132977	0.0772918	0.0794979	0.0504372	0.11441	0	0.0364165	0.270873	0	0.23743	0.0418983	0.141455	5.17706	1.7882	9.7836	0.0414837	6.74825	5.23047	0.254161	1.16581	5.28724	1.99938	1.44647	0.237116	0.699508	1.74745	1.5887	12.4709	0.825214	3.1179	1.95806	0.641379	0.525855	3.46199	1.36096	3.24451	3.47383	0.226002	6.69789	0.365938	0	1.16986	0.827363	5.87679	0.0839923	0.777634	1.7071	0.980561	0.737989
CCR5	0.461082	1.54062	0.463308	0.722511	0.582726	1.13607	0.617081	0.379884	0.370445	0.596515	0.923371	2.76413	3.13879	0.313704	3.94982	3.41619	2.60554	2.99967	0.896209	0.3927	3.98266	2.46918	0.697501	0.174188	0.854643	1.45411	3.93961	1.72976	0.716434	0.954356	2.76528	3.54088	1.75695	1.22789	1.35187	1.36955	2.36732	0.483842	0.640897	1.66885	0.586929	0.343758	0.847944	0.510633	4.05751	3.17574	0.129325	2.10276	0.82095
CCL23	0.272189	1.26189	0.193718	1.36423	5.40853	0.302536	0.248468	1.65614	1.80808	0.364494	0.326708	1.70623	0.191625	0.0390217	0.0310961	1.50113	0.0636538	0.304152	0	0.187078	0.313919	0.388399	0.19883	0.0577796	0	0.565239	0.169959	0.286887	0.109683	0.987688	0.175273	0.170497	0.113901	0.195362	0.151398	0.169417	0.756439	0.141612	0.045232	0.171207	0.621346	0.133031	0.206526	0.138584	0.073681	0.394451	0.0779964	0.030503	0.192676
CCL25	0	0.0140542	0.0144554	0	0.0208035	0.0475273	0	0	0	0	0	0.0192909	0.017874	0.0582366	0.510492	0.0565735	0.047499	0	0.151249	0.046533	0.26353	0.335589	0.310226	0	0.080333	0	0.0634125	0	0.0272821	0	0.174387	0.0848176	0	0.0132528	0.0806959	0.0561868	0.12902	0.017612	0.101257	0.319391	0.0231827	0	0.0440319	0.0689417	0.219926	0.0346286	0.0145504	0	0
CCL4L2	0.503267	1.21385	1.36107	0.954425	0.279828	0.378526	0.28127	3.60419	0.528585	0.825228	0.539349	2.36265	3.97329	3.73117	3.87684	13.4091	5.73896	3.66112	3.31936	0.735723	4.33246	2.2354	1.14586	0.61047	0.469189	0.848029	5.58165	1.24612	1.37131	7.8667	2.14506	6.8903	2.33162	0.478494	1.18827	1.64081	1.35867	0.411456	2.74791	2.79247	0.492363	0.50198	1.91709	1.74485	5.35851	3.60372	0.216319	2.74743	2.15786
CCL3L1	0.302788	0.539332	0.661779	0.426038	0.182077	0.183986	0.133742	1.04906	0.264567	0.279033	0.246199	0.857179	2.33452	4.31284	2.93696	13.4222	2.86741	1.41887	1.59531	0.292396	1.0251	0.811308	0.508525	0.769227	0.189294	0.34076	1.83577	0.608536	1.23063	7.2712	0.543001	1.55606	0.500691	0.124913	0.673671	0.435017	0.608035	0.0592862	1.5793	1.39769	0.483838	0.410544	2.10475	1.46207	1.36959	2.26142	0.2449	1.42515	1.02605
CCR1	0.309977	2.85016	0.675295	1.28532	0.979389	0.787424	1.05991	3.95488	0.445906	0.839575	1.86505	2.43811	3.30763	0.337436	5.99983	13.3373	2.52858	5.37179	0.931144	0.522393	3.13873	2.09915	0.996449	0.374731	0.494558	1.6191	2.98533	1.852	0.904011	4.37311	3.95491	6.38119	3.87822	0.926272	2.5541	2.52816	2.1551	0.988589	0.660045	2.01255	0.873116	0.554644	1.65037	1.31074	4.65251	7.27966	0.242386	2.60886	1.90565
CCL24	28.9291	0.698361	7.62318	2.4697	0.73362	8.64669	1.25246	2.3039	2.60359	1.90999	1.8562	1.45332	14.4112	0.886811	0.781082	5.5135	2.28411	12.9669	1.8183	1.81499	6.28932	1.07584	3.37276	0.51833	5.18288	2.54209	3.76086	1.56323	3.41101	2.18102	3.07481	4.24861	1.63486	0.318646	15.7029	1.23836	1.65446	0.395229	5.03152	2.4062	0.817519	0.954721	6.77563	0.91169	0.528784	2.77534	0.816308	1.24049	4.42486
XCL2	0.0253951	0.516624	0.379549	0.0481608	0.182077	0.478364	0.463639	0.0940537	0.0917167	0.113357	0.0266715	0.641585	0.500598	0.764549	1.17791	0.237669	1.16402	0.425659	0.308879	0.570173	1.33263	1.01465	0.968015	0.188678	0.703091	0.649715	0.998999	0.541277	0.429802	0.297718	0.877607	0.742341	0.706689	0.533559	0.593265	0.368819	1.27036	0.308289	0.561276	1.22996	0.36522	0.521295	0.423914	0.392205	0.930337	0.575845	0	1.49411	0.654347
CXCR4	1.52902	9.531	3.80551	4.68604	10.5186	3.68807	3.0801	5.74652	5.2484	1.98131	2.28345	16.7454	23.289	11.8222	117.943	20.2018	33.8172	24.2804	11.2436	3.92476	63.2177	39.1062	26.8354	2.50211	17.8261	13.2947	15.8009	13.4336	14.5404	8.09288	9.28649	19.3493	12.7184	17.8041	17.2966	15.3039	94.2229	2.26344	10.214	13.6208	7.20614	5.08922	26.0718	4.84396	137.131	37.4122	3.20289	67.5436	12.4292
CXCR6	0.171311	0.995729	0.466557	0.584792	0.906182	0.645392	0.562973	0.345433	0.519024	0.285484	0.595739	3.12326	1.86201	0.427882	4.31091	1.22917	1.81558	1.34	0.562252	0.492487	4.14908	3.44233	0.591067	0.610939	0.938046	1.30158	2.3351	1.36692	0.583453	0.795904	2.49391	2.1867	1.25453	1.03284	1.33825	1.06523	1.82395	0.22183	0.690828	1.79771	0.334578	0.130243	0.387064	0.538195	2.30837	1.44024	0.190904	1.27219	0.731912
CCR4	0.14835	0.655686	0.050811	0.518721	0.471988	0.622676	0.634788	0.236084	0.498107	0.103468	0.18502	2.99588	2.84437	0.0651328	1.77956	1.24015	1.41663	1.4764	0.0966627	0.237912	2.5076	1.74991	1.18096	0.399547	0.648173	0.65773	1.14825	1.7406	0.353076	0.887704	0.585113	1.904	0.196907	1.24506	0.974718	0.610448	6.57585	0.0619067	0.479956	0.479685	0.385215	0.0861005	0.429144	0.0440603	0.84332	2.05818	0.120888	1.61469	0.202151
TAFA5	0.230621	0.51253	0.148686	0.596015	0.765148	0.0814764	0.330231	3.47933	0.249056	0.653993	0.508171	0.192411	0.6574	0.0907596	2.488	0.747661	0.715579	11.8392	0.919293	1.12164	3.05745	0.893858	0.19339	0.141107	0.456965	1.42511	3.01749	0.318803	1.09272	1.37834	1.01236	1.94973	0.774888	0.565918	0.76966	0.621711	0.226206	0.422694	0.331392	0.159283	0.585295	0.565786	2.44295	0.343818	2.79338	3.31359	0.36282	2.95845	0.967982
TAFA3	0.123113	0.075895	0.122668	0.0849013	0.0320978	0.128327	0.0919503	0.455962	0.0101053	0.0999171	0.117546	0.044646	0.0413667	0.20217	0.179009	0.349149	0.0610719	0.187596	0.116681	0.011966	0.135534	0.0706064	0.0728378	0.0166308	0.247892	0.078093	0.179372	0.34865	0.0210468	0.415498	0.0336328	0.114507	0.180313	0.0817909	0.186759	0.151709	0.111974	0.0135868	0.0781151	0.0369591	0	1.52069	0.0339685	0.265926	0.353462	0.0934998	0.0561246	0.403867	0.576765
TAFA4	0.00626014	0	0	0	0	0.015381	0.00571457	0	0	0	0	0	0	0	0	0.0048823	0.00683195	0.0489669	0	0.020079	0	0	0.00582012	0	0.0259978	0	0.383076	0.0205277	0	0.0122317	0.460895	0	0	0	0.00696407	0.00606116	0	0	0.0145642	0	0.0200067	0.00611925	0	0.0148742	0.00790817	0.00747113	0	0.658049	0
TAFA1	0.00978401	0	0	0	0.0070149	0	0	0.0271771	0	0	0.0102758	0.0130097	0.00602706	0.00981862	0.0704195	0.00763057	0	0.0655977	0	0.0104605	0.0394941	0.00514362	0.00909629	0	0	0.011378	0.0926576	0.0080207	0.00919946	0.0286756	0.0147007	0.0214502	0.00716492	0.0044688	0.0217684	0	0.0435051	0	0.00569062	0	0	0.0239095	0.0222712	0	0.0185396	0.0116767	0.00490636	0.0115127	0
TAFA2	0.0759659	0.0330407	0.0339838	0.0161707	0.131162	0.0266638	0.0679303	0.0689016	0.0209967	0.0456736	0.0309367	0.022676	0.0439308	0.0186697	0.039674	0.0556187	0.0575257	0.0294504	0.0350191	0.0298354	0.0782254	0.0733528	0.0475646	0.0161258	0.0278995	0.0378609	0.0225878	0.0279602	0.0379002	0.0212043	0.0559057	0.0521163	0.0113532	0.00991345	0.0275944	0.0255178	0.0706593	0.043287	0.0180341	0.0511957	0.0619332	0.0272777	0.0282318	0.0294688	0.068546	0.0647578	0.0310974	0.0936445	0.0215097
CCL15-CCL14	0	0.0132757	0	0	0.687789	0.0336708	0.0500394	0	0.0123734	0	0	0	0	0	0	0	0.0149559	0	0	0	0	0.230544	0	0	0	0.0318737	0	0	0.0257708	0	0	0	0	0	0	0	0.0152341	0	0	0	0	0	0.0207964	0	0.0346238	0	0	0	0
PTK2B	4.62841	5.66814	4.56662	3.98576	10.1719	5.32229	7.75665	4.90843	3.97648	4.11263	5.11368	5.53867	8.03983	2.53385	7.15111	6.82586	15.3904	13.3047	17.1936	13.7605	11.1631	20.6145	8.53385	3.88626	10.7261	19.0563	11.803	6.99544	5.5117	10.9377	9.25067	11.8642	9.28483	14.556	14.7222	4.8543	19.4264	6.43114	10.1263	16.5624	6.91617	6.1932	5.19573	10.1785	9.0799	6.55985	9.24951	16.86	5.51356
IL4	0	0	0.0174772	0	0.0251524	0.043097	0.032024	0	0	0	0.0184223	0	0.0216105	0.0352054	0	0.01368	0	0.0196004	0.0609558	0	0	0.0368856	0.0163077	0.0521288	0	0.0203984	0.127781	0	0	0.0342728	0	0.0512742	0.0513807	0.0160232	0.019513	0	0.0584965	0	0	0	0	0	0	0.0416769	0.0221584	0.0209338	0.0351842	0.0137599	0.139066
CDH1	92.9349	52.923	73.0857	72.5469	65.2515	70.4915	120.802	11.786	83.9484	93.8794	83.9735	56.5196	90.0123	45.8335	28.871	68.7936	165.385	31.459	56.142	158.458	99.8588	180.006	39.2266	133.912	65.6	93.8671	30.0731	67.9692	81.8764	101.47	73.1499	25.8872	36.535	82.124	58.2134	126.95	78.5082	91.279	68.7646	68.1231	66.8863	33.3184	97.8146	87.2216	37.3162	68.5313	116.591	68.4191	37.4168
LTBP1	2.31796	1.57601	3.47802	3.44173	6.71506	2.37459	7.63994	10.1437	1.78177	6.00357	3.5345	1.84826	20.8057	7.54037	28.5539	132.779	20.558	21.8392	1.28924	17.4272	21.3647	6.31732	15.8515	18.7869	30.6485	19.3974	10.5766	27.1004	15.0869	59.9567	16.1844	57.7772	82.8603	9.81996	27.3781	11.7957	34.899	44.7994	10.3254	46.7739	34.221	81.0173	13.3275	62.4758	23.9077	17.3855	26.2537	9.13317	110.783
IL13	0	0.00481456	0	0	0	0.00407036	0.00907364	0.147254	0	0.0266215	0.083516	0	0.0122462	0	0.0794905	0.00387608	0.0216957	0.00555357	0.0345423	0.0053136	0.0100308	0.00522557	0.00924123	0.00738506	0	0.00577965	0.00724107	0	0.00934603	0.0971082	0.0597398	0.00726399	0.00727908	0	0.0110576	0.00962396	0.0607726	0	0.00578129	0.0218827	0.0158834	0.00485809	0	0	0.018835	0.0415195	0	0.0194936	0.0492535
IL10	0.0507774	0.484871	0.0433661	0.440216	0.218437	0.0950545	0.158922	1.66567	0.0785944	0.0971388	0.0914221	0.279718	0.536219	0.131032	0.429277	0.735455	0.229578	0.26749	0.126041	0.372264	0.409936	0.122032	0.404643	0.344925	0.49204	0.345865	0.612987	1.26068	0.545642	1.02049	0.250682	0.583121	0.520587	0.291561	0.234018	0.10535	0.370932	0.0440301	0.253144	0.151711	0.162279	0.120541	0.616447	0.163737	0.274907	0.207771	0.16733	0.477993	0.833902
IL2	0	0	0	0	0	0.0210029	0.0234098	0.0237446	0.0347319	0	0.0134669	0.0681992	0.0157975	0	0.0615253	0	0.0419808	0	0.0222796	0	0.0517588	0.0134819	0.0357633	0.0190533	0.0177501	0.0149114	0.0373637	0	0.0120563	0	0	0	0	0	0.0142642	0	0.0997769	0	0.0298313	0.0282285	0	0	0	0.0152331	0.016198	0.0459084	0	0.0201172	0.0254146
PPARG	3.88672	3.25332	2.15894	2.56909	2.34428	2.87824	6.41941	1.1755	3.8327	2.98864	3.18819	1.52781	0.161657	0.0355883	0.391368	0.677609	0.112236	0.32098	0.973575	0.0417064	0.751532	0.249821	0.35278	0.337252	0.127637	2.60639	0.330677	0.133729	1.14704	0.720627	5.23247	0.409471	0.218146	0.330428	1.49123	2.46873	1.34034	1.34318	0.379519	0.487947	1.76236	0.207988	3.76171	1.95484	0.232953	3.85561	0.106701	0.92081	0.133549
FGR	0.582356	4.00105	0.74486	1.64095	1.56353	1.87734	0.750277	3.54881	1.21569	1.03611	1.52256	1.97707	3.71459	1.18541	5.83302	9.13515	6.00391	4.59211	2.4974	0.931727	6.77712	2.61859	1.97753	0.589172	1.5094	2.64169	2.28065	2.00441	1.90676	4.30131	3.67378	3.66422	2.89149	2.0449	2.92676	3.35108	3.84748	1.07799	1.23954	1.85944	1.33976	0.823593	3.08995	0.976431	4.88878	6.82686	0.592349	3.30799	1.74367
MIF	15.3574	28.8521	12.0275	35.9826	26.8825	29.0122	14.893	9.51159	27.008	33.9812	19.4177	21.0399	31.8798	169.412	49.9951	32.2186	24.1589	104.57	115.865	54.459	33.581	51.2578	60.997	90.4157	64.4227	78.6447	38.2284	56.7223	36.9938	48.1578	124.9	22.0868	70.946	35.149	51.3392	70.3628	38.7605	101.384	69.8928	50.9847	60.0379	32.1103	64.2415	71.5802	36.3491	106.989	43.3527	39.2575	58.9294
CRP	0	0.00689808	0	0.0135041	0.0204215	0.00583182	0	0.0131862	0	0.00635701	0.00747862	0	0.00877289	0.0285836	0	0.0111069	0.0310845	0.0636553	0.0247453	0	0.0862304	0	0	0.0529049	0	0.0331233	0.0103747	0.0116748	0.0669529	0.0417397	0.0106991	0.020815	0.0938622	0.143104	0.2218	0.0620495	0	0	0	0	0.0113785	0.0139209	0.0432234	0.0169189	0	0.0509891	0	0.368669	0
JAK2	4.34856	2.7876	5.6233	3.05265	2.47507	3.27141	2.88902	3.8773	3.19291	4.47024	5.26155	4.82072	2.07466	0.651112	2.94288	4.02493	3.05393	1.3753	0.619615	1.09082	3.03385	2.82509	1.01533	0.942024	0.939296	3.17072	2.48594	2.65942	1.43432	1.76127	2.73855	3.39143	19.0308	2.04047	2.00278	2.7957	2.95382	1.44601	1.0572	6.23959	2.5761	1.78887	2.20218	1.37685	6.9574	3.38398	1.977	2.6206	2.24802
PTK2	6.34092	3.6686	6.22228	3.06721	8.13286	3.55646	7.49154	4.68101	4.34598	3.99606	5.93368	3.78326	14.2337	2.80813	6.209	15.0232	10.8536	7.04703	5.68212	10.2031	6.99847	10.662	9.69173	13.1831	7.52028	9.12732	9.43021	8.35913	10.6803	11.7592	8.40883	7.46855	11.0992	9.72771	10.8742	7.53344	13.1075	11.3697	5.81656	12.2034	6.9357	8.05471	8.12358	9.54751	6.17023	10.5295	8.53766	9.86236	13.7538
PTGDR	0.0283843	0.091656	0.0282816	0.0044858	0.0474853	0.0619907	0.0129553	0.192728	0.0213567	0.0337867	0.0645903	0.0943557	0.145709	0.0284847	0.21186	0.457497	0.263304	0.216736	0.0575392	0.156792	0.38192	0.154195	0.17153	0.119502	0.196462	0.137536	0.475583	0.240444	0.302469	0.212598	0.120836	0.484003	0.471151	0.0821078	0.457852	0.0870265	0.383895	0.0229717	0.044024	0.0364514	0.0982723	0.0462424	0.215369	0.089922	0.741037	0.457313	0.0379567	0.256062	0.121895
CD86	0.5099	1.67622	2.1988	0.967004	0.886996	1.25624	1.03775	1.60597	0.69058	0.858187	0.632099	3.67903	3.95977	1.07374	7.59393	8.69011	2.07082	6.65519	2.41103	1.65335	6.8918	3.08932	3.61373	1.19863	0.966213	1.46785	4.53053	1.67887	2.86089	3.35638	4.40843	7.3793	5.55209	1.14156	4.3891	3.39919	4.80406	1.65913	1.10363	1.87705	2.99202	1.42582	2.00423	0.963266	7.97777	5.55165	1.10663	2.89504	2.54319
HCK	0.705347	6.13166	1.3686	3.98218	2.58182	3.32923	2.99487	5.1774	1.75135	2.6555	1.79351	4.12796	8.11261	1.47157	15.0445	15.8263	8.87773	17.4488	22.2459	2.17305	7.56756	8.68971	7.50251	3.37186	3.39176	11.5592	9.45863	4.22258	3.15895	7.57094	17.0545	11.3605	4.03711	4.16694	12.09	5.75995	9.45036	4.77707	3.41693	4.14768	2.37285	1.45152	5.85188	1.7531	24.7438	21.1113	0.795844	6.41772	5.53695
VDR	8.20586	9.09821	6.75512	9.64177	3.65515	7.82441	7.33606	2.16345	9.37489	8.56065	8.54925	6.26767	7.94454	5.8875	11.5473	19.5859	10.9065	23.9876	6.07235	12.1095	11.2284	5.75372	11.1415	6.47436	13.1867	5.3463	9.70825	4.48603	14.0545	11.9621	4.71523	18.262	10.9111	12.6496	11.2243	4.25286	8.94485	2.27782	5.80376	13.4084	9.20502	15.9435	5.83295	12.1159	16.5059	7.83157	8.30856	2.81489	13.9087
OLR1	0.445889	0.118217	0.182387	0.178023	0.18845	0.44206	0.282779	0.130374	0.152561	0.188558	0.147884	0.786366	1.17386	0.122465	4.09883	4.54272	0.665898	2.70104	1.60661	0.431558	9.17936	0.276359	0.270547	11.8216	0.175428	0.491242	7.2487	1.19278	33.4296	3.74169	2.7151	1.55723	0.831789	0.703156	2.13031	4.79433	0.850461	0.820489	0.218392	0.49598	2.37752	0.747833	3.09121	0.161704	2.03964	10.951	0.343636	0.953614	1.13495
GRK2	18.1867	16.2541	15.0557	19.2783	16.3394	19.8085	15.2438	13.5143	20.3509	16.7166	16.2677	19.9232	41.7865	22.1915	25.8688	19.1115	37.748	25.9706	19.9036	18.8964	22.4938	22.3883	28.2786	19.8332	37.9873	28.555	31.1426	25.5895	20.4986	28.5946	21.2287	20.1562	18.9243	17.5946	23.6611	32.7159	38.955	11.9615	25.6732	19.8199	23.3198	76.3301	16.4194	16.5394	28.7289	21.1909	23.5406	19.6521	19.6577
TXK	0.0867838	0.312261	0.337645	0.195931	0.219258	0.230149	0.0603585	0.237234	0.223876	0.177088	0.147569	0.247276	0.264753	0.116121	0.0660971	0.302961	0.419433	0.0646499	0.179514	0.0486014	0.633896	0.456237	0.107578	0.00614074	0.0514865	0.446943	0.126441	0.101633	0.139884	0.0807464	0.25458	0.211403	0.0786841	0.192528	0.170098	0.116035	1.65381	0.0903022	0.105758	0.159212	0.0990539	0.0121186	0.106611	0.122738	0.130512	0.123299	0.161643	0.0907709	0.122864
RNASE2	0.0190043	0.312972	0.0568068	0.198225	0.708533	0.077822	0.399006	0.334327	0.137271	0.0678642	0.0798379	0.126349	0.889722	0.152572	1.91494	2.01572	0.373323	2.25101	1.51897	0.0609551	1.18905	0.179836	0.441712	0.0847178	0.105231	0.486211	0.44302	0.249269	0.214426	0.854051	0.599644	0.972172	0.807187	0.347205	0.443966	0.607208	0.46477	0.322988	0.331601	0.20919	0.242942	0.482991	0.51911	0.225773	0.816249	0.975264	0.171541	0.417426	0.263672
CD79A	1.96656	2.93159	1.90238	1.6475	4.49002	13.7995	1.0283	0.919261	0.637837	2.71869	0.461206	12.478	20.6648	1.2071	83.3826	3.20146	38.8918	1.19475	5.97148	0.153097	36.6853	52.5157	61.968	1.17739	2.15407	17.8959	13.4498	7.51288	45.3739	7.7036	2.99784	1.98131	5.18726	13.7785	11.0659	6.9692	131.06	1.33274	15.569	15.7518	10.9986	0.60655	15.3561	0.294872	11.6134	1.4925	0.315956	1.03345	1.62725
CD79B	0.551856	0.775172	0.185578	0.510204	1.26614	2.84174	0.314851	2.40153	0.261591	0.504985	0.318776	3.30209	3.01705	0.678415	5.17454	1.1782	3.55335	0.909574	0.635259	0.22863	4.81723	4.37355	7.08672	0.369011	0.611149	1.92529	2.35181	1.40244	2.31552	0.86262	1.0883	1.78456	1.2629	1.84632	1.5578	2.73836	44.4915	0.234477	1.01107	1.49586	1.62037	0.485492	0.952603	0.278634	1.49013	1.35838	0.124532	0.811701	0.505885
LYN	10.3743	4.69689	3.89249	6.11969	20.9539	6.30589	25.3083	2.92122	3.22984	2.92016	8.41304	8.53838	18.4491	1.18731	9.70274	14.8323	50.807	9.6873	12.012	3.03335	10.5863	10.1469	7.87442	4.35721	1.94288	15.48	3.49487	11.5436	5.45747	7.80995	23.5245	7.84596	7.53947	2.04075	15.3913	17.9195	13.3712	12.0365	24.1575	5.54637	6.21661	3.92981	4.41812	8.29004	10.2247	10.4017	17.052	6.60959	6.21197
SYK	17.0527	14.0704	14.214	15.6397	9.87665	20.3829	16.1749	5.32423	16.1502	17.112	19.9633	15.7757	13.4769	12.9674	14.4829	14.281	27.0228	7.75501	22.9833	17.107	6.70894	22.2355	5.97855	11.5402	0.914964	30.6815	11.2189	1.79257	6.13957	12.7046	13.7172	9.28205	6.135	14.3246	15.1069	25.8779	22.2076	12.7344	14.7845	21.5112	11.9083	14.5987	25.2509	14.7883	18.543	19.9175	16.9646	16.0257	13.8265
BTK	0.156811	0.893222	0.315614	0.398498	0.67458	0.860464	0.251936	0.728865	0.311486	0.397581	0.362325	1.15098	1.53397	0.295849	2.33251	1.91518	1.58471	1.62259	0.811958	0.2716	2.32938	1.76088	1.36459	0.251654	0.421125	1.0358	1.65869	0.802154	0.869911	0.796627	1.0367	1.78312	1.02892	1.02277	1.20018	1.19943	5.91982	0.548248	0.291857	0.738773	0.591359	0.159413	0.713894	0.283166	1.94924	2.111	0.125817	1.54995	0.522158
BLNK	14.3875	19.3454	20.5469	17.1082	2.96096	21.9622	11.8077	4.47077	18.9097	23.0919	17.9802	13.8484	2.22962	4.60138	4.3198	1.41141	4.73835	1.52655	6.49364	3.86972	6.18797	11.5819	2.68254	7.04078	0.516258	1.38326	2.11624	8.23204	10.5603	1.59543	2.37115	2.42703	1.20166	2.91187	4.00461	1.07565	7.60191	2.23984	6.14196	3.39644	6.85008	1.83039	1.04252	9.72382	6.09474	1.68661	3.77181	2.11254	3.13568
VAV3	7.69608	7.60838	10.9538	12.5594	12.0658	12.0744	8.99787	3.92834	10.7278	10.5632	18.0456	6.4864	15.2851	2.81208	0.763807	7.57969	6.05377	1.05624	6.93307	1.86085	7.23677	2.92554	8.67054	13.4035	7.97935	1.94603	6.44602	5.63286	2.88708	5.82218	2.78118	10.7495	17.9395	2.51108	5.50129	2.47809	5.78686	1.98834	1.06741	8.21081	7.99994	11.6411	0.829506	6.43058	5.25992	0.8337	5.09827	0.924162	7.73652
VAV1	2.83299	1.72091	2.26152	1.16934	3.85686	1.73059	1.74333	1.59236	1.00811	1.9281	1.78523	2.11395	2.88669	0.247509	3.71021	4.99596	3.13904	2.72992	2.00953	0.470367	4.64152	3.97043	2.03892	1.08461	0.770502	1.61626	2.38914	4.79237	2.70133	2.05787	6.06446	3.56583	1.21548	1.22393	3.0329	1.28111	9.78122	0.49362	1.17474	1.76099	1.03854	0.322533	1.48699	0.399914	5.56186	3.56398	3.46304	6.63308	1.61187
VAV2	2.85854	3.41987	7.00477	3.10803	5.58001	2.89331	4.89842	3.09798	3.32881	2.54519	3.37616	2.23626	9.8218	5.43827	15.8445	16.7144	7.79635	22.2241	15.6378	17.3166	7.78255	12.8586	22.4535	8.38642	11.4902	12.4571	15.5849	26.5264	5.07871	18.8628	9.38304	47.3346	33.7633	20.8577	13.0766	10.3177	14.4033	9.09847	12.8513	28.872	6.45623	22.9658	8.30408	35.5017	8.57789	10.554	8.13477	8.82896	28.2087
RAC1	127.245	127.498	172.19	128.168	123.521	133.742	152.16	68.7676	133.281	160.171	143.842	133.447	129.481	159.758	126.794	167.925	174.223	109.462	122.757	125.561	111.605	94.5239	169.779	222.313	97.5576	76.5707	146.355	93.5474	115.133	89.3362	125.973	123.78	102.462	107.924	78.0809	131.713	107.942	174.306	145.568	100.89	174.652	152.387	84.9765	132.836	99.4634	69.7436	192.671	95.7122	141.492
RAC2	4.64108	7.19685	12.8114	6.59315	5.72061	10.3124	9.28537	4.612	4.03692	5.7622	3.86258	20.5104	18.4523	13.3299	28.0155	67.0044	19.7962	27.2159	14.7203	9.409	27.2778	23.4992	41.5154	61.0316	4.8636	29.3387	18.6345	10.1829	22.9432	25.2671	30.1752	30.1398	27.1979	13.0708	28.3742	14.77	106.485	9.59657	19.3537	16.5424	23.8875	21.7747	7.99748	26.343	41.1619	33.2941	1.6766	33.6556	38.907
RAC3	3.1102	2.77629	3.58579	2.12947	3.94786	2.92431	1.73265	0.791711	3.6481	3.01989	2.38821	0.949563	35.0422	8.44893	3.5017	4.9539	26.1903	18.2066	17.8451	10.7192	3.69811	23.8692	3.6254	4.02119	45.6821	10.5666	6.55762	10.5684	8.66711	9.54701	32.6697	5.31489	6.59204	12.8924	2.28919	6.7232	6.18365	2.92016	18.5706	42.6341	4.32428	3.06775	6.65904	58.7283	6.04184	19.4788	8.76426	29.3368	4.54427
PPP3CA	10.9711	7.19379	7.59109	7.31817	11.2445	8.30896	13.942	14.86	6.66015	7.09639	13.2367	11.0381	25.4665	5.13205	8.65042	25.6648	11.9431	20.2006	5.86807	14.8695	12.0714	17.7921	8.51357	9.11639	8.06991	9.0103	8.08449	1.69678	15.3517	13.0684	10.4505	8.85833	15.8991	11.3218	12.8569	13.0341	13.484	14.2607	17.3565	18.9902	9.1614	16.5409	8.92169	10.5192	13.3064	9.63441	18.589	6.93731	14.2767
PPP3CB	8.0473	7.82025	6.11539	5.38715	8.15879	6.95286	8.6753	22.3009	6.17485	6.0627	8.1234	18.2473	12.4512	4.96927	8.0551	9.10552	8.29359	11.8313	5.966	6.74868	7.23692	8.08804	9.30952	10.0325	12.1342	8.87685	10.6454	11.319	8.27893	8.70113	9.88209	10.4815	12.8341	7.34856	7.20687	9.13328	12.6686	5.77191	5.20967	7.08771	6.04474	12.6129	8.5488	8.77389	14.2791	8.71318	5.72902	8.74993	12.8293
PPP3CC	5.90956	4.52134	5.19285	3.57618	6.95523	4.64937	6.43821	8.05629	3.89677	4.17111	4.08054	6.64695	3.06717	3.66556	10.481	3.68247	4.61825	6.24403	6.18328	5.04819	6.81272	7.63418	4.23797	2.9565	2.26098	6.04352	5.89868	3.59484	4.15573	6.89516	5.86745	4.44886	3.16054	3.73	6.49148	4.31765	8.53347	3.46083	9.88539	9.1745	4.32613	3.42529	5.04725	7.06177	9.80992	4.91446	2.70036	6.18106	3.30594
CHP1	62.1552	54.1734	83.9215	64.7067	31.9351	62.269	58.9235	38.409	72.0822	69.5792	74.7748	47.919	53.8198	27.6753	28.6368	25.4004	57.236	29.8461	26.4773	33.4109	28.3212	34.0643	31.1474	42.0044	28.6772	36.9919	23.4348	34.4771	53.7386	26.1614	32.8837	31.101	21.2914	43.7442	31.1596	55.4421	31.8234	28.835	23.9457	32.0755	44.4449	42.5198	18.097	15.5311	29.6066	37.9109	56.7052	26.1044	20.0873
PPP3R1	14.6384	16.2968	11.9668	13.9169	12.1992	15.165	17.0042	11.7602	12.6892	12.6989	13.0664	15.55	19.3331	13.016	16.9439	18.5339	15.9755	18.1786	23.0628	20.9419	13.5883	16.0328	15.8387	20.2049	18.2086	18.7152	25.5795	16.2917	20.1382	15.7307	21.8214	16.8804	18.0778	18.7582	11.4764	30.3827	18.3973	23.3176	17.9165	17.6067	14.2829	21.0317	19.307	21.2123	23.5529	15.3977	24.2107	19.258	19.5682
PPP3R2	0	0	0	0	0	0	0	0	0	0	0	0.0112659	0	0	0	0	0.00462322	0	0.00736077	0	0.00855006	0	0.00787701	0	0	0	0	0	0	0	0.00636511	0.00619166	0	0	0	0	0	0	0	0	0.00676932	0.00828185	0.0128573	0	0	0.0151673	0	0.0132927	0
CHP2	2.07815	0.105035	0.660202	0.131371	9.69999	1.17413	2.27644	0.00557728	0.233864	0.285011	2.73932	0.00800954	0.0519486	0.0362695	0.0192686	0.140935	0.256379	0.390396	11.6177	1.64867	7.01485	0.994348	0.873634	3.09695	0.0583696	1.49907	0.640665	0.0493802	3.16602	0.57671	1.3938	0.57226	0	0.632789	2.52626	0.0641537	0.100441	0.965246	8.87782	0.324895	0.567898	0.176641	10.0551	0.758547	0.175016	1.2868	0.126867	0.647362	0.417869
NFAT5	1.74968	1.57209	2.44157	1.58361	1.46774	1.28395	1.73456	3.33727	3.04502	1.76509	3.25718	1.78329	5.07331	0.370488	3.73317	6.39169	3.07238	4.23484	0.381541	2.87801	1.86103	3.27094	0.744213	4.49786	2.12296	3.70933	1.33835	2.93898	4.0232	5.01525	1.81002	2.02922	2.60874	2.71794	4.68407	3.68967	2.46141	1.04185	1.08889	2.45175	1.08481	2.10538	2.30602	1.25861	5.79761	3.47467	3.2736	1.80971	2.9651
NFATC1	1.20254	0.674442	0.381531	0.360091	1.94221	1.02764	1.3794	4.34827	0.51717	0.839079	0.978814	2.6026	1.21254	1.74668	5.53983	1.8708	1.50406	3.57334	1.91903	2.98247	1.61274	1.49731	1.25924	1.02747	2.83216	3.498	2.51053	3.53857	2.37149	5.05486	3.32366	3.40885	2.0579	2.03225	1.64932	1.89049	4.35865	1.98808	2.10565	3.36151	0.867247	1.86685	3.0975	1.8873	2.84836	3.61436	1.21559	6.86035	3.31181
NFATC2	1.52729	1.03333	1.14392	0.793075	1.17697	1.10477	1.13179	3.46477	0.911508	0.817784	2.49884	2.30483	1.9222	0.243285	5.37026	1.85424	1.80097	1.73954	0.439285	1.34594	1.84533	1.67503	0.71963	0.653566	0.764674	1.82244	1.42545	1.35993	2.88349	2.01991	1.16821	3.25222	2.13038	1.06457	1.96487	0.719255	6.25413	0.475083	0.356533	0.764343	0.500834	0.572116	1.87361	0.141946	3.2178	1.63054	0.105939	1.18859	0.954143
NFATC3	2.54182	2.24926	1.95305	2.13985	2.02102	2.30058	2.77097	3.12439	2.65837	2.11502	3.13333	2.66053	7.5981	0.542865	4.28957	3.86944	5.63867	3.47756	1.48351	4.0694	2.91695	4.23154	2.78125	5.3919	3.96751	3.98672	2.27424	2.26805	3.37352	4.62265	1.76269	3.86511	3.56529	3.15842	4.34115	4.14431	4.00291	2.698	2.61371	2.55758	1.143	4.31781	2.61107	1.89893	5.72006	4.33054	3.39087	3.20438	2.18637
NFATC4	0.624133	1.17629	0.482928	0.746629	1.50463	0.270205	0.543349	3.87829	0.750857	1.80367	1.06988	0.379901	2.20417	3.82972	2.37459	1.87543	1.9265	1.93265	0.765332	1.5564	5.80417	1.3679	1.6475	0.694937	1.9375	1.34681	3.14925	3.17027	1.91564	2.37254	1.07065	6.91996	1.6738	2.96566	4.47993	0.93361	1.74681	0.375741	0.856587	0.378139	0.557091	0.621722	1.76523	0.781882	1.56184	2.60805	1.05408	3.46993	1.37526
HRAS	25.2217	33.6545	27.8293	32.7	19.4539	39.3098	22.4514	13.5359	29.271	24.5133	28.1312	26.6423	12.5572	69.0283	33.7674	24.5835	19.0795	51.1436	75.8147	24.8971	24.1013	32.5404	43.5951	35.6839	34.2502	30.7078	56.5585	30.2497	36.8128	19.2345	31.5472	36.8748	23.0096	23.9446	37.2266	38.0949	36.4769	30.8249	51.9983	53.1148	65.0483	57.6218	19.4367	54.8244	12.4748	32.9731	18.2712	21.9102	22.4873
KRAS	10.713	8.0158	10.4961	8.61752	7.81061	8.62585	11.5929	5.02694	12.3589	9.85876	11.1401	6.71492	13.6635	2.81197	9.09848	6.26635	8.67433	5.08749	4.33611	7.92019	4.84237	7.90674	3.16046	11.1859	6.41949	7.16839	10.587	109.718	11.5196	6.88785	10.3364	4.25914	8.53597	7.6628	4.81341	15.5169	7.7828	14.8731	5.61382	8.10458	8.18891	10.6313	16.6718	5.787	9.13475	12.6424	10.2991	11.7858	6.91695
NRAS	13.9483	12.7093	18.0207	10.584	11.136	12.5012	16.8249	9.25387	13.2491	12.7201	12.4816	14.4731	39.6857	15.3861	23.4802	31.2139	25.7391	10.7176	7.59863	15.6369	15.2639	8.53835	15.7444	16.816	22.1437	13.1379	18.4428	19.7916	13.5789	20.4545	11.9689	14.0515	23.9102	23.0234	12.5426	35.0536	30.5772	20.6052	16.4392	14.2745	13.1464	26.3042	24.5292	14.9769	40.8914	16.3117	17.8739	29.9466	24.6484
FOS	669.369	626.308	235.705	705.797	327.035	222.012	198.085	495.015	702.553	353.816	312.283	158.198	52.781	194.658	103.858	28.176	20.2433	21.2224	488.471	419.629	39.4498	53.524	166.775	127.101	117.825	34.7064	42.8817	337.316	20.2532	402.821	14.5611	67.7903	41.335	69.4493	99.5755	34.34	248.098	65.6441	277.049	120.917	24.9174	31.8233	197.322	96.8107	115.056	62.3555	12.3727	67.4397	139.033
CARD11	1.44488	0.841597	4.86265	0.416227	3.14281	1.34562	3.75932	0.378203	0.894491	0.634074	1.81845	1.75101	2.13691	0.269198	2.25735	1.59283	1.83967	1.62478	6.32939	0.808245	3.15615	3.67941	1.08826	0.31707	1.14355	1.68383	2.46046	1.04454	0.971627	1.1793	3.23356	2.13409	1.29472	3.24125	3.24862	1.47569	13.3408	0.384853	1.33681	2.22127	1.56358	1.8474	6.07834	1.1009	6.61946	5.13314	1.23512	2.50124	0.839816
BCL10	23.2962	13.8257	14.2406	14.5852	12.0427	15.1902	28.9648	6.78628	13.2353	12.355	13.0113	20.1481	19.5398	15.6402	9.62243	14.0801	20.7525	11.5116	10.9664	10.5734	8.0847	16.9968	7.83631	22.4173	15.9307	7.19167	9.16586	17.0156	30.2411	19.6415	11.6473	7.78142	9.51216	14.5297	6.7493	22.3783	14.9486	7.01922	21.0779	7.87733	11.5411	11.0103	9.62403	15.2862	12.2359	6.60291	14.9774	9.63852	21.9219
MALT1	3.1791	4.46069	4.17955	3.99887	2.37984	4.0257	3.27868	2.14398	5.37662	4.01754	5.38054	4.11116	3.48008	4.36615	5.25816	3.32922	3.57916	4.68435	2.43795	1.47466	4.03558	2.10373	1.82945	2.79821	3.91755	3.30488	4.45845	2.88801	3.94534	3.52442	4.12296	3.49455	4.26492	3.98284	4.39424	3.14591	5.4583	2.74198	4.2411	9.01488	3.98963	4.30713	4.82033	2.99913	5.48276	3.51315	1.84488	3.913	5.88175
CHUK	3.1977	3.49296	3.04995	2.32125	3.76866	3.11248	4.33695	2.54465	2.96012	1.82304	3.28882	3.62958	5.82016	1.86223	2.82555	5.12509	5.38612	3.62181	2.24911	3.78859	3.0305	3.67139	3.40617	3.88991	4.71616	4.20759	5.18098	6.50597	4.01731	4.09925	3.71239	3.68388	3.97059	3.97485	4.69542	5.43616	6.12171	2.69772	5.23508	4.65746	2.30005	3.9679	1.79772	5.06848	5.0965	4.30814	4.713	3.16482	4.75761
IKBKB	4.24464	4.56126	3.30217	3.71395	5.50789	4.44612	3.9438	6.34477	4.79153	3.39782	6.06809	4.66021	3.24404	1.96599	5.53831	4.56615	6.99211	5.55109	5.02076	1.76791	3.09417	5.54296	4.45569	1.55756	1.98449	10.8632	7.30929	6.56413	8.30357	4.21937	7.81997	3.64778	2.00726	5.48269	3.23629	3.54394	4.78548	2.39355	4.88215	4.39618	3.66117	2.12455	3.87883	4.65477	3.629	2.68924	5.16501	8.03578	2.15257
IKBKG	1.606	1.73696	1.59614	1.83513	1.1019	1.94464	1.26561	1.19336	1.67031	1.76769	1.73369	1.39482	2.72499	0.505944	2.11346	2.31478	2.1831	1.53108	1.52595	3.43843	2.02689	2.52221	2.85392	1.58289	1.89112	6.67151	2.82564	1.81985	1.88087	2.70898	1.8327	2.94155	1.65545	1.77904	2.13485	2.2281	2.37285	5.26646	2.38842	2.12136	2.9756	2.44817	3.89941	2.04801	1.45354	3.96434	4.67309	2.03487	1.51503
NFKBIA	33.5881	40.5099	24.3454	37.1354	38.8604	34.3026	64.1367	75.9148	54.1729	68.0576	52.2127	61.9717	184.975	231.525	193.572	96.2982	110.311	73.3012	327.79	208.074	141.293	118.961	138.367	187.178	76.2854	46.9778	48.8488	82.7975	88.9906	165.092	42.9355	38.9729	112.185	56.206	86.5212	413.142	95.9087	29.1333	203.614	112.827	59.3047	56.7278	206.782	83.2107	59.4789	36.1022	142.381	75.8483	68.287
NFKBIB	11.0452	12.7513	10.4024	12.4287	9.53483	15.776	11.2154	7.69437	13.5013	12.1259	10.4461	9.7446	17.974	17.5093	16.7871	8.49379	16.7099	16.0746	18.6767	26.0734	23.1274	14.7552	10.7625	8.62367	19.2299	11.3369	14.0416	16.3074	16.2658	16.9731	18.2098	9.16811	9.42226	12.622	11.8064	18.2499	18.7983	15.0424	15.7929	14.8764	20.6191	13.9891	8.3666	17.618	12.783	27.9257	18.9601	8.1172	19.4814
NFKBIE	3.40778	3.20968	1.56756	2.44065	5.1656	4.01569	4.13081	3.12439	2.04288	2.65518	2.5865	4.56825	10.842	13.5678	25.0384	9.2262	7.22576	23.3944	29.21	9.27198	13.0041	8.44618	5.35966	5.71635	7.49551	3.32942	9.3712	11.3841	12.639	10.395	7.20013	8.62897	5.4959	9.74518	10.0804	11.5293	13.8304	6.11429	18.0874	5.96018	6.28046	5.19496	4.9436	10.5934	18.6382	7.62312	12.6285	7.20427	13.3435
CD19	0.0688038	0.184577	0.0263673	0.025093	0.151787	1.14	0.0289881	0.102909	0.028672	0.0661495	0.0111172	1.03452	1.48018	0.191208	2.48028	0.350856	2.46637	0.171509	0.275886	0.0169757	1.47412	2.25375	2.19458	0.0235935	0.271083	0.873992	0.339292	0.364455	0.507592	0.24819	0.17495	0.239803	0.209294	0.638186	0.818395	0.98388	20.2332	0.0578254	0.357084	0.349551	0.634296	0.0672553	0.281108	0.037726	0.548246	0.126329	0.111471	0.0498219	0.052451
CR2	0.0499325	0.170722	0	0.00557029	0.0547535	0.404133	0.0214498	0.0244761	0	0.00524437	0.00308483	2.5191	0.488525	0	0.0986545	0.0893386	0.868689	0.0951816	0.0204143	0.0345433	0.0948505	0.892512	0.226652	0.0480097	0.0162639	2.37735	1.22819	0.0674199	0.25684	0.0229561	0.0485455	0.0472226	0.00860377	0.139522	0.117629	8.19881	21.2232	0.042788	0.198169	0.142258	0.863602	0.0143555	0.04903	0.00348942	0.0816298	0.0490754	0.00294582	0.0115206	0.0174651
PIK3R5	0.273355	0.85183	0.316173	0.531094	0.627712	0.583955	0.354231	0.615935	0.450473	0.421518	0.393499	1.0701	1.55907	0.452727	2.56517	3.03535	2.27393	1.48455	0.335468	0.27795	3.31027	1.69635	0.972132	0.52833	0.441914	1.23599	1.4956	1.13455	1.04966	1.06448	1.39014	1.69032	0.918309	1.20139	1.748	0.523779	2.66897	0.213494	0.426938	1.1089	0.549825	0.164432	1.0327	0.292954	1.67588	1.65854	0.185966	0.919221	0.394038
PIK3R1	5.9208	5.52138	4.3233	5.78613	9.87364	3.03519	5.18827	14.1278	6.38905	5.14778	7.29188	5.00579	9.291	0.379801	4.8788	9.70298	4.06051	6.25423	2.1071	1.10846	4.73641	4.44026	3.05895	2.23365	1.95727	6.67465	3.80161	5.92542	2.35187	3.54898	2.0163	8.22913	16.7813	4.54064	5.58443	9.02792	4.72561	10.847	2.44771	5.18981	5.19158	13.1109	8.08706	1.87604	4.79947	3.85036	1.70407	6.33708	3.40464
PIK3R2	0.247384	0.221214	0.151686	0.141347	0.286518	0.231178	0.127388	0.0792877	0.197589	0.206694	0.179874	0.118082	0.27743	0.235528	0.182617	0.111309	0.231906	0.127585	0.94786	0.254317	0.166431	0.323467	0.288968	0.113107	0.526852	0.236051	0.207941	0.649998	0.122266	0.130137	0.586143	0.254954	0.176516	0.211497	0.194052	0.230308	0.1375	0.19636	0.368934	0.27929	0.273673	0.192213	0.312842	0.855306	0.328535	0.223321	0.232205	0.430419	0.257736
PIK3R3	1.7001	1.75199	1.00325	1.08146	8.81574	1.2433	3.49628	4.34589	0.856672	1.03028	2.57665	1.02217	5.70399	0.237069	3.14348	3.36764	4.37644	1.43887	2.82618	1.40154	1.26622	5.56215	1.18275	1.02144	2.11758	3.66368	2.41776	9.69879	1.05051	1.97873	3.65711	3.59991	1.57681	5.5488	2.57627	2.54784	1.90497	2.47523	2.90115	3.11615	2.05452	3.78362	2.5917	4.16599	4.93377	1.74936	3.39465	4.41869	3.13174
PIK3CA	2.34945	2.37938	3.27521	2.52563	2.34365	2.74205	3.11892	3.68442	2.95414	2.23494	3.72132	2.81995	4.48555	1.02205	4.45518	5.8252	4.78866	4.43634	1.49146	4.30006	3.2987	5.04157	2.39834	3.51606	2.28361	9.10622	5.74659	5.0844	3.87054	3.54498	4.51056	4.14253	5.60035	5.04447	8.34124	8.16909	3.28797	16.6002	3.37323	6.2917	2.45088	3.67361	7.60729	3.09365	6.95477	5.04744	5.27233	4.88328	3.26061
PIK3CB	7.14488	3.93085	4.16325	4.67784	5.94701	4.32621	7.05112	3.76383	5.00211	5.81236	7.57694	7.14784	7.80281	1.7022	7.78802	6.41051	12.1979	3.74992	3.70311	7.89492	3.26112	5.07935	3.0146	5.16585	9.91346	8.54486	6.35139	9.26904	7.19062	3.5285	6.17647	4.48809	4.73299	7.24808	9.22116	5.30912	3.99259	2.92672	6.54654	6.05398	4.60306	4.98837	6.62089	5.6653	15.4286	3.07356	6.92936	9.72999	4.48864
PIK3CD	1.23497	1.65733	1.80172	1.8715	3.00562	2.17318	2.12022	1.65119	1.33192	1.90967	1.25896	2.78708	5.8878	3.51561	8.21261	6.29141	3.74407	10.8247	2.21276	6.02761	5.06738	5.81339	10.4156	3.94291	8.60743	5.62344	4.85648	4.74804	5.7292	6.45535	3.01317	4.45786	8.17091	5.07347	4.99873	5.75477	15.4815	3.01217	3.80626	5.27294	2.48033	3.42437	2.00476	3.02852	8.85666	4.37561	0.829513	2.82812	8.2146
AKT3	0.504271	0.491438	0.289699	0.620321	1.04665	0.447721	0.284765	4.91723	0.801226	0.712458	0.984482	0.972562	2.92726	0.297858	1.64942	4.17966	1.49565	7.27457	1.2893	3.25588	2.20364	1.39319	0.822205	3.27404	1.19069	4.62625	8.04428	1.91425	1.9279	1.84337	1.57452	3.59442	2.06709	2.3392	3.43491	1.09085	2.67658	0.437526	1.3511	0.936797	0.800956	1.64751	1.93494	1.75406	28.668	6.03265	0.530051	2.57661	1.4197
AKT1	11.8043	8.90613	7.40178	8.49577	12.3463	9.51185	11.0455	9.23481	9.04481	8.31313	9.55035	8.32408	17.3353	4.65175	16.341	14.1317	13.3623	13.2911	12.1885	15.7279	11.6801	17.0676	9.78907	10.8609	14.7268	17.825	15.174	15.4717	9.24983	14.108	12.8112	13.208	14.5119	15.1725	17.855	12.4037	18.1006	16.9642	15.3568	12.9087	11.5481	13.5277	14.9014	34.081	8.33528	11.94	12.004	9.75713	13.0831
AKT2	7.93901	7.24519	6.35848	7.67551	5.99656	7.66265	6.75406	9.02785	7.99529	7.37892	7.27862	9.07937	10.5429	5.15625	8.82087	5.51659	10.9513	8.81478	4.84192	7.37378	10.1718	7.61084	4.88073	7.39948	9.46285	7.48672	6.53359	9.02498	6.44356	7.50712	7.18668	7.90446	5.64539	7.44052	7.6204	6.62223	9.04491	8.58229	7.96175	7.51614	8.76239	9.40494	4.72115	5.3388	8.11821	19.322	8.03505	7.71758	12.1095
GSK3B	9.13119	6.63731	8.82675	6.23001	7.3448	6.87219	9.56405	7.15032	8.73806	7.50867	9.24004	7.01094	16.0699	3.65821	9.0265	11.9604	20.9358	12.2542	8.18367	14.9188	6.28302	11.1177	8.89425	13.7335	9.21914	8.69516	14.7479	14.0896	12.0401	8.61085	17.9368	11.4652	11.8487	21.6365	10.8697	8.73858	7.33352	5.76984	8.00131	13.7915	9.71405	15.7526	15.0997	6.40656	8.36093	7.68283	18.2279	19.1328	9.424
INPP5D	1.29252	1.69082	2.07998	1.35412	2.10701	2.56248	1.76528	1.55791	2.39371	1.85183	1.61787	3.18894	3.33143	0.570586	3.86227	3.12465	5.28515	3.43528	2.7283	2.34497	4.14654	3.85801	1.6811	0.486291	0.935802	2.32768	2.35034	2.00262	0.870287	1.85695	1.82283	3.61397	1.84705	2.73132	2.29101	1.65311	11.9042	0.81062	0.713306	1.65744	1.39716	0.481459	1.16632	2.13834	4.86911	2.52291	0.401159	1.8567	1.03194
CD22	0.0139778	0.167003	0.0998123	0.0552258	0.267247	0.757459	0.0723048	0.478859	0.0799301	0.122707	0.0415944	1.42494	1.16242	0.107542	0.48439	0.463307	1.3424	0.249908	0.174059	0.117064	0.667671	1.12185	1.24539	0.155777	0.0967478	0.780245	0.261355	0.213896	0.420567	0.091038	0.157516	0.268992	0.122833	0.429877	0.316175	1.22704	12.8553	0.0707026	0.176147	0.182069	0.584453	0.0819794	0.208581	0.182664	0.17069	0.411483	0.114487	0.0858926	0.0415572
CD72	0.114413	0.188831	0.109777	0.12858	0.650175	0.260288	0.13152	0.192253	0.0994771	0.12484	0.0890101	0.383152	0.480307	0.467776	1.6334	1.15339	0.536451	2.72744	0.913005	0.0588969	2.35196	0.548023	0.35063	0.0629671	0.181846	0.487862	1.20392	0.284853	0.36656	0.264951	0.732204	1.30683	1.18541	0.398707	0.820238	0.849286	3.15138	0.241778	0.21196	0.265874	0.230225	0.227818	0.456568	0.130889	1.41857	0.687785	0.0764992	0.781176	0.386353
PTPN6	6.43079	6.81246	4.05858	5.12546	9.78828	7.67377	6.54759	3.53014	4.56748	5.24241	5.56266	7.72443	20.5183	1.09811	19.0363	9.23099	10.4726	12.3202	17.4054	8.29954	11.1928	13.8122	10.6899	7.44457	5.30958	10.2134	9.76595	15.9728	6.50714	5.66412	12.5117	10.2365	8.25653	4.2652	11.4813	9.83741	32.3618	16.4481	11.1959	8.02779	6.69659	4.79084	8.72429	7.34036	15.2524	10.8575	11.8105	8.44	5.35395
LILRB3	0.0844918	0.3274	0.118626	0.182086	0.225793	0.157269	0.147245	0.593846	0.142172	0.0720013	0.173443	0.362577	0.648233	0.377704	0.988966	2.36924	1.68073	0.781059	0.447102	0.209411	1.03093	0.407845	0.174959	0.176911	0.202026	0.446624	0.934457	0.440773	0.33222	1.59086	0.57128	0.75779	0.472493	0.45257	1.23045	0.394157	0.388505	0.172505	0.290388	0.279014	0.227068	0.172688	0.507045	0.150565	0.960614	1.07711	0.107851	0.442872	0.67748
FCGR2B	0.105884	1.01165	0.246168	0.476416	0.610304	0.394481	0.301339	2.19143	0.275558	0.398497	0.562568	1.02972	1.09221	0.366694	1.09913	1.7293	0.942566	1.27365	0.95236	0.0887881	2.68178	0.921196	1.12725	0.132656	0.175315	0.408032	1.26138	0.29274	0.796459	0.57198	0.52095	0.436962	0.431788	0.80603	0.697499	0.480427	1.4863	0.0831723	0.169055	0.88442	0.431283	0.121765	0.324512	0.281179	0.891721	1.15464	0.106194	0.459279	0.864155
RASGRP3	0.187129	0.148773	0.14659	0.149295	0.275736	0.20399	0.260354	1.41239	0.150314	0.134799	0.222287	1.14973	0.836328	0.0777065	1.20751	1.03568	0.736605	1.12627	0.269087	0.407035	0.976762	0.506131	0.49433	0.316416	0.464491	0.415721	0.73519	0.658049	0.616426	0.796826	0.688371	1.23171	0.540583	0.704981	0.926	0.900905	2.3499	0.219335	0.22068	0.312525	0.375323	0.548751	0.440646	0.257573	0.940676	1.32302	0.460781	0.74612	0.457867
PLCG2	0.809602	0.786361	0.662816	0.692644	0.94316	0.939844	0.844484	1.64677	0.524341	0.778149	0.836815	1.02959	2.59837	0.433602	2.99006	1.65068	1.82079	2.20133	1.84157	2.0742	2.9054	3.30827	3.20766	0.417959	1.74254	2.33821	1.64547	1.74471	2.53208	3.01123	1.31126	1.45685	0.783196	1.77613	1.48361	1.99229	5.68881	0.510241	2.8589	0.952388	0.987791	1.02555	0.942946	3.97304	2.0806	2.28981	2.38874	0.607412	0.998416
PRKCB	0.0743358	0.402988	0.135315	0.286016	0.301333	0.662661	0.176169	0.506943	0.189736	0.164632	0.189175	1.25646	1.57277	0.0803372	1.84972	1.55863	1.51175	1.09263	0.360166	0.229257	1.20314	1.30766	0.915718	0.155067	0.267153	0.766383	1.00807	0.447666	0.743302	0.589361	0.352258	0.986189	0.481556	0.880155	2.04192	0.835995	5.93221	0.570949	0.149662	0.402833	0.40204	0.10061	0.53366	0.0526473	2.31693	0.817207	0.0573492	0.583133	0.297508
IFITM1	19.6093	74.762	84.3088	61.2496	127.392	40.0626	69.2001	59.6722	33.9948	40.8477	56.4684	43.7397	45.5192	30.1046	88.8421	79.6268	32.8691	94.1949	71.1224	37.1862	220.652	174.609	79.186	32.4153	96.8105	62.9582	205.875	57.6356	75.4497	93.9956	135.879	241.925	272.024	33.7626	220.758	223.986	188.993	200.472	80.733	298.709	142.81	78.4119	44.8379	271.392	158.733	159.347	25.7694	59.5087	52.5857
IGHA1	443.789	215.069	268.738	365.891	2767.37	592.279	587.281	64.5975	88.2267	455.608	40.438	552.94	4143.01	649.561	1520.35	1348	9472.44	57.5723	1113.48	28.7218	2046.95	9239.47	2665.38	214.031	215.145	8271.1	2160.51	672.887	1475.82	1493	597.845	130.447	412.451	2363.66	466.95	161.584	6524.36	188.547	4512.13	1871.67	1637.76	7.49194	2388.54	106.199	301.549	278	200.688	53.3223	507.656
IGHA2	186.259	73.4176	77.7156	194.376	680.963	147.641	100.05	20.7277	32.6233	387.403	17.2785	218.025	1072.79	55.9289	222.718	222.572	1842.93	40.1802	565.101	13.3924	2435.02	1295.95	242.108	42.9997	75.5177	2191.38	405.334	130.715	506.801	769.357	97.8894	17.8186	54.8423	460.115	117.514	18.497	5493.42	7.05839	359.557	566.205	230.133	0.641681	852.939	40.7922	31.5124	86.7064	35.2033	17.3931	215.35
IGHD	1.71372	8.04844	3.17232	15.2703	21.2493	22.9106	4.78515	2.15455	2.03275	1.04995	1.09403	7.36117	14.9761	329.778	0.34934	18.2529	91.6702	0.610162	128.406	0.233518	12.1058	504.505	8.17721	0.362002	2.81422	3.66346	5.69135	6.62493	40.8047	1.19822	3.62256	1.3506	2.0055	213.756	5.55107	1.19564	107.588	0.275348	1.29968	17.4029	49.265	0.2135	12.2509	0.05988	0.244079	1.5239	5.75445	0.177928	9.92366
IGHD1-1	0	0	0	0	0	0	0	0	0	0	0	0	1.03984	0	1.34994	0	0.921108	0	2.93305	0	1.70347	0	0	0	0	0	1.22971	0	0	0	0	0	0	0.771	0	0	0	0	0	0	0	0	0	0	2.13241	0	0	0	0
IGHD1-14	0	0	0	0	0	0	0	0	0	0	0	0	0	0	1.34994	0	0	0	0	0	0	0	0	0	0	0	0	0	0	0	0	0	0	0	0	0	0	0	0	0.929051	1.34869	0	0	0	0	0	0	0	0
IGHD1-20	0	0	0	0	0	0	0	0	0	0	0	0	0	0	0	0.658249	0	0	0	0	0	0	0.784689	0	0	0	1.22971	0	0.793588	0	0	0	0	0	0.938921	0	1.87648	0	0	0	0	0	0	0	0	0	0	0	0
IGHD1-26	0	0	0	0	1.02873	0	0	0	0	0	0	0	0.883868	0	0	0	0.782942	0	1.24655	0	2.8959	0.754311	5.33589	0	0	0	0	0	0.67455	1.40176	0	0	1.05073	0	0	0	1.59501	0	0.83453	0	0	0	0	0	0	0	0.719517	0	0
IGHD1-7	0	0	0	0	0	0	0	0	0	0	0	0	0	0	0	0	0	0	0	0	0	0	0.784689	0	0	0	0	0	0	0	0	0	0	0	0	0	0	0	0	0	0	0	0	0	0	0	0	0	0
IGHD2-15	0	0	0.922346	0	1.3274	0	0	0	0	0	0	0	0	0	2.96115	0	1.01025	0	0	0	0.934163	1.45996	2.15157	0	0.640721	0	0	0	0	0	0	0	0	0.845612	0.514892	0.448135	1.54355	0	0.538406	0.50948	0	0	0	0	0	0	0	0.726167	0
IGHD2-2	0	0	0	0	0	0.758136	0	0.428551	0	0	0	0	0	0	2.22086	0.360975	2.52562	0	0	0	3.73665	0.973305	3.44251	0	0	1.07651	0	0.758862	1.74077	0	0	0	0	0.845612	0.514892	0	5.6597	0	0	1.01896	0.739603	0	2.10714	0	0.584695	0	0	0	0
IGHD2-21	0	0	0	0	0	0	0	0	0	0	0	0	0	0	1.63921	0	1.11849	0	0	0	0	0.538794	1.90567	0	0	0.595924	0	0	0	1.00126	0	0	0	1.40432	2.28024	0	0.569645	0	0	1.6922	0	0	0.777635	0	0.64734	0	0	0	0
IGHD2-8	0	0	0	0	0	0	0	0	0	0	0	0	0	0	0	0	1.01025	0	0	0	0	0.486652	0.430313	0	0	0	0	0	0	0	0	0	0	0	1.02978	0	1.02904	0	0	0	0.739603	0	0	0	0	0	0	0	0
IGHD3-10	0	0	0	0	0	0.379068	0.42251	0	0	0	0	0	1.14047	0	2.96115	0	0.505124	0	0	0	1.86833	0.486652	44.7526	0	0	0	0	0	1.74077	0	0	0	0	0	24.7148	0	3.60162	0	1.07681	0	0	0	0	0	0	0	0	0	0
IGHD3-16	0	0	0	0	0	0.317598	0	0	0	0	0	0	0	0	9.92386	0.907316	0.423212	0	0	0	0	0.815472	3.96586	0	0	0.450969	0	0.635803	0.729243	0	0	0	0	0	0.431396	0	0.862165	0	0	0.426861	1.23933	0	0	0	0.489879	0	0	0	0
IGHD3-22	0	0	0.461173	0	0.6637	0.379068	0	0	0	0	0	0	1.14047	0	7.40288	0.721951	4.04099	0	0	0	0	3.89322	2.58188	0	0	3.76778	0	1.51772	0.435194	0	0	0.676489	2.03368	0	8.23827	0.448135	2.05807	0	1.61522	0	0	0	0.70238	0	0	0	0	0	0
IGHD3-3	0	0	0	0	1.3274	1.13721	0.42251	0	0	0	0	0	5.70238	0	0	0	3.03074	0	0	0	10.2758	1.94661	3.87282	0	1.28144	0.538254	2.02306	0	1.30558	1.80872	0.695439	0	0.677894	0.845612	3.60424	0.448135	8.23229	0	2.69203	2.03792	0.739603	0	2.80952	0	2.33878	0	0	0	0
IGHD3-9	0.462847	0	0	0	1.3274	0.758136	0	0	0	0	0	0	1.14047	0	8.14317	0	6.06149	0	0	0	1.86833	3.89322	6.4547	0	0	1.07651	0	0.758862	6.09271	1.80872	0	0	0	0.422806	2.05957	0.448135	5.6597	0	0.538406	1.52844	0	0	0	0	0	0	0	0.363084	0
IGHD4-11	0	0	0	0	0	0	0	0	0	0	0	0	0	0	0	0	0	0	1.55818	0	0	0	0	0	0	4.17147	0	0	0.843187	0	0	0	0	0.819187	0	0	0	0	0	0	0	0	0	0	0	0	0	0	0
IGHD4-17	0	0	0.893523	0	0	0	0	0.830318	0	0	0	0	0	0	1.43431	0.699389	1.95735	0	0	0	1.80994	0.942889	0.833732	0	0	0	0	0	0.843187	0	0	0	0	1.63837	1.99521	0	0.996878	0	0	0	0	0	0	0	1.13285	0	0	0	0
IGHD4-23	0	0	0	0	0	0	0	0	0	0	0	0	0	0	0	0	0.824149	0	0	0	0	1.58802	2.10627	0	0	0	0	0	0.710053	1.47553	0	0	0	0	2.52026	0	1.67895	0	0	0	0	0	0	0	0	0	0	0.592399	0
IGHD4-4	0	0	0	0	0	0	0	0	0	0	0	0	0	0	0	0	0	0	0	0	0	0	0.833732	0	0	0	0	0	0	0	0	0	0	0	0	0	0.996878	0	0	0	0	0	0	0	1.13285	0	0	0	0
IGHD5-12	0	0	0	0	0	0	0	0	0	0	0	0	0	0	0.997779	0	0.680819	0	0	0	0	0	0.579988	0	0	0	0	0	0	0	0	0	0	0	4.85789	0	0	0	0	0	0	0	0	0	0	0	0	0	0
IGHD5-18	0	0	0	0	0	0	0	0	0	0	0	0	0	0	0	0	0	0	0	0	0	0	0.666986	0	0	0.834293	0	0	0	0	0	0	0	0	0	0	0	0	0	0	0	0	0	0	0	0	0	0	0
IGHD5-24	0	0	0	0	0	0	0	0	0	0	0	0	0.883868	0	0	0	0	0	0	0	0	0	0	0	0	0.834293	0	0	0	0	0	0	0	0	0.798083	0	0	0	0	0	0	0	0	0	0	0	0	0	0
IGHD5-5	0	0	0	0	0	0	0	0	0	0	0	0	0	0	0	0	0.782942	0	0	0	0	0	0	0	0	0	0	0	0	0	0	0	0	0	0	0	0	0	0	0	0	0	0	0	0	0	0	0	0
IGHD6-13	0	0	0	0	0	0	0	0	0	0	0	0	0	0	1.09281	0.532868	2.98264	0	0	0	0	0	0.635224	0	0	0	0	0	0	0	0	0.998626	0	0	1.52016	0.661533	0	0	0	3.00836	1.09179	0	0	0	0.86312	0	0	0	0
IGHD6-19	0	0	0	0	0.979748	0	0	0	0	0	0	0	0	0	0	0	0.745659	0	0	0	0	0	2.5409	0	0	0	0	0	1.28486	0	6.1596	0	0	0	0	0	0.759526	0	0	0	0	0	0	0	0	0	0	0	0
IGHD6-25	0	0	0	0	0	0	0	0	0	0	0	0	0.982076	0	5.09976	0.62168	6.95948	0	1.38505	0	1.60884	0.838124	5.92876	0	0	0.926992	3.48416	0	1.499	0	0	0	0	0	4.43379	0	7.08891	0	0.927255	0	0	0	1.20965	0	0	0.951324	0	0	0
IGHD6-6	0	0	0	0	0	1.30568	0	0	0	0	0	0	0.982076	0	0	1.86504	0.869935	0	0	0	1.60884	5.02874	0	0	0	0.926992	0	0	0	1.55751	0	0	0	1.45633	0.886758	0	0.886114	0	0.927255	1.75487	0	0	0	0	1.00697	0	0	0	0
IGHD7-27	0	0	0	0	0	0	0	0	0	0	0	0	0	0	0	0	1.42353	0	0	0	0	1.37147	0	0	0	0	0	0	0	0	0	0	0	0	0	0	1.45	0	0	0	0	0	0	0	0	0	0	0	0
IGHE	0.233718	0.442977	0.0506245	0.491414	0.0291426	0.341215	0.194797	0.0846783	0.220198	0.136077	0.138741	0.337796	1.75271	0.652646	0.926408	0.0634008	0.898276	0.272518	0.759228	0.0108643	0.53324	1.30348	3.88288	0.966375	0.0562672	0.200892	1.28805	0.366532	0.305745	0.238259	0.519117	0.876273	0.148829	0.352738	0.463476	0.324676	4.24732	0.0863513	0.130026	1.62189	0.454657	0.0297988	0.354672	0.193154	1.30935	0.509349	0.285361	0.0797138	0.0201409
IGHG1	37.5155	49.2331	120.311	36.2803	75.9318	426.434	17.1434	8.13447	3.04586	163.854	19.1169	62.3568	759.415	154.326	9792.57	340.322	1115.16	96.6484	198.288	19.3262	4291.37	3614.26	4916.76	33.6989	119.866	571.428	2515.6	1074.26	3328.28	266.143	287.668	133.766	941.74	681.653	1579.02	201.231	1761.2	80.7758	502.94	934.135	271.045	9.35203	403.222	3.46026	1762.47	47.6321	20.7173	99.7143	93.4423
IGHG2	49.8133	37.7206	74.0203	57.4986	81.7899	1159.13	20.9773	13.8602	12.6803	277.28	22.2314	218.209	713.466	123.715	5500.16	153.787	1238.61	20.5513	399.489	26.0868	2723.38	1750.11	1997.65	80.4233	274.721	555.129	1449.17	1408.03	1746.35	1117.44	131.256	154.727	364.713	1103.89	613.621	241.285	5074.3	73.1815	366.102	1136.45	221.074	4.95594	587.277	5.97809	583.94	94.892	9.08931	30.3662	61.9778
IGHG3	11.9635	11.0953	67.6206	17.6381	84.2556	202.807	12.5173	3.14647	2.841	29.0488	7.2425	32.8461	241.493	29.6755	1010.7	86.6494	610.405	11.7325	149.585	2.67713	1174.43	1669.29	722.95	10.1386	32.7279	494.798	301.096	115.788	1973.11	69.4148	68.0798	72.2662	184.97	286.956	295.025	30.3691	1386.42	41.0528	263.12	154.679	107.546	8.65736	297.615	0.826322	145.004	15.6929	4.73699	13.6927	17.2262
IGHG4	303.48	4.80711	35.7345	12.1221	26.4952	213.914	15.0759	3.9416	5.39501	61.7231	4.7134	30.5021	2075.8	101.115	3119.66	51.3211	1704.55	19.6439	593.24	9.69226	4064.46	704.846	12176.5	20.9777	51.067	586.719	350.677	91.8284	1887.44	662.797	21.6357	29.0485	127.854	235.961	96.4546	42.5208	742.668	37.9186	244.423	745.911	104.148	1.95527	1212.35	1.76704	221.669	2.2036	6.82866	183.429	24.9571
IGHJ1	1.10371	0.267301	0	0.261643	5.14367	2.7118	1.00752	0.255482	0.747403	1.72434	0	1.46759	4.07939	0	6.17856	2.36716	4.8181	0.30833	0.479441	0	11.695	17.6973	39.2495	0.410013	1.52787	3.85058	3.61817	1.35719	19.7176	8.08706	0.829178	0.806583	0	2.01646	11.6643	0.801472	23.6183	0.669934	10.5921	10.023	6.17284	0	6.69963	0.327805	1.0457	0.658609	0	0.865814	3.28142
IGHJ2	3.58706	0.801902	1.09972	0.784929	16.618	10.6212	1.51128	1.53289	0.747403	2.70967	0	6.23728	76.8286	0	104.594	9.25346	42.4595	0	2.87664	0.295007	35.085	72.5299	185.986	0.820025	0	14.7606	34.5736	17.1911	50.5913	16.1741	0.414589	0	3.23303	16.1317	3.68346	0.801472	85.8849	0.334967	14.4438	16.4013	3.96825	0.269717	20.5176	1.31122	3.13711	5.26887	0.276737	6.92652	4.37522
IGHJ3	12.5913	3.68766	4.37644	5.55324	13.4365	19.9049	3.20763	0.271124	0.528775	6.27398	0	4.28298	60.2474	1.17543	62.2899	23.0656	51.77	0.981623	4.57915	0	459.208	131.466	249.371	0.435115	5.2696	73.554	67.8345	36.9674	191.352	18.8808	23.7585	4.70781	10.7218	31.5638	16.2874	2.26811	183.588	3.91023	26.5687	30.9431	29.9464	0.572462	52.8792	0.347874	103.205	4.54305	0.587361	2.06735	1.74116
IGHM	2.2389	2.15141	14.4823	2.99045	30.4823	12.9982	9.55415	2.07301	0.173892	13.2822	1.44752	10.6438	78.6732	28.0008	1261.09	121.849	111.825	6.26128	17.5897	0.997381	360.992	266.698	32.2973	1.55612	24.228	55.041	14.7492	171.847	57.5235	3.75135	45.2333	16.3969	27.9873	30.9202	101.22	86.8378	186.617	1.88503	19.7781	21.1998	9.39612	1.77081	25.7924	0.772211	144.738	95.3231	0.857143	1.63829	1.67007
IGHV1-18	10.3237	3.66137	18.9688	11.3489	103.526	39.1226	6.22944	2.52741	3.44413	18.1831	1.87449	20.6143	238.256	2.45837	519.653	33.4888	323.374	6.02222	33.0791	0.598649	284.222	379.584	785.644	5.25216	14.7272	199.335	980.903	235.936	359.453	139.287	318.279	30.8429	164.478	95.6171	82.0273	25.9208	271.112	17.0359	123.022	284.213	77.8982	0.992034	178.492	2.20349	197.922	17.1656	3.75553	19.162	12.7628
IGHV1-2	2.61503	5.29986	12.1365	10.9953	5.62474	5.63603	6.75306	2.07082	1.73976	14.6217	0.93958	12.4446	106.064	8.14908	48.0442	73.1793	43.9724	35.5652	30.4313	1.83937	356.953	283.672	509.468	1.99402	7.95446	65.1429	69.9339	148.538	229.8	134.192	45.1852	35.4045	74.8366	101.901	69.7413	6.42972	158.583	0.208852	64.8011	338.868	42.6114	1.54716	55.8182	2.61615	10.6058	10.0608	1.89801	5.69527	16.6405
IGHV1-24	1.43133	1.96151	11.5136	2.78067	38.1458	6.34732	2.96374	0.193943	0.945619	16.3312	0.696639	4.87413	238.752	1.26123	83.0851	32.2094	101.573	1.44338	8.9169	0.186622	156.562	207.353	449.623	2.64563	7.53899	319.061	74.9731	8.12776	117.972	61.6637	75.5338	4.94939	16.2596	76.5691	13.4761	4.19132	161.945	1.18665	78.9859	390.235	24.7128	1.77449	105.69	1.03685	1763.87	4.04139	5.25195	1.83485	1.66067
IGHV1-3	0	0.175945	0.86864	0.482218	2.81274	2.32047	0.762657	0.0336331	0.0655948	1.49172	0.0381504	1.35242	2.99844	0.656157	85.2305	0.679913	7.41317	0	0.568046	0.0388364	10.3373	9.54824	4.69423	0.323858	1.00569	9.92703	0.26462	0	7.30905	0.14195	0.109158	0.0530915	1.27684	2.6214	5.49566	0.914422	10.741	0.0881939	2.28175	10.9158	2.78615	0	3.85865	0.043154	2.34026	0	0.109294	0.370437	0.359987
IGHV1-45	2.19937	0.0338191	0.765256	0.331032	3.95475	1.91563	0.0637363	0.0646476	0.189124	0.218165	0.403317	0.464203	8.43008	0.0700682	4.52278	1.55193	14.8588	0.11703	0.788569	0	5.84818	10.0942	9.12034	0.0518751	0.144981	6.94229	0.661228	0.457902	5.74434	0.750332	0.26227	0	0.306784	6.25054	0.660214	4.12371	16.1441	0.169521	5.11682	2.57467	1.22727	0.0682497	11.2312	0.124422	0.705617	0.291647	0.035013	0.0821576	0.484362
IGHV1-46	86.0238	2.20696	5.69672	5.5668	19.5695	10.2262	2.83952	0.932998	0.771365	11.284	0.736215	8.94224	101.584	1.36296	189.933	8.84968	157.951	18.0404	7.72668	0.749453	525.817	176.198	193.11	1.33458	3.88149	75.736	406.897	14.8691	98.3916	54.401	25.5083	4.5144	90.8605	56.8103	89.4583	3.79649	99.9618	1.67535	41.3315	65.1045	10.8163	0.23554	51.6587	0.936871	6.61374	6.71881	1.36214	3.17906	2.12749
IGHV1-58	0.72781	1.00722	1.76115	0.755857	4.67155	5.42141	0.506195	0.128358	0.0625844	3.34158	0.145598	2.02769	35.1839	0.139121	10.4767	60.6813	20.0463	0.116182	9.63514	0	149.412	107.462	112.131	0.61799	0.815603	35.266	3.33268	0.340938	12.3505	6.83949	0.781109	0.557204	0.710642	10.131	311.638	0.302004	23.6939	3.23963	9.99823	12.7038	3.10133	0.0338776	4.9964	0.123521	0.788067	1.03405	0.312834	1.11468	0.480852
IGHV1-69	1.53234	0.843425	2.082	2.90601	3.4957	8.87038	2.70222	0.644907	0.848991	0.590724	0.58522	0.601999	35.4406	3.98419	45.1737	28.7089	56.4402	1.90686	20.8766	0.148936	548.465	77.8112	148.518	0.827987	0.482096	13.7699	13.6491	36.7716	10.5112	10.0709	1.98842	2.85045	8.87514	46.3517	8.67818	1.01157	38.9073	0.972381	57.5258	18.439	8.23616	0.136168	39.4253	0.951588	9.76667	2.1197	3.56266	8.08654	8.42124
IGHV2-26	2.07127	0.437784	2.70167	4.14234	3.94213	4.90401	2.26891	0.767118	0.204015	5.71547	0.514179	0.751131	33.0813	0.680268	374.652	3.52448	25.5227	0.589145	5.56202	1.61054	0.988104	49.1787	62.112	1.51091	1.51183	29.7805	300.242	3.51945	89.9754	27.8144	0.509259	1.37606	7.06006	32.2343	20.57	8.02173	22.0621	0.731477	46.1291	6.54969	5.35581	0.294495	10.6297	0.357918	74.1672	2.20228	0.642089	1.00444	1.19429
IGHV2-5	0.341625	0.147086	0.378211	0.719864	6.69494	2.95332	1.21276	0.0702915	0.205635	2.9143	0.119598	0.35331	3.50741	0.838038	75.8893	5.32868	6.62808	0.127247	2.7701	0.081166	381.984	21.3522	26.8206	0.338423	1.47128	11.4771	11.0608	32.7355	6.3529	2.67001	0.3422	0	3.28007	26.1446	4.30711	0.661533	10.8021	0.13824	20.5762	36.727	9.94746	0.037104	8.58279	0.541138	37.6896	0.543613	0.380697	0.416874	0.150471
IGHV2-70	2.32458	0.388258	3.15478	1.52016	8.16091	6.79464	0.768307	0.222655	0.904677	3.32757	0.168373	2.18499	28.7381	0.723973	52.5646	5.34506	97.321	1.03006	1.67135	0	7.44199	68.8572	142.638	1.07199	0.832221	98.9966	177.342	7.29397	93.2688	22.8667	3.85405	0.234315	10.6248	20.3195	50.4263	5.35509	47.1373	6.76297	16.3176	35.0289	2.6258	0.0783537	15.3876	0.142842	27.2896	1.91328	0.401965	0.660244	9.53261
IGHV3-11	4.36818	3.11493	5.8334	7.21979	26.012	16.0739	4.76284	0.926867	0.903836	15.2467	1.05135	13.9561	52.7331	6.21014	330.94	41.2359	174.432	5.18621	6.06143	0.486481	370.774	139.731	273.788	4.91322	2.85547	48.4349	45.1247	40.932	128.236	102.716	4.46669	5.14303	19.4597	82.466	46.9063	6.60833	162.4	0.662853	64.01	88.5525	44.5466	0.533733	36.9648	1.04509	194.131	3.80127	2.28177	2.30823	9.43956
IGHV3-13	0.300312	0	0.764689	0.253124	8.27773	4.09923	0.70058	0.154478	0.542301	7.06005	0.245316	3.63827	5.96097	0.334861	47.9793	2.88864	6.95544	0.484724	0.405852	0.0356753	10.4387	22.5592	91.2374	0.644578	0.138574	30.2286	3.74345	17.3973	19.2325	6.4546	0.651772	1.65818	0.390971	6.82783	3.86049	7.33378	23.9251	1.33675	7.21965	7.49291	4.37226	0.260936	12.6085	0.118925	0.337219	1.99114	0.301193	2.382	1.52115
IGHV3-15	15.4974	1.62215	11.1557	4.91913	64.9257	56.6043	11.1197	1.58083	2.01588	30.1328	1.069	12.137	118.078	7.71023	1469.26	39.9212	209.155	1.79777	7.81587	1.08822	122.132	253.842	434.197	4.7325	10.4084	254.144	74.6265	46.1343	91.8129	63.7687	4.39066	8.82996	22.5054	90.5192	114.763	66.5998	198.7	5.34108	53.5474	63.5369	55.4042	0.288851	90.1843	0.78013	102.698	15.5564	2.14044	8.21632	52.1923
IGHV3-16	0.0337606	0	0	0.0320128	0.0484111	0.0276497	0.0308184	0	0	0	0	0	0.166375	0	0.161992	0.10532	0.110533	0	0	0	0.136278	0.532455	0.345263	0	0	0.157043	0.0491882	0.166057	0.380922	0.065965	0	0	0	1.51116	0.0751137	0.065375	0.562943	0	0.19636	0.260134	0	0	0.102465	0.0401079	0.0426483	0	0	0.0264837	0
IGHV3-20	0.311167	0.100479	0.447838	0.295057	2.37972	0.651267	0.441854	0.256098	0.280951	0.987711	0.290495	0.551674	4.13182	0.48575	57.5658	36.5098	7.54643	0.270439	0.780968	0.110894	15.5611	2.39926	34.6833	0.256875	1.14867	3.53821	181.647	4.4782	31.1756	4.05327	0.155845	0.35373	1.26595	6.28504	1.15385	1.30553	6.64906	0.167887	3.2979	3.57741	2.54138	0.0675919	6.0337	0.0821486	3.01364	1.93932	0.450782	0.461072	0.685276
IGHV3-21	4.93847	1.71321	7.41416	6.07498	47.6089	17.8453	4.35578	0.432538	0.602557	21.627	0.946219	4.61439	121.727	1.80825	320.965	22.0161	83.2832	5.07096	7.82715	0.463779	170.05	68.4143	186.508	6.0987	5.91251	92.4319	27.3709	42.8369	113.011	60.243	4.51227	9.90033	114.31	68.4917	254.384	9.72453	108.906	2.34944	70.1781	111.659	21.2748	0.293553	62.2325	1.50638	62.8492	8.3628	2.77767	12.5906	29.1665
IGHV3-23	12.0565	4.76191	15.0575	19.1799	178.219	46.9228	11.218	2.70622	4.34832	35.3147	4.70919	28.9714	162.124	4.86633	418.818	126.538	481.872	5.9011	24.7578	2.76979	993.523	247.281	273.989	11.4993	12.8278	204.827	160.078	120.237	249.583	132.518	81.5934	11.4565	90.1395	154.037	220.359	43.5417	401.964	9.27363	132.52	567.154	117.133	1.55837	146.318	3.43284	580.562	27.7866	7.42835	27.5397	31.4672
IGHV3-30	7.02432	6.77244	18.5421	12.9425	19.429	66.0898	5.37891	1.69531	3.15609	28.2341	2.09783	19.0787	127.679	10.0893	183.432	64.2854	235.209	15.438	2.71868	1.06777	28.0184	382.126	131.262	1.18723	6.63614	108.439	37.1536	133.016	101.73	42.1503	2.05082	4.81704	4.5345	79.6151	205.057	15.117	138.221	5.25378	67.9629	102.788	51.9198	0.390496	99.4723	2.17522	71.1984	6.15822	2.23701	4.88352	18.7394
IGHV3-33	5.25992	2.09623	6.33551	7.22887	22.1023	24.0203	5.22697	1.2946	1.65319	21.3093	0.489494	8.23351	76.4105	1.06907	473.195	18.7716	103.326	9.93238	4.33833	1.17455	76.1939	115.894	101.085	1.33563	2.99548	127.602	90.0709	23.9068	68.3315	56.7208	4.90196	5.54689	36.1297	19.1891	35.4045	25.0124	136.297	1.89944	34.9689	54.8571	38.8866	0.162707	65.2203	0.870089	126.753	11.0848	0.868095	7.57336	6.33443
IGHV3-35	0.0784057	0.0759543	0.312489	0.22304	0.393505	0.898992	0.250504	0	0.0353961	2.69487	0.0823465	1.25106	1.93195	0	3.0724	1.00896	5.30518	0.0438065	0.681173	0.0419136	3.87703	5.89435	6.0867	0.0582532	0.0542687	3.51041	1.25658	2.44246	8.55167	0.229796	0.235613	0.114596	0	7.69946	0.305277	0.265697	11.1127	0	1.00326	2.07133	2.81898	0	1.3683	0.0465733	0.495233	0	0.0393179	0.0922589	0.543914
IGHV3-38	0.134725	0.0978848	0.0335595	0.0638752	0.434677	0.358602	0.184476	0.0311856	0.0304108	0.240552	0	0.716572	1.1204	0	3.01676	0.551631	2.24223	0.0752731	0.292616	0.0720205	4.2147	4.49754	7.01431	0.0500485	0	1.60592	0.883309	0.662668	7.94892	1.05296	0.253035	0.049228	0.246651	1.75375	0.636967	0.228275	5.95319	0.040888	1.64555	1.40884	0.592029	0.0987698	0.766683	0.0400137	0.127645	0.160787	0	0.0792647	0.133516
IGHV3-43	0.462847	2.72228	5.92937	0.313489	2.32295	4.2239	0.362151	0.306108	0.298502	1.50525	0.798609	2.24197	6.47627	0.464484	2195.96	2.60418	27.6375	0.332485	0.689334	0.671583	45.1067	46.8924	36.9147	0.589511	0.183063	1.84544	35.5481	3.41488	35.0953	12.0797	0.794788	1.30466	53.8441	5.61728	8.09116	1.44043	18.7064	0.0401343	13.8447	15.7575	1.90183	0.258531	12.4923	0.196381	3.13229	0.74966	1.29314	0.518691	0.78633
IGHV3-48	0.896766	0.707852	1.35683	2.20458	4.14352	11.0439	1.33404	0.153763	0.17993	2.96513	0.627892	2.56149	12.8897	0.933269	72.3529	16.1378	65.3539	0.185569	6.80983	0.0355101	80.911	81.3678	44.6819	0.44418	3.40234	35.3802	9.82341	20.4208	84.756	31.4747	0.648755	11.4565	19.1176	24.2115	35.6551	1.833	121.434	0.322561	7.95894	16.1595	4.08665	0.032466	16.0279	0.19729	17.706	1.42698	0.632909	1.22457	2.23825
IGHV3-49	3.24982	2.82151	14.9684	4.24443	17.0577	14.262	2.40686	0.936769	0.968855	10.6471	0.837189	6.15574	82.8343	2.95364	97.0916	12.5532	77.625	10.3462	8.89629	0.524457	66.3954	178.649	142.775	7.47134	2.03716	54.0864	73.6588	43.0281	100.779	50.8586	0.737047	9.36532	42.8826	86.6518	39.0515	10.4785	156.74	3.34967	60.2359	33.5114	12.4926	0.149843	28.5199	1.82114	110.264	6.1836	3.07486	10.8708	3.15988
IGHV3-53	0.954875	0.827649	1.32698	1.57261	4.97252	7.90268	0.734028	0.186131	0.703335	5.74291	0.237521	2.40572	16.1604	1.15999	61.6928	5.84009	27.4235	0.870452	4.93379	0.805974	33.0164	58.7861	46.5839	0.485409	1.91318	23.4946	12.7773	18.5396	58.1696	14.484	6.75831	1.50581	2.64984	18.9374	7.96685	2.23832	41.6489	1.09818	9.35375	20.911	4.45704	0.0245627	19.5621	0.149263	9.55479	2.24919	0.730858	2.36545	2.19144
IGHV3-64	0.676804	0.393386	0.215794	0.205365	3.57146	0.687329	0.148277	0	0.0733301	0.265855	0.227463	0.503966	6.00364	0	1.6021	0.443387	3.42722	7.53256	0.611513	0.0868323	36.4447	23.0278	22.6272	0.442504	0.0374761	4.69093	70.3275	0.976498	20.8983	6.24179	0.447443	0.712228	1.22916	3.56114	3.91512	0.393175	27.8975	0.131459	1.00773	1.22179	1.68713	0	1.02706	0.289458	3.00952	0.872346	0.0814548	0.148659	1.50243
IGHV3-66	1.57932	0.292967	1.00443	0.382354	5.25209	2.83458	0.245392	0.0933378	0.151698	3.26984	0.705827	8.31064	7.32762	0.472099	18.6494	2.14894	10.1581	0.488129	2.39384	0.215556	22.9909	23.6363	58.3261	0	0.790772	5.90062	11.603	3.52595	74.943	6.36864	2.07003	1.57161	2.16545	11.8792	8.56023	1.33391	48.3358	0.571092	1.91531	20.4544	6.2286	0	5.81314	0.27944	3.99016	1.08277	0.134804	1.08075	3.33009
IGHV3-7	0.33368	0.0969742	0.0997421	0.126562	3.06228	1.17511	0.1523	0.0308956	0.0602557	0.923466	0.140181	0.48806	2.0144	0.736694	6.77794	1.56143	5.79013	0.633869	0.927662	0.107026	16.2305	9.85867	11.1681	0.247915	0.415723	3.99685	6.80627	20.1328	2.29033	2.15153	0.0501363	0.19508	0.390971	3.4444	2.78401	0.678455	7.08479	0	2.09603	10.064	2.66601	0	2.63311	0.0396415	0.590134	2.50884	0.0669318	0.0261758	0.264548
IGHV3-72	1.337	1.07406	0.422393	0.463821	6.21917	12.0449	0.893032	0.241547	0.0883294	18.428	0.273989	12.4879	16.5926	0.3927	20.4976	8.90132	25.3032	0.145756	3.45633	0.209187	105.569	89.1459	20.6159	6.78385	0.993117	27.9867	59.1991	7.75246	27.1353	22.0458	0.293981	2.19244	15.4745	14.2985	17.7392	2.24169	79.714	0.39587	6.71417	4.63048	1.8759	0.0318757	2.87018	0.387406	6.01438	10.7024	0.327053	0.230228	1.48658
IGHV3-73	3.34902	1.04963	3.23876	1.65009	4.19027	16.0536	6.32411	0.486411	0.207517	5.74517	0.586224	1.79	21.763	0.395396	36.5502	23.9937	16.8055	0.953919	123.571	0.140415	30.8145	119.309	36.9666	3.464	26.5437	40.321	10.0459	8.39784	32.0759	10.3929	20.9666	1.43967	2.74105	14.8766	19.7968	1.97097	95.6273	0	25.4751	23.745	7.76498	0.128378	10.1644	0.312052	11.0744	2.27273	0.428088	2.91048	2.66818
IGHV3-74	2.83543	3.57554	7.67181	4.10249	21.1355	22.7015	6.40387	1.76531	1.3904	11.8492	0.924189	33.8347	29.3318	3.23794	250.249	18.644	43.6153	0.682844	14.5678	0.496537	70.3009	145.825	41.7917	10.2426	6.73357	54.2646	40.243	39.5151	58.9283	28.8948	4.33376	3.00098	43.533	38.5618	14.5749	26.033	185.368	0.326408	43.3899	44.6641	12.8895	0.0716796	29.2295	1.24867	9.5105	8.72236	1.42187	3.8733	4.31187
IGHV4-28	1.08034	0.981151	1.3119	1.15246	2.32373	3.56681	0.770459	0.375108	0.243858	3.6469	0.390032	2.24456	23.2925	0.74536	111.937	4.16013	46.0922	0.339526	1.87715	0.36095	25.5521	49.8733	70.5279	2.70898	0.934698	14.1732	7.87011	4.48353	45.3615	8.17967	0.963797	2.12179	2.22509	14.2172	10.3657	1.046	37.1542	0.532795	11.7423	22.706	5.71843	0.231005	16.0358	0.0802157	6.65314	1.49078	0.778772	4.63465	1.80671
IGHV4-31	6.20193	1.75369	7.58242	4.73647	6.24932	19.6309	2.29518	0.434559	1.33182	15.3234	0.845014	6.90935	93.1366	2.22041	231.902	16.184	129.844	1.08636	1.398	0.430104	11.2318	173.562	71.2802	0.64759	2.97007	29.1613	8.25454	71.8933	121.608	8.05683	0.906671	1.66593	2.40589	43.0877	101.103	5.55038	61.117	0.691848	39.6987	65.6479	37.1771	0.131078	47.0578	0.995668	48.4477	6.36142	1.07591	6.99529	3.38875
IGHV4-34	5.20124	2.74518	9.90023	5.95237	32.1994	20.1825	7.00732	2.05919	1.16595	8.51823	0.527429	4.29271	104.385	0.791946	102.696	39.0819	202.156	3.44713	10.2217	5.59924	130.171	238.438	148.404	0.906128	17.1809	197.602	106.877	27.8768	201.825	70.3682	12.5579	7.18262	52.5893	55.7375	50.4787	12.8503	271.829	2.04665	78.9048	59.6613	21.2654	0.490886	52.5837	1.19321	54.5125	6.37862	1.72684	17.0803	8.1051
IGHV4-39	12.1538	10.0732	17.8284	9.21968	54.9466	39.8985	4.34539	2.40694	3.29209	40.8694	1.70196	24.2412	171.575	12.0613	2540.91	153.741	432.221	1.16948	18.4196	11.3699	528.349	585.736	742.818	17.1067	7.66452	185.311	357.401	107.937	212.078	67.0205	6.69585	17.7638	88.3607	81.1092	30.8717	25.5943	144.601	2.95086	177.627	307.293	129.258	1.32003	133.102	3.93057	87.0025	14.5855	4.16474	11.6528	16.595
IGHV4-4	0.103225	0.199995	1.09708	1.30508	3.00973	2.16987	0.0942288	0.0318587	0.0932013	2.24241	0.144551	0.274514	5.59571	1.0359	375.988	2.44199	26.6989	0.0384488	0.478291	0.0367875	24.5145	18.6679	6.33397	0.511287	1.14316	20.3271	0.80211	4.79521	6.24404	0.605075	1.34418	0.100581	8.11359	5.09192	6.35404	0.399775	8.72089	0.83541	4.52287	2.19675	1.04467	0.0336338	3.23735	0.122632	0.304266	0.0410643	0.207055	0.512845	0.409193
IGHV4-59	12.3192	10.8951	8.02907	8.52057	34.0418	25.4489	5.34496	0.858834	1.67499	18.7871	2.4659	12.565	243.269	3.19978	1298.86	12.1397	151.242	1.81385	7.50446	0.46486	397.412	611.343	581.908	4.95328	5.61763	144.071	285.152	31.3188	201.384	82.9727	5.00857	6.05833	89.2807	59.3124	185.671	7.97046	209.896	0.563016	48.9928	178.582	45.9017	0.595013	74.7786	1.92842	26.2546	6.50359	1.25007	5.82107	10.1691
IGHV4-61	1.63262	0.456224	2.59649	1.3397	1.75583	5.01415	0.71651	0.290702	0.113392	3.47563	0.0329746	2.12914	15.5499	0.252061	157.63	14.9366	24.2935	0.070167	1.6366	0.234973	29.0858	41.1653	28.5184	7.9311	0.738861	26.6901	4.57439	6.17717	34.008	3.80346	4.71742	0.36711	3.31085	16.4626	1.95591	0.577574	22.5814	0.724174	12.5271	45.7227	5.66921	0.03069	18.9151	0.0745989	7.0995	0.936752	0.661263	1.8472	0.435607
IGHV5-51	15.7831	17.6627	20.8169	16.8906	67.6456	108.913	9.80738	3.40228	6.3827	65.3903	4.15328	20.7539	338.198	4.4953	431.496	71.9177	504.902	4.77084	22.6811	1.49662	549.515	1239.13	825.826	18.3046	24.2708	482.099	361.707	109.706	709.594	202.879	9.62251	12.5827	103.126	267.095	246.471	19.8218	713.823	2.03921	206.841	262.563	78.3456	2.08669	225.067	2.49451	331.167	18.878	6.91439	12.0517	18.3119
IGHV6-1	0.311167	0.468903	0.275593	0.295057	1.9831	0.877794	0.126244	0.0320123	0	1.08031	0.0726237	0.0459728	4.47259	0.416357	18.525	2.18412	15.6588	0.0772683	0.720894	0.0369647	10.188	11.7055	26.4544	0.154125	0.287166	5.95062	0.302241	4.36483	1.59291	4.52616	0.831176	0.404263	1.01276	2.93723	30.7694	0.401702	22.1379	0.251831	3.2979	3.34906	0.552474	0.0675919	3.14802	0	1.44131	0.949031	0.416106	0.298341	0.685276
IGHV7-81	0.0708556	0	0.105899	0.503905	0.406414	0.232121	0.0970208	0.0328027	0.0319876	0.853958	0.0372084	0.47108	2.57522	0.0711062	1.47326	0.580234	1.97185	0	0.307789	0	5.21978	1.75075	4.15013	0	0.0490428	3.95517	0.361321	0.8132	1.96536	2.21512	2.34217	0.0517806	1.03776	0.970888	0.078823	0.0343017	4.3715	0	0.989072	1.3259	0.509504	0	3.60208	0.084177	0	0.0845621	0.0710634	0.111166	0.561757
IGKC	106.792	82.0564	142.784	112.795	737.658	646.509	136.559	19.4662	17.9256	249.01	25.0595	191.552	1565.45	181.085	6764.57	430.253	2268.69	60.0739	582.093	23.2215	5173.66	4520.69	6011.79	63.5246	135.666	1419.29	1835	840.649	3624.83	545.28	359.471	90.6501	660.685	914.202	926.282	236.374	3710.59	130.82	936.922	1081.15	387.387	9.70329	832.926	28.0998	1382.69	87.5031	47.5921	81.7749	171.787
IGKJ5	1.51034	0.36578	0.37622	0	1.08288	4.02012	0	0	0	2.02253	0	1.00414	8.83868	1.51568	25.3646	8.53991	36.6746	0	0.656077	0	22.1003	13.4982	18.9564	1.68321	0.522693	10.9775	9.90236	4.95257	17.3963	1.47553	6.80799	2.20749	0.553019	5.86365	25.2026	1.09675	30.2212	0.458376	3.51381	9.55945	3.62016	0	5.15695	0	13.3557	0.901254	0	0.2962	0
IGKV1-12	0.144204	0.139695	0.0359205	0.581136	6.35851	2.27346	0.723999	0	0.0651004	0.933346	0	0.191746	3.37558	1.013	11.3591	0.309278	2.63604	0.0402843	0.751686	0.0385436	59.8099	3.82841	9.92099	0.267848	0.249527	3.06047	0.735351	19.3872	2.33889	0.915721	0.704176	0.316148	0.897613	1.71247	2.20576	0.104715	5.37012	0	3.06134	12.8176	3.34122	0.140958	4.86901	0.214144	0.182166	0.516296	0.180783	0.707009	0.0714546
IGKV1-13	0.330795	0.0801132	0.1236	0.196044	0.0592931	0.0338649	0.0377458	0	0.0746685	0.110744	0	0.824729	0.458491	0	1.05816	0.064497	6.6787	0.0924102	0.359235	0.0442086	1.91948	5.43452	15.0312	0	0.0572402	0.336602	0.301225	4.54224	0.660942	0.0807929	0	0.120871	1.99852	0.415496	0.045999	0.16014	1.333	0	0	1.09237	0	0	2.94919	0	0.156705	0.0493482	0	0	0
IGKV1-16	5.12437	1.287	4.95456	9.10628	7.56583	13.2433	3.11852	1.30039	0.856811	19.6885	3.50822	3.48262	63.9285	2.28556	267.798	43.2511	145.611	1.23006	9.03581	0.324664	2554.3	53.4803	167.946	1.07167	0.945825	48.6892	35.1735	19.0438	56.6051	15.3526	1.65397	3.93902	59.9308	34.2585	52.9944	8.01189	100.342	0.875523	27.4203	330.209	19.8949	0.593664	19.1817	0.946991	64.8299	3.26168	1.21823	1.33995	1.80565
IGKV1-17	4.02358	3.64038	9.98476	14.8292	33.2026	21.4505	3.81153	1.58156	0.753993	15.0798	1.19599	1.21135	48.262	1.82845	358.015	26.1105	32.1048	1.3573	5.40829	0.121749	3497.46	58.8283	34.9021	6.48644	5.7275	60.0779	93.2982	20.5374	81.6955	53.252	389.766	5.04861	5.67063	51.145	17.9041	4.55722	125.87	3.31777	42.433	80.4735	5.88356	0.037104	16.4167	2.66059	40.4708	1.72144	3.00751	2.70968	4.28841
IGKV1-27	7.62486	5.13049	5.31436	5.98354	14.3808	17.9958	5.76029	1.252	1.05132	18.3422	1.10456	5.19421	36.3265	0.6031	26.5535	10.1942	52.1415	1.09126	5.02534	0.441738	436.053	104.419	295.464	3.18135	2.91176	47.0873	46.571	12.5014	119.936	30.9708	0.169309	4.83105	24.5905	24.67	70.4068	4.1822	103.884	0.77516	14.7244	154.135	16.9857	0.183577	18.3538	1.11557	265.999	4.43785	2.07191	4.3608	3.79682
IGKV1-33	0.136325	0.132063	0.237707	0.0646339	0.48871	0.307036	0.248889	0.0631121	0.0615438	0.121704	0.0357943	0.0453176	7.55802	0.205211	9.75738	2.73775	5.3188	0.0380835	0.296092	0	6.19077	5.33931	9.75922	0.101286	0.141537	13.0792	0.397244	1.00581	5.03109	0.865693	0.204833	0	0.349413	2.89537	0.530791	0.725957	4.05381	0.124121	2.29942	1.61315	0.49014	0	1.3447	0	1.42077	0	0.0341813	0	0.202653
IGKV1-37	0.0721018	0	0.107761	0	0.0516952	0.0590508	0	0	0	0	0	0	0.088831	0.21707	1.55684	0	0.472126	0	0.0626405	0	0.218284	0.720197	0.402202	0	0	0.545016	0.2101	0.472859	0.508455	0.0704401	0	0	0	0.131729	0.0401046	0.104715	1.52287	0	0.0419362	0.0793662	0	0	0.27354	0	0	0	0	0	0
IGKV1-39	0.252356	0.209542	0.359205	0.239291	1.18899	1.41722	0.263272	0.0667592	0.0651004	0.386212	0.0378628	0.623174	4.70804	0.506498	12.8583	1.79943	8.85236	0.0805687	0.125281	0	13.3881	21.3406	1.54178	0.0535695	0.149716	6.79173	1.8909	0.709288	23.1516	1.4088	0.379172	0.158074	0.369605	3.75426	4.2912	0.802815	13.0245	0	1.76132	3.76989	1.15214	0	4.54076	0	7.33219	0.0860494	0.10847	0.197963	0.142909
IGKV1-5	21.1987	14.4483	22.2776	22.6331	231.156	89.6354	15.2397	4.59484	7.86552	43.7252	3.96563	65.2693	302.177	19.1626	3662.38	80.2247	519.185	3.73705	58.344	2.39333	492.086	701.623	923.399	9.21758	24.5666	269.671	1500.84	171.439	716.037	159.674	39.1864	29.4069	117.319	220.306	150.136	31.1007	548.478	6.81016	171.832	416.163	101.796	2.3727	225.596	5.76739	83.4388	28.647	7.92551	22.9555	51.0511
IGKV1-6	9.74171	3.73095	16.6289	3.54457	22.0366	22.389	3.10211	1.08378	0.818209	5.22488	1.07072	12.9032	77.0361	3.33451	74.7652	21.497	256.063	1.72989	5.57665	0.403694	373.038	112.631	235.972	7.79887	4.86104	59.0592	29.9822	185.164	149.289	28.7729	11.2332	2.5938	4.47945	39.7004	218.717	2.85155	155.975	6.23392	32.4588	40.6484	16.7734	0.221452	34.0932	0.672862	911.667	4.32602	1.81773	3.76174	1.87098
IGKV1-8	0.643589	0.293396	0.622401	0.771812	1.60146	3.13156	0.449265	0.175265	0.17091	2.88971	0.139163	0.780265	12.2202	0.189961	9.8093	6.51041	13.9442	2.22095	1.28272	0.0404759	17.001	16.4197	29.6536	0	0.366851	18.557	8.68743	2.82421	38.0881	4.1424	0.910126	0.359664	3.27142	3.99435	3.01124	0.696442	19.6324	0.137876	7.39847	8.18864	3.29699	0.0185031	4.59605	0.0449758	14.5626	0.85845	0.132892	0.504868	0.525258
IGKV1-9	4.66581	2.20899	15.31	9.18117	36.5717	16.8653	7.65373	0.649637	0.823544	17.9457	1.87907	13.7609	113.541	4.85835	127.706	40.1097	93.3787	3.64568	4.87646	0.225042	147.557	82.3656	366.891	0.729803	1.89396	73.7605	67.264	17.1978	449.458	53.2599	7.85387	2.15352	91.7659	88.4802	243.327	5.29873	169.484	0.298113	49.2148	79.1624	26.3472	0.102875	35.988	1.41701	13.3836	5.31718	1.68884	2.06398	6.81422
IGKV1D-12	0.270722	0.0374653	0.308277	0.183362	0.332744	0.633483	0.211824	0.179044	0.0349191	0.552426	0.0406183	0.359976	0.952958	0	11.5672	0.180974	4.60057	0.0864322	0.0671992	0	5.15174	3.49708	9.38454	0.344809	0	2.38369	0.394434	1.71204	5.34549	0.151133	0.0581095	0.056526	3.3986	0.671248	0.817443	0.0374452	3.05244	0.0938992	1.16969	0.38314	0.679797	0	1.70199	0	0.195423	0.230779	0	0.182031	0.0766548
IGKV1D-13	0.572403	0.147869	0.418245	2.20726	0.21888	0.812577	0.0696692	1.02465	0.379002	0.306607	0.280548	5.02339	0.752228	0.153181	3.17379	0.982121	31.0678	0.554338	0.331528	0.244793	13.0162	9.46902	73.9361	0.0567039	0.0528254	19.3041	0.611582	5.25552	6.31494	1.11842	0	1.33858	10.2838	1.60352	0.297158	0.184736	9.12038	0.0463253	0.399509	1.47017	0.365867	0.0373014	23.6269	0	0.192825	0.592047	0.34445	2.60435	0.756355
IGKV1D-16	0.379583	0.698659	0.567316	19.1124	1.52405	5.87556	0.311852	0.24602	0.102817	1.55881	0.318929	5.1987	7.10836	0	15.0564	34.9917	6.25525	0.0848316	0.923367	0.081166	23.7495	12.6517	20.7154	0.225615	0.105092	4.89982	3.20764	13.8783	11.5637	1.70584	0.285167	0.110958	1.33427	13.5924	0.717852	0.735036	40.7612	1.19808	4.28303	8.60724	23.1096	0	3.16814	0	4.79511	1.26843	0.532976	0.44665	0.225706
IGKV1D-17	0.107882	0.287399	0.37622	0.127871	0.348068	0.198797	0.0492399	0.24972	0.316569	0.481555	0	0.537934	1.22944	0	9.01565	0.315514	20.1917	0	0.281176	0.0288353	3.32049	9.5565	17.4269	0.0400764	0	1.34867	0.864492	0.574852	2.48518	0.105395	0.162095	0.0394195	3.39711	0.739116	0.0600062	0.41781	3.11806	0	0.627466	1.18751	0.172389	0.0263634	0.736707	0	0.204423	0.869066	0.162297	0.0423142	0.106913
IGKV1D-33	0.0898638	0	0.119385	0.0284038	0.257721	0.0245326	0.0273441	0.0277351	0	0.106968	0	0.159321	0.664285	0	1.24566	0.163532	1.66722	0.0334722	0.884813	0	5.3807	2.45663	3.70393	0	0	2.47327	1.26565	0.392897	2.78833	0.292643	0.0450076	0	0	1.09453	0.0333229	0.0580049	6.49324	0	0.557515	0.461616	0.143597	0	1.09096	0.0355863	0.567605	0	0	0	0
IGKV1D-37	0	0	0	0	0.11657	0.0665786	0	0	0	0.108861	0	0	0.0500775	0	0	0	0.0887186	0	0	0	0	0.256423	0.113369	0	0	0.141806	0	0.199927	0.61149	0	0	0	0	0.0371303	0	0	0.225921	0	0	0.0447418	0.0649509	0	0.0616821	0	0	0	0	0	0
IGKV1D-39	0.114481	0.147869	0.0760445	0.506585	0.38304	7.50071	0.0348346	0.105998	0.103364	0.374742	0.0801564	0.304448	2.02161	0	3.29586	3.18445	8.5374	0	0.265223	0.0407989	8.47206	20.8639	2.69632	0	0.158476	5.32528	5.94902	0.312829	12.2711	0.745616	0.114673	0	0	2.23098	0.254707	0.0369473	12.2171	0.231626	1.3317	2.35228	0.975646	0.0373014	1.33191	0	4.91703	0.182168	0	0.149675	0.0756355
IGKV1D-42	0.346204	0.223587	0.421609	0.145903	0.44128	0.661591	0.0702295	0.142467	0	0.343415	0.0404006	0.358046	3.45965	0.0772065	0.492202	0.990021	8.06031	0.171937	0.60155	0	3.10553	7.8869	7.40301	0.11432	0	2.01304	0.112091	0.252276	10.0188	0.901935	0.231192	0.224892	0.338038	2.17864	0.256756	0.186222	12.1015	0	0.71595	1.482	0.860556	0	3.67761	0.0456993	0.291563	0.229542	0.03858	0.0301758	0
IGKV1D-43	0.755171	0.0522543	0.295602	0.127871	0.27072	0.176708	0.0738598	0.024972	0.0487029	0.361167	0	0.215174	0.764247	0	1.46666	0.820337	1.58943	1.65756	0.0937253	0	2.0685	1.55967	0.902687	0	0.298682	1.59959	0.196475	0.397975	1.90193	2.266	0.121571	0	0	1.47823	0.120012	0.391697	25.9038	0	1.09807	0.65313	0.689554	0.0263634	0.409282	0.128164	0.511058	0.0965629	0.0270495	0.0423142	0
IGKV1D-8	0.376171	0.338381	1.23152	0.560523	1.73382	3.12483	0.0735832	0.124392	0.097041	3.02244	0.112879	0.857471	5.56142	0.107858	7.82154	4.5683	10.5565	0.330271	0.560245	0.0861819	85.9552	16.3858	8.14372	0.159705	0.0371954	5.34323	2.89695	2.24674	11.2678	2.94002	0.161488	0.0785436	1.57414	5.64533	2.12224	0.468276	15.6514	0.163093	1.96911	4.4069	3.09137	0.0262646	4.52601	0.0638421	2.30812	0.320671	0.0538964	0.189701	0.426052
IGKV2-24	3.64225	3.24325	1.79621	2.37223	59.2973	6.62883	9.9409	0.408772	1.36193	2.82463	1.12055	17.6111	48.1368	3.02748	79.9093	6.34113	21.8421	1.5211	5.43366	0.629348	104.104	39.8818	12.2794	3.33477	2.03716	30.6335	15.0623	47.532	52.1306	9.70447	0.829178	4.248	7.97481	8.90603	7.24413	1.5317	58.8107	0.0893246	39.715	9.03085	5.11464	0	29.3109	0.874146	4.13634	1.93192	0.479678	15.094	1.67717
IGKV2-28	0.0367904	0	0.109972	0.0697714	0.422045	1.02446	0.0335841	0.0340643	0	0.131378	0.115918	0.440278	3.76211	0	2.00068	1.89373	10.5195	0.0411107	0.127851	0	7.12838	4.48719	14.6395	1.96806	0.101858	5.04854	0.696833	9.16861	2.73279	0.359425	0.110557	0.860355	0.646606	1.88203	1.59617	0.534315	7.68874	0.223311	3.5949	1.4174	0.411523	0	6.69963	0	0.0929514	0	0.110695	0.548349	0.218761
IGKV2-30	0.441485	0.498961	0.879776	0.2442	3.16534	4.24848	0.940355	0.0681286	0	2.46334	0.115918	1.07624	4.62331	0.295364	12.1217	1.43464	3.09162	0.205553	1.59814	0.157337	36.0874	12.3784	11.0822	0.273342	0.203716	6.33207	4.02019	4.94622	8.57889	2.80351	6.74398	0.215089	0.862142	1.91564	3.35604	1.24673	12.1057	0.0893246	5.04997	6.31755	1.94003	0.179812	2.959	0.349658	0.604184	1.09768	0.184492	0.375186	0.583363
IGKV2-40	0	0	0	0	0.0642959	0.183611	0	0	0	0	0	0.059621	0.497176	0	0.143431	0.0699389	0.489339	0	0	0	0.090497	0.235722	0	0	0	0.46929	0.0653281	0	0.632391	0	0	0	0	0.0409593	0.698322	0	3.19001	0	0.104316	0.296135	0.286596	0	0.136086	0	0	0	0	0	0.0888717
IGKV2D-24	0.110371	0.14256	0.843119	0.104657	1.4244	0.783408	0.167921	0.0681286	0.0664358	0.689736	0	4.10926	2.53829	0	1.05918	0.975559	2.4492	0	1.98169	0.0786686	5.79181	5.68635	4.03612	0.218673	0	6.8027	3.64497	4.82558	10.6544	0	0.110557	0.537722	0.215535	0.57133	0.163709	0.142484	9.57003	0	1.2411	0.242983	0.470311	0	0.223321	0.131122	0	0.351258	0.0368983	0.230884	0.0729204
IGKV2D-28	0	0.0345762	0	0.0338444	0.153542	0.496938	0.130326	0	0	0.0637282	0	0.427136	1.4951	0	0.114174	0.139182	15.542	0	0.186052	0	2.95353	2.21415	2.02419	0	0.0494088	2.15837	0.20801	0	1.51019	0.0697392	0.0536284	0	0.104551	0.0652089	0.873523	0	6.34828	0.0433291	0.249113	0.628612	0.057034	0	0.5958	0.0424026	0.0901768	0	0	0.363987	0
IGKV2D-29	2.33159	0.799229	3.07372	0.340136	3.70345	8.04951	0.425679	0.0996382	0.291487	7.04516	0.0376735	0.524665	26.8254	2.59182	270.281	11.5819	66.1977	0.360746	60.2705	0	65.8818	212.603	128.595	11.4065	1.39036	9.71951	4.33778	15.1146	43.8458	8.27037	0.431172	1.36312	2.10147	17.2685	10.415	0.555687	27.0752	2.65629	10.6402	24.2041	1.26102	0.0701266	7.67526	0.255688	4.48607	2.31172	2.12258	1.77276	33.0603
IGKV2D-30	0	0	0.0361933	0.0344441	3.28153	0.475994	0.033159	0	0	0.25943	0	0.0966011	0.179011	0.0729064	3.77641	0.169978	0.475712	0	0.0631162	0	0.806454	3.39918	1.6548	0	0.100569	2.91475	0.423392	0	1.26371	0.42585	2.94725	0.0530915	0	0.165911	0.444502	0.0351701	2.90735	0	0.211273	0.35986	0.290224	0	0.220494	0	0.0917748	0.260109	0.0364312	0.284952	0.287989
IGKV2D-40	0.982172	0.41368	0.510584	0.566893	1.22469	2.30825	0.623705	0.0790779	0.0385565	1.63929	0.224247	0.511037	10.2592	0.342834	8.87905	3.96321	21.5775	0.0477178	0.445195	0	6.72264	34.8869	0.51612	0.190363	2.00988	11.3722	56.9288	7.35147	20.3971	3.42096	0.192488	0.0624141	0	12.5219	82.7536	0.289421	10.8232	0.933123	8.69302	19.6013	14.2616	0	1.87929	0	3.39854	1.47795	0.128485	0.770472	1.69279
IGKV3-11	17.6257	11.9799	26.3904	16.5506	74.293	92.9165	14.2806	2.8405	3.35487	35.0429	4.02251	40.6151	292.839	25.9297	1150.68	86.6834	382.737	6.60064	55.5566	4.74676	699.517	726.803	808.479	9.91	19.4667	195.444	298.805	94.1613	597.976	85.2596	19.4686	18.9102	427.774	176.413	321.819	90.0317	467.233	13.3702	208.2	182.961	48.4435	2.04885	219.935	3.96152	235.391	29.8132	7.31939	10.269	79.5762
IGKV3-15	13.1147	7.01271	17.6926	17.4839	44.7337	33.4986	10.6975	2.94556	2.84306	41.0364	3.20481	21.0211	155.617	8.66547	441.429	40.4317	210.296	30.1438	17.5983	6.10838	262.531	447.877	737.698	4.34131	8.67292	110.346	153.619	47.7946	376.252	54.1675	12.7303	15.42	42.077	94.5957	121.446	32.8446	220.63	7.01461	103.882	124.6	36.6739	1.23753	74.8782	4.01079	110.065	12.4361	3.15806	7.05384	16.021
IGKV3-20	28.9117	23.3861	60.4021	34.2176	200.603	111.841	35.2331	6.11114	6.08884	78.5215	10.8123	71.3067	397.873	26.0622	4976.88	128.8	579.651	8.49758	131.137	10.0863	2308.69	1435.3	1240.09	69.2921	28.3038	330.255	686.363	284.473	950.306	244.887	74.485	35.5985	261.003	225.833	247.246	94.189	806.634	14.0653	247.939	448.112	136.764	2.17392	301.512	8.77861	775.909	35.6176	14.4623	32.4161	34.4111
IGKV3-7	0.677108	0.406057	0.835293	0.886646	2.58918	3.32728	1.03016	0.119416	0.116449	0.978694	0.101592	1.71494	9.09689	0.0647146	6.39476	2.26319	12.14	0.108089	1.17651	0.0344727	15.8136	19.9342	45.0253	0.862409	0.178538	8.96162	4.88566	7.87681	19.0087	3.08702	0.193785	0.424136	4.10849	9.86706	0.932591	0.468276	15.7708	0.743703	4.42582	3.15877	3.55508	0	5.96944	0.0383053	0.0814631	0.962013	0.323379	0.177054	0.830801
IGKV3D-11	0.690397	0.407102	0.717809	1.67933	2.02304	2.50756	0.465821	0.166758	0.162615	2.30462	0.0945779	2.47465	6.5458	0.301235	17.8118	3.1136	10.1881	0.134169	1.19961	0.288835	12.4803	27.2057	29.1632	0.312227	0.581742	6.63246	9.1842	4.6262	19.9543	1.81818	0.0902034	0.0877454	0.57153	3.2082	2.90515	1.94723	17.485	0.838119	4.25994	6.01357	2.20643	0.0293417	5.05626	0.142643	13.0064	0.716478	0.180632	0.235473	0.475966
IGKV3D-15	0.652193	0.421201	1.01085	0.824571	1.97434	5.84588	0.363828	0.36903	0.294431	0.970407	0.570811	1.44536	16.0703	0.581778	76.1487	4.40827	11.9418	1.17415	1.95166	0.23243	78.4673	35.3155	37.2569	0.48456	0.100315	10.9975	2.48115	1.42574	29.9119	3.11502	0.272205	0.476617	2.33497	2.0852	1.20922	7.92837	25.4154	0.923698	3.45613	6.85996	2.08433	0.0354175	8.02771	0.0860901	5.26373	0.86484	0.363393	0.198962	0.861786
IGKV3D-20	1.77338	1.37435	3.34117	1.49813	11.7438	6.7866	0.735832	0.298541	0.465797	3.10879	0.609549	2.82965	17.0815	1.87672	49.6625	4.97903	199.237	2.37795	3.92172	0.275782	55.2499	78.8213	616.205	0.574939	2.09782	11.5489	44.8635	3.54192	62.3921	8.12704	0.968927	0.706893	2.26675	7.1573	11.478	1.56092	50.8968	11.1164	7.31386	23.4246	5.10076	0.189105	18.838	0.114916	111.889	1.23138	0.485068	1.46702	1.27815
IGKV3D-7	0	0.0723939	0	0.141723	0.16074	0.153009	0.136435	0.10379	0	0.133431	0	0.0496842	0.552418	0	2.86862	0.145706	1.75346	0	0	0	12.5942	1.88578	6.25299	0	0	0.521433	0.0544401	0.612623	2.74036	0.511057	0.0561422	0	0.0547258	0.136531	0.0831336	0.0361776	3.11524	0	0.26079	0.493559	0.0597075	0	0.113405	0	0	0.178373	0	0	0
IGKV4-1	21.149	19.661	36.9633	15.6032	113.926	133.696	22.5681	2.91383	1.99863	51.2137	5.68604	38.1574	516.817	8.40388	681.6	125.838	400.814	27.6557	35.8208	2.0815	998.495	1171.88	1271.49	8.40145	17.5364	249.109	381.691	141.061	1159.65	252.316	16.7901	25.8046	132.416	208.713	109.714	32.1225	768.982	25.5123	310.699	605.187	153.078	2.42445	174.393	4.53077	230.915	34.8206	5.13559	22.5739	22.73
IGKV5-2	2.39138	0.30661	0.420481	0.30012	2.77355	0.66244	0.0963074	0.162807	0.0635048	0.879075	0.184674	0.327331	3.03288	0.141167	6.97467	0.850238	7.56076	0.157188	0	0	14.9054	2.6253	49.5335	1.51544	0.0486822	4.17147	3.48416	2.94059	22.3858	6.0468	0.0528397	0.513999	0.257533	2.28087	0.938921	0.510742	29.1245	0.0426919	4.4181	6.46465	8.48549	0	1.65438	0	1.99914	0.0419702	0.0352705	0.275872	0.139407
IGKV6-21	0.494767	0.855889	0.38734	5.39526	6.2839	0.665704	0.322606	0.327219	0.159544	2.83952	0	2.86651	9.31763	0	50.9285	0.633929	5.12962	0.276434	3.86859	0.0377842	6.84746	115.525	33.8093	0.26257	0.880596	5.71265	2.626	1.10091	48.1821	2.69303	2.124	0.103306	44.2551	4.6165	0.864917	0.0342172	31.5858	0.128707	12.8674	6.02968	1.07297	0	3.7541	0.125954	4.86621	0.168708	0.531663	0.0831694	0.42028
IGKV6D-21	0.0701626	0.441798	0.209727	0.266121	5.78506	1.52276	0.16012	0	0.0633495	2.12968	0	0.699709	4.23565	0	0.504988	0.24624	0.114857	0.0784018	0.548602	0	11.8952	139.133	24.2006	0	0	1.2239	24.1251	0.9778	3.3645	2.3991	0.89608	0	0.0513807	0.672975	0.897599	3.22679	7.91653	6.34554	13.3443	9.19056	2.57866	0	0.905023	0	0	0.711748	0.211105	0.165119	0.0695329
IGKV6D-41	0	0	0.0385347	0.0366723	0.166372	0.0633483	0.0706081	0	0	0	0	0	0.0476479	0	0	0.0301624	0.253243	0	0.201598	0	0.702511	0.528628	0.64721	0.114936	0	0.314828	0	0.0634089	0.145455	0	0.0581095	0	0	0.0706576	0	0	1.0748	0	0.269929	0.170284	0	0	0	0	0	0	0	0	0
IGLC2	53.3867	50.7547	71.5437	84.9309	363.086	300.773	32.0358	18.8062	6.92615	136.8	16.5372	108.732	596.975	257.873	3909.51	121.179	1907.77	24.7438	308.129	11.9535	1309.74	1992.43	3268.98	50.7173	133.103	1006.93	1170.32	404.35	1415.18	336.725	69.9488	59.5544	538.832	680.571	470.316	105.484	1898.88	48.5224	410.401	702.759	488.925	4.79654	239.37	5.2392	791.521	70.3115	22.0216	52.4043	92.2111
IGLC3	42.6721	33.7262	56.5666	38.1364	139.48	189.137	23.8992	5.75112	6.6177	27.31	4.24031	35.5145	197.397	89.5107	3488.14	75.3766	1055.99	58.0248	211.697	4.08412	675.46	1247.72	1605.18	43.472	74.8492	840.722	1033.44	338.919	1485.47	340.123	620.487	46.5269	335.871	553.416	524.869	67.4463	996.257	36.7971	535.761	508.104	107.74	3.91616	145.913	6.41986	433.718	24.4626	21.9281	60.8094	11.6341
IGLC6	0.407363	1.14003	0.0901979	0.429193	1.55771	1.07502	0	0.0838176	0.286072	0.121224	0	0.180556	1.50564	0.454228	7.09462	0.84721	7.85412	0	1.10105	0.0483923	2.83196	4.14038	6.94338	0.336288	0.626572	2.63184	0.923249	1.55842	11.1077	3.53756	0.272033	0.198465	1.06068	1.36445	0.654579	0.306768	8.80523	0.494526	1.89546	0.84699	0.723271	0.0442439	1.16768	0.430179	0.228713	0.162055	0.0453954	0.177533	0.897128
IGLC7	0.780857	2.01718	2.17201	1.45001	2.28608	2.87782	5.19754	0.1205	0.205635	0.958525	0.136684	0.389362	6.37347	5.68124	241.978	2.28372	7.27905	0.0363564	21.2563	0.243498	32.6364	63.5948	7.86468	2.12723	3.7833	100.531	4.36113	7.1481	24.1064	12.2693	1.0266	0.190215	1.38192	1.78326	2.75076	17.3889	31.2491	0	5.67707	1.39674	1.0398	0.0318034	81.9603	1.15958	1.35633	0.465954	1.69682	0.561503	0.580387
IGLJ1	0	0	0.11257	0.214259	0.162005	0	0	0	0	0	0	0	0.556767	0	1.6263	0.264336	1.10968	0	0.588919	0	1.82419	1.18789	1.57556	0	0	0	0.823031	0.370468	0.743599	0	0.509259	0	0	0.103205	1.25682	0.109387	1.25591	0	0	0	0.180533	0	0.171447	0	1.42721	0.134833	0	0	0
IGLJ2	0	0	0.163387	0.0777453	0	0.671492	0.0748446	0	0	0.292786	0	0.327064	1.01014	0.658241	9.17957	0.959163	5.63718	0	0.427387	0.0876593	0.661921	3.79311	4.8023	0	0.453996	2.47904	1.6724	2.0164	3.08366	1.44181	0	0.119835	0.60042	1.19835	1.27693	0.238152	3.73687	0.497666	2.00287	0.902507	1.04812	0	1.24422	0	1.96792	0	0	0.257271	0.162508
IGLJ3	0.163048	0	0.0812294	0.154607	0	0	0	0	0	0.218342	0	0.108402	0.903956	0	0.651958	0.254323	0.266912	0	0	0	0.98724	1.20004	0.833732	0.12114	0	0.94806	0.356335	0.133663	1.1498	0	0.244984	0	0.238804	0	0.0906912	0.0789329	1.63125	0	0.66383	0.44869	0.130271	0	0.247429	0	0.205972	0	0	0.0639522	0
IGLJ4	0	0	0	0	0	0	0	0	0	0	0	0	0	0	0.695422	0	0	0	0	0	0	0	0	0	0	0	0	0	0	0	0	0	0	0	0	0	0	0	0	0	0	0	0	0	0	0	0	0	0
IGLJ5	0	0	0	0	0	0	0	0	0	0	0	0	0	0.799945	0	0	0	0	0	0	0	0	0	0	0	0	0	0	0	0	0	0	0	0	0	0	0	0	0	0	0	0	0	0	0	0	0	0	0
IGLJ6	0	0	0	0	0	0	0	0	0	0	0	0	0	0	0	0	0.223698	0	0	0	0	0	0	0	0	0	0	0	0.192729	0.400502	0	0	0.30021	0	0.228024	0	0	0	0	0	0	0	0	0	0	0	0	0	0
IGLJ7	0	0	0	0	0	0	0	0	0	0	0	0	0	0	1.99556	0	0.340409	0	0	0	0	0.327962	0	0	0	0.362736	0	0	0	0	0	0	0	0.284935	0.346992	0	0.34674	0	0	0	0	0	0	0	0	0	0	0	0
IGLV1-36	0.912739	1.62693	1.09133	2.25026	6.80588	3.13961	0.433261	0	0.98893	2.02082	1.07365	2.42732	20.961	0.586219	32.9927	5.80867	26.4168	0.285578	1.45906	0	54.9706	24.7598	355.318	1.95304	1.11189	37.7449	7.1811	3.59156	11.397	57.069	0	0.480255	9.35769	47.0584	20.3481	0.318142	39.1243	0.487535	13.1231	39.545	4.08381	0	14.5713	0.346989	621.618	1.13287	0.256317	0.429603	0.361819
IGLV1-40	184.906	13.8996	18.4061	53.9203	75.8787	40.8835	9.71876	2.41547	3.6605	31.6615	2.81394	32.5323	694.065	8.98611	1485.65	50.6722	597.844	3.86057	30.0151	3.12838	328.155	735.704	710.413	17.968	16.983	411.079	499.511	146.986	463.998	112.967	38.9856	36.1714	193.108	194.544	138.439	34.9865	538.422	1.58348	314.62	95.7722	165.789	3.3771	164.775	2.0522	275.535	66.8124	9.47571	25.6915	14.5339
IGLV1-44	4.70082	7.9469	15.9495	3.81651	35.2457	88.0201	1.40233	1.30859	1.30382	34.7526	3.13005	16.4641	191.233	5.9816	528.808	44.3536	68.5032	3.2959	15.0546	0.361336	1514.74	323.369	608.142	22.6446	15.0137	449.089	323.02	59.0385	215.567	87.6474	140.616	11.945	33.8395	73.6181	236.246	38.9695	261.827	2.90927	98.2851	90.0623	43.9406	0.630689	54.8774	1.20452	19.057	4.73014	1.69479	11.8099	17.2948
IGLV1-47	6.48668	4.09817	18.0549	7.38771	45.143	60.9499	5.95355	1.69736	2.13264	37.358	1.77723	7.45336	129.779	2.33498	745.135	21.2532	153.587	3.54542	9.24956	0.640752	255.437	794.195	543.946	11.1056	15.1774	151.649	32.7186	75.3716	192.255	58.3434	8.26325	16.5399	16.2128	165.431	64.2388	6.75836	177.41	3.08137	104.368	137.216	31.3214	0.861506	57.3501	2.17785	46.7612	7.74148	2.15678	43.7779	15.3025
IGLV1-50	0.566844	0.377521	0.0352997	0.235155	0.609621	1.36371	0.129361	0.0328027	0	0.221397	0	0.753727	3.44818	0.853275	29.4653	0.856536	3.13177	0.19794	0.246231	0.0378775	6.07782	4.54449	7.93795	0.0526436	0.0490428	4.82036	1.85822	1.16171	13.6242	0.692226	0.692005	0.466025	0	1.77996	0.315292	0.137207	8.86114	0.0430081	2.10178	0.779944	0.679339	0.0346304	2.09673	0.0420885	0.179018	0.507373	0.355317	0.694789	0.210659
IGLV1-51	13.5591	7.85329	15.6903	7.78911	56.8376	67.5689	10.6747	5.2144	2.55861	26.8356	2.67482	23.8484	236.125	13.3911	2707.23	31.5844	544.223	4.80995	30.478	1.61074	1659.57	740.847	343.231	11.6198	19.763	283.284	168.181	109.449	440.818	88.3107	5.60524	22.2818	50.5929	200.242	246.248	19.5185	608.893	4.35457	66.0947	1091.28	94.9779	0.876582	216.704	4.81545	176.452	12.3292	5.97199	13.7318	21.6136
IGLV10-54	0.904136	0.380812	0.352513	0.0745503	3.32577	0.482922	1.04065	0.43677	0.0709862	0.245659	0.412861	1.09768	6.92565	0.315595	69.4126	7.57257	9.524	0.571044	0.341519	0	60.5363	80.391	55.0766	0.408889	56.3764	38.2175	1.43185	0.580061	38.8097	3.84043	0.177194	1.43638	0.403022	16.9852	56.325	10.7712	182.18	0.0477214	15.6846	10.1687	9.2967	0.0384255	10.4991	0.0467009	6.20737	0.0938292	0.275979	17.6697	0.0779149
IGLV11-55	0	0	0.0671191	0.0319376	0	0	0	0	0	0	0	0.0895715	0.124489	0	0.107741	0.236413	0.0367578	0.188183	0.17557	0	0.339895	0.177068	0.156569	0	0.0932504	0.0783374	0.588873	0.0552223	0.126676	0.0658102	0	0	0	0.0923028	0.149875	0.0652215	0.486739	0	0.0783596	0	0.322925	0	0.0511122	0	0	0	0.0337802	0	0
IGLV2-11	8.4296	12.8224	6.68355	20.2381	44.4928	47.592	15.8811	1.59421	2.46145	35.514	1.73298	22.9422	189.104	8.7834	324.67	24.1429	432.106	2.60539	31.9116	1.07383	268.233	366.973	294.808	3.41131	16.7837	217.542	132.851	34.2873	222.332	120.201	4.7429	10.1186	36.408	86.6045	57.5817	22.6095	383.2	4.74649	61.0041	170.85	33.1878	1.68304	162.814	0.937521	5.75486	14.2984	1.83477	9.14517	10.1669
IGLV2-14	7.45966	11.2718	18.5284	40.8501	51.9997	51.7107	23.4587	3.8996	3.48044	97.3449	3.2238	44.0424	194.099	63.9717	440.882	98.68	372.501	23.5313	64.87	3.66337	329.859	447.445	531.067	10.3421	13.5874	372.443	813.422	92.5188	467.42	186.971	291.578	12.7809	63.4623	180.433	286.992	24.5705	425.533	6.62935	144.859	323.735	53.4979	1.77933	167.474	3.2226	43.5103	41.702	4.5462	9.01567	17.4029
IGLV2-18	1.45784	0.817626	0.68806	0.40016	5.28121	4.39881	0.735438	0.0355216	0.103917	1.88373	0.16117	7.90696	9.35861	3.542	18.5923	2.66292	57.6949	0.857389	1.6665	0.0820341	53.5045	57.9247	14.5881	0.627078	0.531079	13.2505	22.8613	8.80604	32.8978	3.52313	2.99745	0.616798	1.34854	7.35954	39.2213	1.78295	82.4797	0.046573	3.21316	5.15201	4.47519	0.0375008	11.7602	0.136731	0.24232	1.923	0.500199	0.240761	0.22812
IGLV2-23	7.74577	9.02646	23.7798	9.13352	71.4786	32.0932	10.4365	2.3024	3.66456	36.2592	2.46154	68.5238	125.925	38.2061	3303.41	59.6292	340.689	74.3211	21.7525	1.13067	111.51	734.477	685.295	25.7802	41.3073	244.87	131.01	394.109	247.192	67.2955	41.1847	18.6317	56.8486	108.067	93.1308	9.85183	370.187	1.94308	80.3276	148.689	59.5572	0.97786	166.339	2.78438	73.5492	11.666	3.69792	10.5829	9.46077
IGLV2-33	0.104478	0.438581	0.0346999	0.0330229	0.399509	0.513398	0.0635816	0.0967361	0.0314441	0.155454	0.0365762	0.231538	1.28719	0.0698981	0.557013	0.325929	2.2044	0	0.242048	0	0.843467	7.14033	4.53291	0	0.144629	0.850493	0.507402	0.114198	0.425687	0.408279	0.0523267	0.152702	0	0.540822	0.0387419	0.236032	5.80706	0.338219	0.567156	0.958366	0.946045	0	0.951282	0	0	0	0.0698561	0	0.138053
IGLV2-8	3.60772	2.21434	6.80518	3.55151	20.5352	19.2619	2.99163	0.586482	0.646506	8.53139	0.607404	10.7661	29.417	12.3815	108.49	15.9369	171.917	1.26173	7.99129	0.765546	76.2051	167.251	27.7804	5.0744	14.2201	101.62	36.7944	187.52	80.9201	22.0622	3.26897	6.84279	71.9582	34.4404	378.607	2.8531	220.086	0.501486	58.1127	26.7071	5.10482	0.34996	35.5652	0.687068	5.56638	7.921	1.32579	2.93812	0.218341
IGLV3-1	5.91234	5.86718	8.0462	6.35832	20.8849	27.0158	1.61254	1.73574	1.95301	15.5129	1.77955	14.5248	50.8113	8.61046	631.268	6.35425	177.952	5.07583	26.1837	0.462524	115.982	228.113	387.287	13.6067	27.4978	158.306	55.414	26.8938	177.993	54.1684	7.09593	4.68953	140.873	89.6742	195.35	5.41027	145.634	1.13788	66.9301	143.296	173.801	0.140958	62.3671	0.856575	65.6253	10.7992	2.31402	14.6492	5.57346
IGLV3-10	5.42706	7.81404	13.1852	3.137	27.6106	17.17	3.86826	1.96179	0.536994	30.7624	1.44448	11.5164	19.4634	9.99724	206.659	13.7124	296.909	0.623051	14.5969	2.50374	103.457	311.534	53.1861	4.14262	4.57966	25.8069	18.0346	20.7822	40.3332	3.6315	2.51331	0.434635	31.9576	213.719	30.3519	39.913	269.415	0.902502	17.1662	6.3421	1.00977	0.14534	8.01004	0.574083	25.263	6.96487	1.56579	18.2247	1.69455
IGLV3-12	0.119569	0	0.158849	0.415721	0.171456	0.881334	0.145531	0.073806	0	0.142326	0	0.476968	0.932972	0.0799945	2.0399	0.248672	2.17484	0.0445366	0.900283	0	15.2035	5.36399	9.15253	0	0	1.29779	1.10332	0.980196	6.18337	1.71326	0.179655	0.0582532	3.44408	0.800983	0.310365	0.0771788	2.61404	0	1.85451	3.20265	1.27376	0.0389592	0.302414	0	0.201395	1.85508	0.0399732	0.0937966	0.315988
IGLV3-16	0.114786	0.0370657	0.381236	0.0362811	0.493793	0.25069	0.384202	0.106281	0.138186	0.751483	0.0401851	2.23857	1.93273	0.230384	1.83591	0.686334	23.3421	0.0855102	0.864272	0	2.62562	4.06322	5.51375	0.284275	0	8.27619	3.3448	0.815523	16.0813	2.16805	0.172469	0.0559231	0.392275	7.82924	1.1918	0.111138	5.99722	0.696732	0.712132	1.22139	0.917107	0.0374008	2.20641	0	2.90008	0.228318	0	0.0900447	0.0758372
IGLV3-19	10.0476	8.8117	32.7641	6.85685	35.419	15.4915	7.26112	1.40956	1.95871	39.9911	1.71879	13.1577	89.0433	4.43046	64.8292	67.2008	911.577	4.46547	25.1954	0.813813	514.58	737.544	768.183	27.1457	10.4844	108.259	1920.65	58.1566	496.054	34.8766	49.6363	10.2909	136.512	179.813	74.6853	7.11191	443.809	16.5404	68.0463	332.677	176.002	0.781251	264.289	0.723431	261.979	19.8037	5.57292	24.4518	14.7852
IGLV3-21	10.8923	5.35667	29.1627	19.7753	64.9709	119.131	12.2928	3.06749	4.17486	25.4911	5.70735	20.3464	235.473	12.0071	1898.24	59.7618	701.058	10.5467	59.6768	7.28795	187.656	597.861	1659.58	31.7331	21.413	396.331	797.549	69.519	1117.06	248.591	11.03	33.8604	254.515	337.842	218.001	16.4998	565.273	51.4158	184.29	612.97	150.401	1.14159	223.633	1.52903	215.459	7.45256	0.191234	14.3593	23.5259
IGLV3-22	0	0	0	0.0332651	0	0.0287313	0.032024	0	0	0.0313188	0	0	0.172884	0.140822	1.1222	2.98224	1.68457	0	0.243823	0	0.212414	0.627056	0.913232	0	0	0.407967	0.153337	0.0575176	0.461795	0.61691	0	0	0.0513807	0.160232	0.039026	0	2.02788	0	0.24485	0.270311	4.48463	0	0.0532366	0	0.310217	0	0	0	0
IGLV3-25	10.95	7.42533	38.9764	17.0068	83.1651	40.1084	13.3046	2.13261	6.98887	14.7645	3.52941	49.4039	116.578	10.1551	1575.5	37.6345	1570.58	3.83952	31.8853	1.85699	156.531	352.978	363.613	23.06	16.1512	426.807	94.1825	104.375	975.47	101.886	3.51746	64.4587	221.152	209.574	165.707	7.67726	508.387	9.30504	63.1168	283.126	92.4951	1.43944	175.222	1.92887	1409.07	7.30016	5.15023	13.7733	15.0427
IGLV3-27	1.21789	5.78844	5.80197	0.793951	9.71431	51.5553	0.903297	0.281912	0.72163	6.3877	0.279803	5.41492	13.2698	3.28465	3.28711	1.12793	85.3967	0.340226	1.7855	0.61036	29.1127	211.687	37.4361	0.848302	0.842964	35.1864	16.358	4.11838	42.298	2.30528	0.571847	2.16943	7.30219	48.7079	76.9716	0.184247	117.912	8.40883	13.2374	11.0599	1.33796	0.111607	14.4966	0.452144	1.58658	1.22637	0.267195	4.00066	0.603479
IGLV3-32	0	0	0.0746547	0.0355233	0	0.0920453	0	0	0	0.0668897	0	0.199256	0.83079	0	0.359513	0.233738	1.26743	0	0.0650938	0	1.05855	0.630234	1.1842	0.0556675	0	2.48327	0.436658	0	0.457919	0.146398	0	0	0	0.205332	0.0416753	0.18136	0.874546	0.181914	0.130736	0.247424	0.538771	0	0.170552	0	0	0	0.0375727	0	0
IGLV3-9	2.24094	2.23118	4.5277	2.50859	17.9861	7.16283	2.64229	0.43227	0.0281019	8.19689	0.784524	5.46289	12.539	0.812092	20.2608	3.44688	106.928	0.660803	6.43553	0.0665526	20.353	54.5199	77.3761	11.0534	0.990962	14.478	38.8624	10.7163	48.9597	6.38545	1.44971	1.00079	84.3323	16.4051	3.39315	1.95877	93.2784	0.869026	21.6145	13.5327	4.22745	0.121695	17.6646	0.295806	10.026	7.39185	0.90525	0.903377	0.493517
IGLV4-3	0	0.0344904	0.0709497	0	0.0510538	0	0.0325008	0	0	0.0317851	0	0.0473418	0.307051	0	0.512507	0.638648	0.738258	0	0.0618633	0	0.862304	9.09666	1.19164	1.58715	0.0985724	0.207021	0.518734	0	1.03777	0.278265	0	0.0520376	0	0.45533	0.0792141	0	2.29554	0	0.289911	0.313526	0.284463	0	0.70238	0	0.13493	0.0424909	0	0.055859	0
IGLV4-60	0.951265	0.422365	0.157971	0.0375841	0.397853	1.78539	0.651272	0.697284	0.0357872	0.49539	0	1.3703	59.5268	0.0795525	8.05114	3.92585	6.79126	1.50588	0.13774	0.0423767	20.0793	25.4215	210.598	1.53132	5.26736	18.2069	0.981726	0.649854	31.1933	2.24591	0.119108	2.25932	4.99244	18.8639	6.83441	0.0767524	44.105	0.240584	12.6332	8.81315	0.126672	0.0774879	19.3678	0.0941759	2.5536	0.614944	0.596285	2.1454	0.0785606
IGLV4-69	5.17085	1.85771	3.13906	7.33849	22.0478	12.284	1.75054	0.539013	1.20583	8.59053	0.503513	25.6356	39.3205	6.18573	663.93	192.664	68.1664	0.688776	21.3609	0.219671	241.348	159.143	296.084	1.88273	5.7359	65.7081	68.7519	23.8616	163.341	45.164	1.54358	3.75379	19.6605	43.7004	119.274	3.11662	119.721	0.540424	8.36521	41.1621	13.5706	0.20084	35.3889	1.74934	78.8612	3.88249	1.20206	8.83792	4.88688
IGLV5-37	0.997472	0	0.114677	0.0727563	1.81542	4.46165	0.560334	0	0.173195	0.102749	0	0.357088	0.0472657	0	0.184082	17.2342	2.34464	0.0857389	4.53289	0	0	1.69417	97.9791	0	0.0531078	2.00766	0.558957	1.63541	21.6072	1.04944	0.115287	1.57003	0.0561891	3.78491	0.0426782	0.111435	28.9148	0.046573	1.51733	2.91384	18.146	0	0.349312	0.0455771	0.630032	0.0457856	0	85.3799	0.15208
IGLV5-45	0.758975	1.33044	3.277	0.651141	7.04826	17.5527	0.857791	0.803129	0	6.09817	0.113875	3.98875	21.952	0	16.07	42.7597	6.62641	0.646173	2.63753	0.154563	185.644	123.198	49.3603	0.912975	1.50093	29.2108	2.63287	39.4054	10.2967	3.38964	0.217215	0.422592	2.22322	37.0759	7.35764	0.209957	84.2099	0.350998	13.4113	10.1049	8.95161	0.0353282	3.45528	0.12881	1.05009	6.29743	0.688707	10.4617	2.50721
IGLV5-48	0.0777683	0	0.503666	0.258097	0.223032	0.318458	0.0709908	0	0.0351083	0.312424	0.081677	0.206815	1.00603	0	9.08006	0.667168	3.39487	0	0.675635	0	1.41264	1.0221	2.63902	0.115559	0	1.22092	0.0566531	0.191258	0.694659	0.455856	0.0584244	0	0.113901	1.24321	0.086513	0	6.44054	0	0.180928	0.385216	0.124269	0	0.177023	0	0.294724	0	0.116995	0.366035	0
IGLV5-52	0	0.0366745	0.113164	0	0.108574	0	0	0	0	0.0675956	0	0.151019	0.466421	0	0.0605513	0.088577	0.206581	0.0423039	0.197342	0	0	0.437859	0.527957	0.056255	0.104814	0.308182	0.220633	0.186211	0.106789	0.665742	0.0568829	0.0553328	0	0	0.168461	0.146619	0.547099	0.137876	0.132115	2.91707	0.846933	0	0.0574506	0.0449758	0.286948	0	0	0.296981	0
IGLV6-57	4.37587	2.81116	4.63542	18.126	10.0066	17.4098	5.99177	1.59933	2.62011	10.7533	1.49968	6.03292	31.4107	5.17717	132.426	23.0091	115.066	3.88605	6.04265	1.96987	157.02	252.059	246.346	5.9205	3.25194	220.8	451.252	13.4804	120.293	38.0252	2.97599	9.49256	15.6514	118.594	72.3014	18.7756	183.541	4.86482	39.0608	40.6382	16.6713	0.562813	120.507	1.28596	124.726	2.03397	2.88731	7.89517	6.89291
IGLV7-43	3.35414	1.08309	1.52247	2.26168	10.7416	31.5601	3.23193	0.897175	0.269194	4.09235	0.508837	3.12197	25.7584	1.2716	13.8886	7.6733	62.8794	2.04059	23.7653	0.159381	76.8731	76.3716	85.0277	0.886053	4.02406	15.3423	7.81901	22.3637	83.0135	18.4231	1.84788	2.56011	4.96711	22.4351	217.286	5.55687	427.089	2.44309	11.8785	32.6133	6.61032	0.0364294	18.3805	0.708399	6.44986	2.97999	0.897061	2.16341	1.10801
IGLV7-46	2.31063	0.252721	4.75308	19.9664	7.64203	6.56231	1.80307	0.759148	1.24502	2.5286	1.01767	15.263	11.4329	0.1496	58.2366	7.7605	15.2521	1.4992	2.13694	0.757057	49.7193	54.5847	420.981	4.20875	1.0834	98.4683	8.36199	19.3697	33.9202	20.8261	4.81569	7.5714	9.11547	18.2477	10.572	5.23212	74.3645	2.6693	28.1356	43.4434	4.22822	0.364294	15.1003	0.309924	1.50654	1.7791	0.44853	1.69565	0.960276
IGLV8-61	6.48097	0.705054	2.45179	1.93894	15.9528	0	3.00554	0.609702	0	0.556929	0	11.1062	41.9304	1.18253	7.26162	16.0826	51.7422	0.774549	9.03294	0.037054	90.3746	102.615	63.7664	0.978484	0.959533	41.1101	19.8446	561.354	212.5	14.3562	225.22	4.6096	12.9438	27.0055	26.1401	17.2142	70.7736	0	66.8833	165.454	22.3185	0.101633	0.210375	0.823471	5.21	9.05826	1.80748	1.00593	2.26687
IGLV9-49	0.526219	0.91758	1.43313	0.266121	10.6143	12.4981	1.37703	0.649637	0.380097	0.814288	0.184223	2.14577	15.646	0.0704108	7.12595	2.3256	1.11028	0.117603	5.7908	0.037507	19.2588	14.9018	10.4043	0.573416	1.26264	10.036	2.30006	2.41574	6.79498	3.97564	1.58132	0.666565	1.13037	6.08882	17.5617	1.12088	38.9977	1.40539	34.1974	9.42226	1.62568	0.0342917	4.95101	0	177.355	0.125603	0.387026	1.10079	1.32113
C3	8.21475	25.5077	10.9008	34.1998	67.7152	8.1953	10.723	78.865	7.99575	37.5898	26.7677	16.3296	44.7007	5.27687	24.8255	75.6362	70.3237	60.2611	57.3609	16.1564	27.1578	81.0396	12.5725	8.47655	15.5407	54.2711	31.0487	15.3696	15.6893	42.9482	56.6846	45.4098	21.4134	51.161	16.5098	13.0014	68.6496	2.70854	61.9284	23.6946	8.41893	25.1068	31.2541	39.745	19.6273	14.6379	21.5147	6.05218	15.0527
C5	0.597386	0.62126	0.713396	0.356119	0.758993	0.579192	0.396964	0.575491	0.6068	0.507826	0.811944	0.414691	1.20411	0.0352647	0.425045	1.86704	0.474583	0.331315	0.786127	0.169066	0.443273	0.863654	0.267489	0.620071	0.699271	1.0293	0.262392	1.29633	0.17966	0.600784	0.415795	1.64675	0.266986	0.447399	0.471544	2.35399	0.588392	0.15464	0.464976	0.132965	0.175476	2.12752	0.976537	1.20806	1.32342	1.95274	1.64543	2.62567	0.400487
CKLF	1.54482	3.50783	2.19186	1.66406	3.15443	3.10731	1.68094	2.17413	1.86346	1.59979	1.50564	2.61285	6.39491	4.51442	3.10334	4.70356	7.16179	3.78388	11.2307	1.96875	7.1587	5.17168	3.78016	11.753	4.90998	3.54988	6.06803	2.95832	2.48671	11.8564	6.49915	4.588	4.68804	2.74332	2.90087	2.29741	4.95949	2.20542	4.87348	3.3329	2.84374	1.9087	2.62561	5.49108	7.21274	3.61355	3.07391	4.39171	4.65409
CMA1	0.0765648	1.43892	0.335667	1.05997	0.329371	0.426401	0.153763	7.5854	0.553041	0.915932	1.02929	1.03844	0.245257	0.0922028	0.0244919	1.49283	0.183828	0.410668	0.0532143	0.0327436	0.0309061	0.692324	0.355915	0.113771	0.0423956	0.373963	0.0892422	0.878725	0.0575923	1.31648	0	0.626672	0.0224277	0.0979178	0.119244	0.163089	0.153202	0.0557683	0.106877	0.134846	0.0734077	0.134715	0.441518	0.327455	0.0580326	0.310678	0.0307158	0.0480495	0.182106
CX3CL1	5.15127	3.15489	4.98927	2.58783	28.2055	4.32688	10.0592	19.1582	2.81272	5.39736	6.29928	7.65636	6.37012	2.18043	21.71	7.7245	8.92996	1.5516	23.9809	4.74082	6.06964	18.4071	1.51613	11.7276	2.42013	28.2067	6.48498	21.7357	5.60114	16.6674	12.8818	14.3289	3.21736	3.81183	17.8078	27.5963	6.43547	8.20404	19.8094	7.45741	2.41041	7.86477	16.2858	7.08843	41.5981	8.99552	2.66016	16.1243	5.54709
CXCL17	174.146	141.966	163.729	100.204	1120.78	131.357	424.395	17.7209	101.581	138.253	142.05	95.2332	128.692	17.6082	3.89881	32.479	126.298	1.33497	106.119	4.6963	67.3681	125.042	12.9358	2.40283	2.07143	71.7955	1.40656	0.237424	9.0999	26.8326	43.2985	0.546767	1.59068	6.94483	6.73907	4.15948	19.3305	7.45661	31.1633	51.6987	62.516	7.56116	12.6357	20.6012	0.182932	3.38444	54.1726	1.76076	5.11853
CCN1	13.9976	54.5681	34.8994	30.996	51.4074	17.0068	35.7989	234.012	17.8784	48.6026	20.6491	3.34946	13.3066	13.9474	64.7431	45.7546	8.75109	37.2061	16.8169	37.9229	30.9997	17.4951	27.1848	20.0875	35.7118	16.0334	15.1572	65.4955	28.125	113.442	15.4467	64.1692	44.041	21.8895	25.3826	14.0167	46.8691	12.8349	50.3165	14.6166	9.78746	20.1725	67.2105	38.5215	20.1042	36.4029	13.7631	42.2944	56.5188
EDN1	1.60915	4.58763	4.07162	4.08899	10.8996	1.2254	9.77342	6.55433	6.65273	5.41862	3.33558	1.8206	0.852131	1.75649	4.36854	18.7972	2.44164	3.0284	1.06689	6.66284	4.48701	15.3385	9.41588	1.27945	2.11031	15.0444	4.58614	6.82714	10.9693	41.839	2.09966	2.59947	4.48617	3.53947	4.76573	4.69451	3.42852	5.98031	6.2641	2.33839	9.42821	5.56735	34.1976	6.70766	1.4265	6.47724	2.35002	10.1095	3.3293
EDN2	16.8607	1.25512	28.9155	4.15883	9.37724	1.93582	29.0086	2.29389	5.49342	12.6843	4.37647	1.10584	6.47128	44.1019	1.10614	26.3063	0.90762	0.459767	9.73508	13.0847	44.2778	8.62465	1.48942	9.58714	0	6.41372	1.61985	0.0717654	25.8296	2.0355	0.328838	2.55902	46.9529	0.0159939	77.432	20.7578	1.59598	11.7539	11.3036	12.4019	6.30896	2.39603	10.2824	2.94324	18.1919	0.950743	6.32157	1.24299	18.271
EDN3	0.466653	2.96179	0.122922	0.111895	0.753765	0.241612	0.435777	2.93017	4.8333	3.06946	2.64208	4.06537	0.0132167	0	0.0171581	0.0209163	0.0117075	0.0659308	0	0.00573472	0.0108258	0.0225588	0	0	0.00742517	0.0873279	0.0156299	0.0263829	0	0.524022	0	0.156794	0.0471358	0.0244991	0.0119339	0.01558	0.0119253	0	0.0249579	0.094468	0.0428555	0.0209724	0.0244192	0	1.05704	0.0704157	0	0.0168308	0
FGF10	0.109601	0.184651	0.0902129	0.433783	0.225495	0.0117082	0.0652498	2.12667	0.23664	0.47647	0.82579	0.25979	0.980445	0	0.0304868	0.301032	0.296431	0.154421	0	0.0305686	0.0288533	0.220456	0.0443033	0	0.0131932	0.227207	0.0208286	0.164071	0.0492863	0.316571	0.0143199	0.45968	0.090731	0.783547	0.227948	0.110731	0.439673	0.0115698	0.0776049	0.0576993	0.0228439	0.0652123	0.108471	0.0226448	0.288949	0.494777	0	6.57915	0.0661151
LECT2	0	0	0	0	0	0	0	0.00610809	0	0	0	0	0	0	0	0	0.00719947	0	0.0114625	0	0	0	0	0	0	0.0306866	0.0672804	0	0	0	0.029736	0.00964191	0	0	0	0	0	0	0	0	0	0	0	0	0.0166671	0.0157461	0	0.00517498	0
PPBPP1	0	0	0	0	0	0	0	0	0	0	0	0	0	0	0	0	0	0	0	0	0	0	0	0	0	0	0	0	0	0	0	0	0	0	0	0	0	0	0	0	0	0	0	0	0	0	0	0	0
PROK2	0.0089009	0.0344904	0.0443436	0.0253203	0.0638173	0.0145796	0.0568763	0.42031	0.00803659	0.00794626	0.0186965	0.13019	0.493475	0.214377	0.27049	14.911	2.55476	0.17903	0.0463975	0.171294	0.143717	0.0561522	0.124129	0.224846	0.16018	0.0207021	0.103747	0.350244	0.133906	4.01744	0.0534953	0.0260188	0.0782185	0.609817	0.0594106	0.0258539	0.168208	0	0.238141	0.195954	0.0853388	0.0174011	1.55334	0.148041	0.0787089	0.201832	0.017854	0.0488766	0.211704
SAA1	47.3961	2.16216	9.04502	18.4785	989.28	6.80489	43.0087	22.246	3.0821	4.48747	10.4993	16.2356	30.3404	54.5468	187.071	105.671	50.0264	340.197	192.962	15.4005	81.426	56.6769	22.3375	35.2	6.30921	59.1748	62.1411	12.2698	26.9115	27.3022	24.6304	87.1193	20.9872	3.94067	14.1047	5.86559	12.5932	1.86706	137.757	103.703	54.9965	133.36	24.3639	55.5494	10.9464	5.97655	28.348	2.48653	37.361
SAA2	5.52153	0.156035	1.4123	2.27266	139.228	0.759839	5.07562	3.38242	0.1687	0.477404	1.1977	1.85904	3.73074	2.67678	7.24432	18.0089	3.79693	26.1268	16.7363	0.771496	12.7565	6.8894	0.688849	1.90517	1.66783	11.4561	1.18277	1.56339	1.1813	2.59328	1.87803	4.81197	0.934197	0.576778	1.01776	0.35557	1.38945	0.0312857	11.4443	5.0495	3.77838	6.54976	4.11619	4.01844	0.382532	0.515176	3.76721	0.0606498	3.71609
SBDS	37.3204	52.7978	58.7455	46.0244	40.5673	54.3659	58.7737	67.8061	50.3763	49.4477	48.5754	60.6399	44.9181	30.6769	43.3539	75.14	55.5292	34.6676	26.5863	65.7014	50.0262	36.2871	61.7616	20.5698	41.7545	30.0288	49.5226	25.4398	60.1409	58.4983	47.5236	70.1541	45.6572	51.5728	38.9733	49.136	38.6043	59.0734	37.9875	56.2543	45.4715	57.3969	52.8505	44.3271	38.3022	64.6691	88.8595	32.3631	71.6392
SEMA3A	3.01939	0.410863	1.17318	0.288921	1.64229	0.667121	2.85409	0.262271	0.217045	0.653386	2.13715	0.122156	0.420665	0.937295	0.52652	7.81561	0.394353	1.34993	0.0585295	0.279928	1.25466	0.887046	0.815671	1.80649	0.205597	0.633888	1.08418	0.140581	0.860913	2.38139	0.172543	1.93353	0.654818	0.173436	2.07292	0.10822	4.18878	0.507437	0.080149	1.27416	0.557839	0.435532	0.729588	0.100045	1.36942	0.593879	0.363943	0.918848	0.570539
SEMA3B	0.746268	0.638593	0.560156	0.639229	1.91193	0.220028	0.949182	5.45407	0.480646	2.37844	1.55188	0.830229	2.29548	0.838777	0.572927	4.1265	3.35818	0.544816	7.71959	4.6303	2.41995	2.25456	0.645246	0.558152	0.134298	1.23235	2.54788	8.08764	1.96237	2.37677	0.840966	0.654439	0.688589	1.41568	3.09658	0.768309	0.553053	0.102674	2.02556	1.55803	1.14877	0.513062	0.785185	5.216	0.289104	0.950004	2.35016	1.40695	2.99772
SEMA3C	1.87937	0.765057	13.4068	1.23725	9.29604	0.513689	5.62111	21.4876	0.487775	2.58313	3.04129	2.95556	10.6154	5.36632	12.0786	57.5062	5.51107	31.212	4.16443	16.4344	9.97488	9.42047	39.2657	19.0212	78.4448	5.38803	16.1523	29.5297	39.767	56.1598	5.00099	26.5719	41.4561	14.4787	9.31521	1.71768	12.1228	14.3615	0.505937	22.8946	3.64692	37.1666	4.53678	25.0249	11.9487	8.09748	3.6435	25.1724	17.028
SEMA3D	0.0872072	0.184478	0.0957583	0.170448	0.142915	0.0218639	0.0926042	1.62974	0.14623	0.352726	0.257948	0.163289	0.826639	0.0571531	0.703099	0.269276	1.10517	0.767651	0.15462	0.964719	0.898011	1.33983	0.557614	0.0661147	1.54474	0.761647	0.259303	0.0116719	0.344722	0.0834586	1.07499	1.01968	0.0208531	0.640555	0.506845	2.29009	0.609355	0.00216054	0.0103514	0.53678	0.261641	0.0504508	2.19574	0.744249	1.39168	0.887839	2.45967	2.76015	0.54324
SEMA3E	0.276419	0.0659141	0.0381349	0.127022	0.493939	0.0261213	0.209627	2.33296	0.0671939	0.0797264	0.384105	0.209221	0.102166	0.00853528	0.0272068	0.336636	0.0232052	0.180575	0.059113	0.00454664	0	0.239215	0.00197684	0	0.00294344	0.341234	0.13631	0.00348618	0.143947	0.0581642	0.0255585	0.0248621	0.00311421	0.00388471	0.191597	0	0.0590918	0.0361375	0.0173139	0.0795779	0.0169885	0.018706	0.0419471	0.0176824	4.18757	0.0735908	0.00853014	0.0200159	0.0547875
SEMA3F	36.6169	22.2492	30.619	40.5964	23.2862	32.1269	22.51	8.18137	56.7163	41.5867	45.992	23.9176	16.9704	17.2752	13.7903	32.0612	31.3469	11.7707	24.1509	18.1758	16.0457	22.3636	24.2967	17.9896	21.8831	21.5748	17.8511	21.2239	20.9465	23.138	12.6555	21.6273	24.4635	15.1575	20.2349	16.1634	14.5058	5.50773	19.4816	19.708	23.9016	13.1883	13.991	21.7506	15.2786	13.753	24.7671	21.0628	26.4413
SEMA3G	0.879049	1.28983	0.465038	1.24081	1.22767	0.269682	0.961882	8.5103	1.87435	1.39827	1.48258	1.11937	1.43578	0.109192	0.425913	0.600713	1.47182	10.5907	0.676632	0.716353	1.61237	2.61924	0.72675	0.0978597	1.78765	0.978975	0.788474	1.97643	0.89922	1.58331	0.950799	2.82489	0.956167	1.65047	1.3888	2.30659	0.907157	0.420598	0.566234	0.47908	0.713773	2.11877	1.06892	0.782388	0.669172	2.98326	0.726553	3.47708	0.448349
SEMA4A	10.6903	7.90547	8.39237	8.52479	7.77253	8.93479	6.50378	3.40286	9.64832	8.6707	6.91847	8.95351	10.8961	3.91681	17.112	4.70003	15.0208	3.10048	8.6825	7.78737	7.53907	9.55883	12.2307	6.9174	5.72128	13.3042	7.85346	7.08279	8.56828	5.18205	8.14745	4.54542	3.81828	10.8492	6.44109	11.033	7.86512	15.4484	11.2329	4.32699	6.20586	2.77523	9.9541	6.61816	12.9398	7.74881	10.81	17.2627	4.48991
SEMA4B	52.2382	34.4892	33.6309	42.3951	45.2784	33.8713	52.4697	8.82133	41.1098	55.141	42.212	41.8256	57.9927	22.6035	30.7219	32.6794	32.3614	96.5331	37.1295	28.8962	39.1728	69.8648	86.8586	73.2529	26.2469	46.1517	19.7443	32.0468	69.8871	33.2012	20.2416	39.5656	25.745	63.0973	57.0323	70.0479	37.7419	182.87	54.6554	62.8554	54.4753	31.3778	23.8498	48.7264	24.7253	12.2819	39.0076	22.5353	59.7559
SEMA4C	4.86121	5.01398	2.71438	4.34658	9.10273	4.36301	3.31859	7.47434	4.02936	3.84885	4.86323	3.69056	8.45826	2.79234	15.8745	6.1231	4.44561	15.6217	7.26831	2.28723	12.8921	8.20591	12.0939	13.9344	8.05849	7.62341	12.617	7.9702	5.57213	8.27804	10.4064	5.84821	5.37228	5.2858	8.94392	19.4315	10.2897	6.0145	5.62226	6.62075	4.81492	6.98874	10.337	5.54537	14.6311	14.6013	6.49985	29.0411	10.9839
SEMA4D	4.6875	3.60448	4.7493	4.71482	1.7843	4.21579	2.36056	4.00241	8.14718	6.56209	5.52651	4.42341	3.05234	3.52857	3.29324	1.80182	6.72025	2.03359	2.46668	1.64346	3.81826	7.34068	2.14509	2.8292	1.09972	6.09105	3.0324	4.69664	2.97736	1.52253	4.06508	3.81509	2.10147	2.09379	3.14048	3.59372	5.863	1.98416	3.21553	4.88651	2.82386	1.40649	4.16869	2.90477	5.26741	3.20346	5.82626	4.02769	2.95235
SEMA4F	0.497707	0.441967	0.606109	0.327736	1.30512	0.396296	0.506917	0.86832	0.318309	0.438156	0.704223	0.43507	4.34056	0.892567	1.39676	4.27159	0.623638	4.48527	1.66553	3.30112	1.82767	5.35662	2.36075	2.52684	3.03661	4.06495	3.57872	3.50585	1.03344	1.8549	2.98781	1.81523	1.99112	3.56143	3.07852	1.69107	2.34115	4.84758	3.31292	1.66638	1.0015	0.822104	1.96513	3.99662	2.01718	1.9002	2.52126	2.91196	3.58969
SEMA4G	0.37967	0.224913	0.332031	0.222743	0.646264	0.196859	0.695657	0.257963	0.475978	0.441366	0.364328	0.18523	0.222103	0.27411	0.371342	0.198114	0.429254	0.949232	0.213571	0.19566	1.42783	0.264217	0.286957	0.673754	1.002	0.371644	0.982968	1.16437	1.00162	0.202805	0.521215	0.163681	0.0800103	1.56445	1.00577	0.431073	0.47671	0.560383	0.381281	0.700547	0.244422	0.0800989	0.422792	0.318007	0.94544	0.492233	0.334213	0.777799	0.812077
SEMA5A	3.05302	2.42672	2.98171	1.45423	3.1397	2.10698	1.9121	3.61093	3.6058	3.18196	3.55278	1.31218	7.13408	0.154739	1.364	2.54942	9.30961	8.84959	0.309138	3.50126	2.08509	1.32193	2.94649	1.64086	0.747075	1.61383	0.815669	1.09874	2.25054	10.1137	0.333261	1.54982	0.713982	2.99477	1.72587	0.651142	3.01412	0.226062	0.314578	0.497435	1.1732	7.58366	3.38567	0.256456	15.3071	1.24992	7.58952	2.01813	0.474884
SEMA5B	0.0161372	0.100495	0.0275637	0.0349754	0.0495856	0.0169923	0.0189396	0.157952	0.0395476	0.102903	0.0556871	0.0275881	0.897501	0.0971656	0.766931	0.334413	0.324549	1.26998	0.0801122	0.241542	0.818893	0.174519	0.417938	0.130171	0.532939	0.201067	3.86594	0.268357	0.127887	0.252244	0.696221	0.289768	0.172196	0.478035	0.541116	0.200883	0.135822	0.0475757	0.136764	0.319734	0.121564	0.150979	0.188911	0.232792	1.75023	0.550251	0.164157	3.90256	1.02808
SEMA6A	0.809348	0.492247	0.381028	0.632089	1.43474	0.368965	0.36582	2.3512	1.09259	0.802047	1.03434	0.658247	0.480819	0.333821	2.68952	5.8668	0.297283	3.76098	0.0796442	0.648283	1.4987	0.659575	0.747589	2.19317	2.15193	1.45293	1.85848	0.186806	1.37176	0.729282	0.330581	1.6672	1.53832	1.30879	1.71039	0.447603	1.13846	2.06997	0.196521	1.18209	1.15936	1.49137	1.14275	0.376515	3.78691	1.79428	0.0459714	5.72642	1.84817
SEMA6B	0.747982	2.45732	0.67399	2.27271	1.84202	0.788379	1.35075	6.56425	0.828038	1.90457	1.35597	1.02918	5.73753	1.72971	2.76199	6.76689	3.43912	7.92574	1.92124	2.43735	5.16563	1.8191	4.89506	6.0212	3.66004	3.4945	4.79981	4.43621	2.84375	5.90949	2.01318	3.64096	5.49659	5.30875	4.10618	2.29227	4.54063	0.99488	3.21177	1.46412	2.66069	3.6907	2.46263	2.45333	1.91855	6.11288	1.78738	1.17097	4.65388
SEMA6C	0.590331	0.552731	0.425765	0.426268	0.761501	0.475385	2.67638	39.8804	0.466103	0.665937	1.83147	15.8108	1.99019	0.505663	1.03505	0.498928	0.636166	3.96896	1.57508	0.250875	1.44571	2.3685	0.812921	0.297293	2.48578	0.5831	2.46153	1.68063	0.682795	3.49896	3.41434	4.3899	1.23361	1.23647	1.25297	1.01878	0.464031	0.695653	1.55442	0.312669	0.520994	3.77855	4.00692	0.581008	1.65997	2.84464	0.916582	8.34917	1.11132
SEMA6D	0.120686	0.0746943	0.103548	0.0699344	0.16104	0.0439294	0.127	1.32385	0.0575104	0.219974	0.200691	0.481426	0.427478	0.026914	0.375333	0.465388	0.177442	0.284701	0.0844622	0.0752682	1.70845	0.178003	1.39163	1.25284	0.171707	0.836242	0.876739	0.283066	1.4673	0.298037	2.57142	0.796218	0.166939	0.52673	0.691796	0.28888	0.327945	2.22612	0.0506957	0.178973	0.431233	0.183509	1.6483	0.0438094	5.51601	3.55479	0.0975047	19.0977	0.255818
SEMA7A	0.622679	1.08384	1.98736	0.944076	1.50407	0.809952	3.61413	1.15	1.08534	0.835329	0.758891	2.90454	6.13313	4.27058	7.31766	4.99912	3.37234	12.7291	2.44738	4.25073	2.5135	4.20132	4.05857	5.57138	2.14342	2.50152	2.54217	4.49858	11.7064	10.0325	3.27207	2.81303	1.91176	2.03495	4.44141	2.05046	10.357	0.966111	2.45962	2.31282	2.8786	1.48748	2.74383	4.46222	3.12959	3.13149	4.59195	1.97214	10.1506
SLIT1	0.0236432	0.00610772	0.0109936	0.00298922	0.64416	0.0425999	0.027338	0.0554579	0.018501	0.0239217	0.0248315	0.016767	0.0388386	0.00632715	0.0806729	0.131534	0.0722477	0.0352261	0.0273876	0.0050556	0.0699878	0.210475	0.0468934	0.0398167	0.0305474	0.0879843	0.0574124	0.0103371	0.0518714	0.0307977	0.0284196	0.0437715	0.00461709	0.0143985	0.0824121	0.0167872	0.0665827	0.00765387	0.0220023	0.0329653	0.0125935	0.0154074	0.0406629	0.0131079	0.436064	0.0564336	0.0363592	0.06306	0.0468619
SLIT2	0.288088	0.652619	0.388616	0.75648	0.582583	0.353308	0.253541	5.9285	0.560244	1.56028	0.983732	0.703273	2.30978	0.415128	1.14366	2.33437	0.696522	2.52582	0.159155	0.852945	1.23148	2.29121	0.0439529	0.0636634	3.82849	3.52547	0.385296	5.76007	0.350055	0.926615	0.301892	2.6797	0.417611	2.61141	0.971307	0.339008	0.607652	0.735328	0.0687421	0.112209	0.306899	0.275827	1.86754	0.774013	2.46539	5.35472	0.0444512	2.05132	0.354316
TNC	15.8909	23.6262	55.9258	7.82637	97.9113	22.7144	93.9668	5.28591	18.8396	16.9954	19.0432	5.87251	50.8215	19.5663	72.0476	191.276	15.7677	95.6932	75.0515	490.341	79.6253	161.566	216.251	33.7577	138.366	204.58	328.958	32.4307	65.1155	555.181	30.0962	122.153	400.686	114.679	158.946	59.359	130.726	71.6128	23.6467	415.632	44.3207	218.202	161.378	387.728	135.377	25.9576	3.40046	285.431	434.774
TYMP	14.4768	21.196	27.1242	20.5605	11.8939	28.8181	19.9068	7.9774	11.4541	24.7849	25.0722	87.1959	32.5414	337.012	121.645	68.1471	15.1071	59.6851	61.3409	67.1513	192.778	74.4942	151.349	71.5315	87.7406	40.8652	111.391	19.6192	173.977	131.52	74.1194	163.53	172.014	45.7355	162.991	54.9299	72.0634	72.2113	132.349	133.175	149.663	93.4449	20.3369	97.7553	96.2347	99.353	33.6233	39.3391	65.6839
C5AR1	0.418146	1.54964	0.586195	1.8534	8.11554	0.529617	1.6289	12.6008	0.412663	0.950611	1.35834	0.911589	4.93002	1.70778	8.17327	17.265	3.22091	7.30756	2.86397	2.87989	10.5297	3.04178	0.628336	1.00426	1.09711	1.93377	5.61764	7.31012	4.04136	17.5564	5.06273	10.0699	4.39379	2.51836	7.5995	5.05128	2.75113	1.44021	2.52819	1.67519	1.03334	1.17868	6.82506	1.16104	4.04769	14.0194	1.04356	7.69316	4.75107
CCR9	0.0102159	0.00494825	0	0.00968703	0.00732456	0.00836676	0.0093256	0.0141884	0.0138359	0	0	0.040752	0.0125862	0	0.0326791	0	0.0111491	0.00570778	0.00887537	0.0163835	0	0.00537068	0	0.00759012	0.00707096	0.00594014	0	0.00837476	0.0192111	0.00998047	0	0	0.0748121	0.0233303	0.017047	0	0.0454256	0.0124018	0	0	0.0163245	0.00998598	0.0155029	0	0.0258107	0.0182882	0	0.0120209	0
CCRL2	0.0609367	0.213421	0.182149	0.173346	0.423458	0.0959745	0.620445	0.507793	0.0550195	0.104618	0.246152	0.292944	0.791179	0.620931	1.94927	2.9575	0.583178	1.15757	0.529405	0.210485	1.58939	0.665351	0.318131	0.215923	0.311464	0.397931	1.09954	0.468803	0.550923	0.989153	1.15505	1.13043	0.418784	0.316863	0.667459	0.794228	0.614866	0.204854	0.338065	0.417936	0.149805	0.297826	0.682876	0.400948	1.28495	1.51603	0.216255	0.540533	0.483118
CMKLR1	0.297556	0.957585	0.329143	0.973183	0.734036	0.382066	0.44887	3.74737	0.409824	0.790174	0.550868	1.26744	2.82714	0.495994	2.1134	6.07104	1.6622	3.46587	0.692282	0.326219	2.56	1.40787	0.682224	0.685708	1.08562	1.66565	2.13091	1.21551	0.315343	1.38451	1.65573	5.29991	3.16513	3.26178	3.3382	0.903358	1.54735	0.449998	0.434131	1.3379	0.487566	0.944059	1.52684	0.455355	3.21736	4.20421	0.278197	1.86736	1.45443
CX3CR1	0.447524	0.365079	0.226864	0.729593	0.270201	1.63647	0.297433	1.38848	0.251656	0.434572	0.428788	2.255	0.353064	0.0315163	0.414399	1.33487	0.364159	1.31599	0.641178	0.0839418	0.388233	0.264164	0.536508	0.104999	0.135857	0.483913	0.245941	0.225271	0.03322	0.467892	0.277224	1.00409	0.120741	0.222335	0.157215	0.22045	1.37027	0.181093	0.0547981	0.190131	0.194462	0.360706	0.256162	0.00932741	1.12076	0.510669	0.047246	2.30347	0.233425
CXCR3	0.376373	1.00452	0.390318	0.393305	0.242314	1.20782	0.238397	0.227582	0.381437	0.747442	0.459827	2.28781	2.06299	0.184998	4.07872	1.32989	2.72437	0.97847	0.493814	0.509156	2.46493	2.87511	1.37111	0.205445	1.21216	1.48279	4.275	2.10312	0.252776	0.630341	2.31974	2.31266	0.877488	0.764809	1.2219	0.914742	4.26929	0.317035	0.62545	1.09915	0.490957	0.195213	0.711028	0.237255	1.39726	1.96172	0.562364	1.83777	0.365383
CXCR5	0.00323815	0.00941072	0.00322644	0.00921153	0.00464335	0.0636486	0	0	0.00292371	0.00867256	0	0.0861148	0.135642	0	0.0414334	0.0277799	0.0777464	0.0217104	0.00562648	0	0.0130711	0.0817128	0.0481687	0.0048117	0.0224129	0.0489542	0.0141537	0.0106182	0.0334915	0.00632705	0.00486541	0.0473283	0.00474266	0.0325382	0.0324204	0.0627045	1.25628	0.00393101	0.00376678	0.0035644	0.0413951	0.00316527	0.0147419	0	0.0122719	0.034781	0	0.0101608	0.102691
ACKR3	70.267	15.4447	18.0952	19.2573	18.0325	28.0819	27.2745	93.6134	11.1133	24.8132	53.1834	29.0321	44.4048	21.7579	27.2989	48.5125	100.687	18.7314	98.3767	38.6634	23.7649	94.6397	215.326	5.9864	5.4186	223.929	44.1708	13.6585	49.3634	86.0672	35.3168	94.5373	28.4601	9.23526	67.3387	301.9	70.0305	450.67	15.774	11.1285	34.8383	55.4118	87.6737	49.824	141.215	56.5966	121.808	163.515	54.5479
CYSLTR1	0.734025	0.671154	0.415726	0.422498	3.51591	0.430305	0.493724	2.51346	0.234869	0.533436	1.21183	0.660957	0.640967	0.0361849	0.642619	0.522251	0.396319	0.569838	0.0805522	0.0330433	0.509421	1.47856	0.445375	0.0650603	0.0748715	0.605016	0.285187	0.160463	0.164672	1.12724	0.135443	1.02767	0.320634	0.225861	0.31803	0.192012	1.48306	0.190723	0.137815	0.178606	0.197546	0.498476	0.265772	0.024478	0.709274	0.295079	0.0180816	0.440445	0.158249
CYSLTR2	0.0133547	0.113847	0.0452417	0.088643	0.0382999	0.0590618	0.0268198	0.192896	0.0602894	0.0524584	0.0224414	0.230848	0.533085	0.0643292	0.363116	0.479105	0.454724	0.692423	0.134586	0.228449	0.431259	0.308914	0.076979	0.0555639	0.403015	0.180153	0.326884	0.166407	0.0552498	0.219188	0.168552	0.964236	0.868441	0.544091	0.528886	0.429282	0.374108	0.158879	0.0932088	0.111721	0.174988	0.086157	0.198607	0.0380771	0.718678	0.37295	0.0750055	0.391808	0.211757
ACKR1	5.17791	14.1636	2.70178	17.8111	27.8823	3.35348	5.06249	86.1071	10.0761	10.2183	14.1893	12.2843	9.53537	0.765759	0.577537	3.661	8.15657	6.43306	0.994396	0.79397	3.54769	5.90985	11.8765	0.0506188	1.50901	10.1573	1.34999	5.14952	1.499	19.1161	1.38196	5.53654	2.99355	7.35012	2.12974	4.69669	25.3641	0.181957	5.10387	2.54982	11.6163	10.5956	3.67032	0.428979	1.816	12.3509	0.368983	1.93472	1.12081
EDNRA	2.4241	2.17776	2.56377	1.51849	1.97105	1.1618	3.276	4.36044	1.40616	1.36013	1.71744	1.37306	4.60079	0.985303	3.98547	8.33062	1.50381	9.67362	0.805931	4.39796	9.3683	1.67664	2.04597	4.67364	4.94918	2.64974	4.08925	4.02995	4.04921	3.80373	2.38579	15.4933	7.07102	10.4132	6.52326	2.6224	9.6724	1.01518	0.886122	3.18262	2.88354	1.85989	6.94624	4.19107	4.90989	7.60834	1.27673	7.5533	3.97931
EDNRB	0.409214	0.945308	0.208144	0.835754	1.04228	0.178118	0.355266	2.45353	1.45466	0.390872	0.847542	0.83712	3.2365	0.103383	0.389042	2.39695	0.896308	1.45814	0.10939	0.55683	0.872121	1.08919	0.638518	0.297656	0.522902	1.06491	0.49198	1.39816	0.702264	1.54322	0.184886	1.16692	1.68067	4.24265	0.62395	0.925407	3.13021	0.159801	0.639129	1.47733	0.841383	0.632174	1.17684	0.339965	3.92587	1.67345	0.266913	0.942829	0.686301
FPR1	0.215722	2.51844	0.396815	2.58577	2.64917	0.434891	0.82808	3.32383	0.714172	0.819721	0.906256	1.34596	4.00024	2.64222	2.1498	13.1789	8.75301	4.72836	1.76842	0.774706	4.58835	1.97738	2.67411	0.969868	0.344566	1.36369	2.0631	2.63905	1.2326	12.1478	1.03056	5.02855	2.09013	3.5016	2.41209	1.58523	1.70322	0.973652	2.6445	1.08377	1.29929	0.88672	4.23053	0.459988	3.41688	2.54811	0.538112	2.28236	0.909959
FPR2	0	0.165293	0.0734138	0.158117	0.183504	0	0.0389394	0.359056	0.0280108	0.027696	0.105893	0.108285	0.707095	0.280197	0.186072	7.28877	0.994548	0.311997	0.0269523	0.124381	0.673102	0.322111	0.356928	0.161346	0.101996	0.0901939	0.10735	0.336976	0.0948016	2.52316	0.0932265	0.289062	0.141991	0.279852	0.379628	0.135167	0.215541	0.0094153	0.645069	0.482353	0.154917	0.0530687	1.27112	0.142817	0.112672	0.541483	0.194464	0.179481	0.238272
GPR17	0.0429749	0.0468352	0.0160573	0.0254688	0.038515	0.00439952	0.0147111	0.308377	0.0727535	0.0671401	0.0112837	0.114287	0.0397096	0	0.0257757	0.0251372	0.0938006	0.0660295	0.0280018	0.160813	0.021684	0.0790742	0.124857	0.00798228	0.0297452	0.0874587	0.21132	0.0792671	0.0808147	0.157442	0.0161427	0.0471085	0.00786773	0.0539786	0.0896386	0.0416089	0.0238863	0.00652127	0.0562394	0.0709571	0.103007	0.0472586	0.0815192	0.0191455	0.0746465	0.0833432	0.0808144	0.101136	0.0532365
GPR32	0	0	0	0	0	0.00926014	0	0.0104689	0	0	0	0	0	0	0.072337	0	0.0987161	0	0.0196461	0	0	0.0118883	0	0	0.0782598	0.0131488	0	0	0	0	0	0	0.01656	0	0.0377344	0.0109473	0.025138	0	0.0526102	0.0124459	0.0180675	0	0.0343164	0	0	0.0404818	0.0113399	0.00886965	0
GPR33	0	0.157801	0.0270508	0.0514869	0	0.0222348	0	0	0.0122564	0	0.0142568	0.0360998	0.0334482	0	0.0434228	0.0105868	0	0	0.0235865	0.0290262	0.0547948	0.156999	0.0126204	0	0.0187912	0.0315721	0.0197777	0.0667683	0	0	0.020396	0.0595208	0	0.0496007	0	0.013143	0.0754496	0.082395	0	0	0	0.013269	0	0	0.171481	0.0486012	0.0136143	0.0532431	0
PTGDR2	0.0198249	0.0720188	0.0691361	0.0563956	0.0213209	0.0243546	0.0180971	0.188148	0.0581743	0.0530958	0.0624639	0.0724926	0.0793802	0.03979	0.0634167	0.0502498	0.108178	0.0830734	0.0344469	0.0211957	0.170053	0.297034	0.0829412	0.0368232	0.0823309	0.363112	0.0433264	0.0568819	0.0139803	0.04842	0.0521279	0.0144878	0.0290359	0.0950766	0.0661623	0.0431881	0.0771333	0.0421168	0.0461225	0.0545557	0.102957	0.0339127	0.391101	0.0471042	0.0939147	0.0295748	0.019883	0.299371	0.0294704
C5AR2	0.103361	0.204346	0.187059	0.234025	0.120992	0.188308	0.475619	0.484372	0.399963	0.312607	0.106341	0.126219	0.706887	0.719739	0.286777	0.783086	0.421283	0.186213	0.278558	0.178167	1.8903	0.179651	0.147086	0.150454	0.592775	0.112842	0.338069	0.273222	1.26937	0.622362	0.158473	0.739941	0.185369	0.183059	0.396577	0.1205	0.801958	0.0742621	0.152134	0.724447	0.83594	0.183513	0.464157	0.343323	0.24782	0.551326	0.0740462	0.277998	0.0836194
CXCR2	9.13918	12.1745	14.5176	19.0249	0.751413	8.61603	1.98636	3.41687	15.9381	16.647	8.14802	10.2686	2.34166	0.472391	0.213082	2.67374	5.33108	0.694721	2.49232	0.337099	0.430218	1.03656	1.26337	0.422322	1.19875	0.284037	0.388208	0.451418	0.430075	5.98708	0.507105	0.305059	0.071545	0.596326	0.479195	0.705143	0.582515	0.0593009	1.00216	1.05097	2.32044	0.282156	0.363907	0.200477	0.308544	0.174895	0.298407	0.494675	0.167236
LTB4R2	2.76935	5.34833	2.78587	7.64227	2.76832	3.83102	4.66708	1.01498	4.94477	3.08249	4.30688	3.36961	1.6294	6.76081	0.93698	2.65824	3.89897	2.69286	0.740293	4.34161	3.77999	4.97897	11.0786	3.1061	7.40921	3.19473	4.11246	3.28895	4.16456	3.9022	2.72734	2.93843	1.18301	2.05544	5.1494	2.286	1.6922	0.355585	4.46562	4.55301	7.26906	1.91747	5.1791	5.35154	0.706408	5.93216	4.67809	2.74688	3.03478
PLAUR	1.73518	1.62479	3.74329	1.51409	3.2637	1.37364	13.8883	5.54713	1.07546	3.94024	2.02864	3.1805	8.74944	9.48519	36.6349	36.8999	6.53476	18.3858	9.168	9.916	22.2992	5.44959	11.5619	7.29026	13.8729	5.64182	14.573	16.4837	17.6167	40.628	14.5981	19.856	7.03005	4.84932	16.9931	19.6055	13.2947	8.25777	15.0204	7.5975	8.32845	8.52155	13.7863	20.6026	9.82122	24.7348	4.36521	8.18473	23.2131
PLXNA1	8.96766	6.22588	7.23963	5.12068	7.42975	5.99152	10.046	5.62286	8.36439	6.01376	8.74643	5.0521	18.5383	9.87564	51.721	22.3498	39.4147	53.1055	10.6931	32.8982	12.9077	13.9572	17.5961	21.9226	39.0876	21.1485	27.9402	34.8163	11.8256	30.1024	21.9841	27.6454	26.3317	26.8643	24.1583	10.3633	13.9519	15.7853	18.2264	35.6026	14.9478	36.0283	13.4136	8.32978	29.8382	12.6974	25.8747	37.3098	39.4492
PLXNA2	11.484	7.48892	8.69235	7.75887	3.4428	7.92077	5.77668	8.49972	9.77757	11.1214	10.7031	6.61477	20.8457	0.520333	3.88505	9.45254	23.5513	11.2585	4.36531	10.1431	3.18568	12.622	3.3163	2.12418	1.16168	3.38657	2.0145	11.2955	4.62263	5.49473	4.82609	8.52176	3.75127	10.2746	5.84446	11.5716	5.62262	2.15375	11.2998	3.81295	5.48527	6.05243	12.0316	4.87837	3.60643	4.81495	14.7245	3.7064	7.28669
PLXNA3	1.22897	0.959087	1.3454	0.9597	2.13478	1.12694	1.01226	1.82089	1.51012	0.871825	1.16206	0.687551	4.77938	1.68706	4.9739	3.73549	4.42352	5.33435	1.73942	3.37724	3.09869	4.74102	1.4627	2.3724	3.21088	5.65695	4.64694	4.26297	1.74542	3.76356	3.08375	3.29879	1.6941	2.58446	6.49507	2.03341	1.81021	8.31199	2.0767	3.38671	3.30503	1.92953	3.65562	3.47467	3.43936	4.81251	3.48023	6.48326	5.62465
PLXNA4	0.0455723	0.0305636	0.10304	0.046537	0.207356	0.00645981	0.0816013	0.228018	0.0553902	0.0665036	0.165679	0.0629276	0.381145	0.00527694	0.0883082	0.269982	0.191288	0.108703	0.0152278	0.344812	0.150349	0.16955	0.312064	0.0182317	0.0363957	0.290464	0.0344756	0.038796	0.206831	0.282543	0.318665	0.32151	0.0718803	0.696499	0.216436	0.0398811	0.34098	0.62345	0.0734011	0.23056	0.0280084	0.0856665	0.375043	0.0739222	0.128424	0.138062	0.0852592	0.139561	0.224079
PLXNB1	13.4962	11.5947	11.7097	9.23011	18.8603	10.3675	12.5515	4.23545	14.5056	12.662	18.7295	5.65717	11.82	6.38509	9.74734	15.0188	18.0319	10.7058	8.50413	4.17987	6.93553	15.9728	5.06424	4.24967	10.9587	11.9525	12.6573	11.9521	6.58818	6.93894	11.6797	8.38587	5.99371	10.3383	13.3541	8.29706	6.39772	12.0065	7.22464	10.5963	12.0704	5.93694	9.7963	7.25757	4.67431	8.97976	17.4583	21.2009	7.11777
PLXNB2	90.372	49.2894	59.5436	64.0751	66.5353	60.804	84.3425	19.4727	50.7274	81.4579	73.1418	39.2643	99.29	21.2344	69.7291	80.3038	57.3359	88.5171	54.0462	74.4316	45.5037	83.4285	42.7783	47.0042	50.7821	92.3896	44.6618	88.5426	59.1395	64.1869	57.9323	74.487	54.4494	64.473	97.3711	15.3758	65.0838	100.192	72.3075	64.8143	51.4633	51.1923	45.7978	78.3212	55.3307	44.7338	127.828	92.1866	90.6817
PLXNB3	1.00337	0.436409	0.936497	0.646583	1.63846	0.531626	0.831814	0.210453	1.04831	0.873823	1.0194	0.449263	3.51681	1.13844	2.56444	2.96405	1.9107	0.855773	1.89286	6.01398	2.1243	3.41469	4.45292	3.3014	2.59086	6.59148	4.41848	4.23358	2.81488	3.09279	1.56298	3.54657	1.41857	2.5795	3.99782	1.58411	0.835403	6.97776	4.74969	3.43061	2.45736	1.29304	2.56674	3.02383	1.41497	2.05525	3.30031	3.96604	3.81107
PLXNC1	0.259769	0.842104	0.480064	0.660524	0.678401	0.59546	0.495457	2.40924	0.404884	0.882288	0.509071	1.23306	2.80707	0.200977	3.74165	5.11693	2.27272	3.90167	0.68335	1.00542	3.44158	1.69829	0.693498	0.819445	1.07478	2.16864	3.35765	1.18492	1.61695	2.39604	1.55688	7.82255	1.75565	1.56032	2.16008	1.70438	2.05365	0.840349	0.259973	0.744406	0.47307	0.560332	1.84329	0.277575	4.79583	4.32469	0.272175	3.66572	1.40081
PLXND1	1.11539	2.23953	1.46517	2.51487	2.74879	1.0583	1.09754	16.0791	1.92236	2.836	2.31194	2.42549	7.04154	1.76846	16.3739	14.5767	5.57177	22.8034	6.66924	15.8744	11.8804	3.79092	5.62465	6.34277	11.5874	7.86316	13.0093	11.3396	5.41552	8.65986	6.11691	19.4486	7.96953	14.9779	11.4344	7.05594	7.62124	3.27689	2.23672	11.9484	3.39983	8.49757	7.05669	4.7052	14.6802	18.7627	4.14509	10.6049	11.1268
PTAFR	16.1075	11.649	4.8971	5.42078	12.7488	11.3816	22.9003	3.83365	4.27795	3.92774	7.11202	9.87991	8.2865	1.24836	5.24226	15.9483	9.58297	7.74743	4.64077	18.6816	6.13518	13.2173	3.62548	7.04044	3.27944	4.01014	3.19394	17.616	9.87314	8.38791	8.5758	14.1263	3.59027	10.748	11.4031	9.13649	11.6999	0.88461	21.702	6.5612	6.41157	5.05162	2.59102	21.5989	11.0078	6.75711	11.4303	4.58738	4.00659
ROBO1	11.6356	6.38041	5.58709	5.20572	4.44414	7.7217	6.07256	4.23046	7.05942	6.94945	7.24163	5.32625	10.9787	2.94468	18.8128	7.69682	4.96763	9.23068	1.28609	4.41944	5.55215	4.95938	6.78209	5.67375	16.2862	5.04028	10.5477	2.77754	13.7887	3.03682	2.70003	5.12371	1.0319	10.6664	3.87483	1.91872	7.43602	15.3585	4.0702	6.41485	4.9313	10.2091	5.32381	2.52827	24.6724	5.78825	4.54933	12.2885	3.73694
ROBO2	0.567455	0.696525	0.282272	0.532362	0.193856	0.430185	0.14699	0.220847	0.82956	0.952458	0.480217	0.514094	0.0413741	0.00172826	0.238262	0.0087303	0.0291318	0.00962202	0.0583512	0.28079	0.13382	0.181075	0.0304212	0.0140747	0.0429121	0.333457	0.0878203	0.111532	0.58132	0.0168248	0.54469	0.193816	0.00504464	0.148666	0.00478955	0.0275126	0.35034	0	0.12721	0.0559226	0.210522	0.0126256	0.550127	0.0583096	1.63818	0.729635	0.0302264	0.888937	0.00341342
RXFP3	0	0	0	0	0	0	0	0.00717337	0	0	0	0	0	0	0.0247828	0.0543802	0	0.0606005	0	0	0.0625465	0.00814591	0.0144057	0.0690734	0.107248	0.0270289	0	0.0127023	0	0	0.0116407	0.101912	0.0567352	0.0424633	0.0517116	0	0.00861234	0.0282154	0	0	0.01238	0.00757306	0.0117569	0.00920402	0.039148	0.0369845	0.0310807	0.0729304	0.0614232
XCR1	0.45942	1.82396	2.02684	1.667	0.110432	1.69644	0.186661	0.216378	1.20127	0.334281	1.27182	0.949875	0.569288	0.01599	0.305816	0.273387	0.628904	0.142438	0.553713	0.451438	1.22204	5.37497	0.32837	0.0868137	0.143371	0.315002	0.104467	0.222054	0.0973809	0.0259441	0.470834	0.477411	0.0816785	0.545821	0.251109	0.177413	1.36386	0.296591	0.151368	0.330318	0.0976007	0.114217	0.326425	0.0441684	0.0838679	0.456382	0.639216	0.277067	0.0736897
ADM	23.0269	29.6914	39.3229	39.1444	13.7997	5.17516	27.463	11.6917	23.7317	48.3674	12.5689	12.0804	26.8673	423.536	69.328	89.3942	24.3121	48.1349	299.905	55.3563	170.696	97.1169	38.1492	78.2463	98.4494	57.363	16.0672	79.5755	86.9867	33.9661	28.2055	16.01	31.4834	11.4529	168.719	83.9767	21.3254	61.2332	140.728	64.8839	31.2957	18.8191	35.056	128.446	13.4975	60.6327	52.3887	10.4936	57.2232
ADM2	1.22812	0.724887	2.07625	1.86772	3.04097	1.9402	0.897487	0.466034	2.47829	0.92865	1.77619	2.48969	1.24023	0.572458	5.0449	1.96274	0.50536	1.67981	0.413961	0.452031	0.541797	1.72172	1.01077	1.30138	1.18914	4.42511	0.938671	3.65304	1.44501	1.14081	3.80654	0.27955	0.845306	1.14947	0.630851	3.29111	2.75657	4.88413	2.7011	1.9096	1.21716	1.13816	2.84648	3.43628	8.55834	3.42797	1.38654	1.92682	0.618527
AGRP	0	0	0	0	0.0269302	0	0	0	0	0	0	0	0.0694137	0.0376937	0.0901136	0.117175	0.0614876	0.0419716	0.195793	0	0.265332	0.0987318	0.0523811	0.0558132	0	0.109201	0.191538	0.0923745	0.0353168	0.0366952	0.14109	0.0274491	0	0.0171558	0	0.0181835	0.104385	0	0.0873853	0.103363	0.0600201	0	0.0569994	0.0223113	0.0948981	0.268961	0.0565066	0.0147324	0
AGT	0.363247	0.406493	0.293291	2.85649	2.84687	0.0461633	5.13964	22.4704	0.20357	1.11823	1.18398	5.08821	0.956785	0.0377102	0.410697	3.57052	0.902211	12.1981	3.8305	0.321404	0.404491	5.65651	1.30428	0.0837564	0.225413	3.86739	0.200746	1.01656	0.789085	15.9449	0.263484	5.74853	1.66944	0.37187	1.21924	0.594253	0.731015	1.28489	0.764955	0.227498	1.25097	5.04446	1.43511	0.238091	5.26123	13.125	0.201	0.722205	0.359987
AMBN	0.00714199	0	0	0	0	0	0.0130391	0	0.00644847	0	0	0	0.00879909	0	0	0	0	0	0.0124096	0	0	0.00750932	0	0	0	0	0.0208113	0	0	0	0	0	0.0104603	0.0130483	0.00794507	0	0.0079393	0	0.0166158	0	0.0114125	0	0	0	0	0.0170471	0	0.0168077	0
AMELX	0	0	0.0171214	0	0	0	0	0	0	0	0	0	0	0	0	0	0.0187531	0.0192014	0	0	0	0	0	0	0	0	0	0	0	0	0	0	0	0	0.0191158	0	0.0191019	0	0	0	0	0	0	0	0	0	0	0	0
AMH	0.0499166	0.0537288	0.0607886	0.0157775	0.0795311	0.0726779	0.0101259	0.174601	0.0500772	0.0495144	0.122326	0.0663736	0.150329	0.0111318	0.239513	0.211953	0.405544	0.173533	0.154192	0.106736	0.0447763	0.0991364	0.118598	2.37354	0.161233	0.55469	0.30707	0.309177	0.161662	0.205902	0.900012	0.129702	0.154341	0.876502	0.308497	0.0537	0.0123309	0.114461	0.141938	0.0793662	0.327918	0	1.9779	0.158137	0.105096	0.4832	0.678632	7.49647	0
ANGPTL5	0.0424146	0	0.0422612	0.0402187	0.295414	0.0198499	0.0165935	0.504923	0.109417	0.124415	0.0127275	0.0161138	0	0	0	0.0141768	0	0	0.042113	0	0	0.050967	0	0	0.0251634	0.035232	0.00882812	0	0	0.0118392	0.0910415	0.0177121	0	0.0110701	0.0674056	0	0.0269427	0	0	0.00666971	0	0	0.00919501	0	0.084198	0.115701	0.006077	0.0047532	0.0480388
ANGPTL7	0.8591	0.0869503	0.242744	0.103348	0.202254	0.0210029	0.181426	0.504572	0.277855	1.01307	0.410739	0.0681992	0.679291	0.0128678	0.0102542	0.750016	0.139936	1.39699	0.0111398	0	0.0129397	0	0.0119211	0.0190533	0.0621253	0.0894684	0.0186818	0	0.0361689	0.0375806	0	0.0281115	0.103289	0.837489	0.292416	0.304163	0.0712692	0.00778298	0.0298313	0.0564571	0.071713	0.194274	0.0583748	0.00761655	0.00809899	0.0994682	0.01929	0.00502931	0.279561
APLN	0.116398	0.147453	1.15085	0.284419	0.218265	0.0659969	0.420928	1.24353	0.311243	0.463615	0.277409	0.386932	0.413667	5.97525	11.2346	6.16248	0.298031	5.79795	0.879	5.26981	3.12631	0.211819	2.68043	4.70984	7.04633	0.796548	1.47411	4.6609	2.97181	6.47301	1.68164	1.92372	3.35055	1.55403	4.00909	1.20934	2.97602	1.6902	5.96799	0.891947	1.05875	4.42858	3.54631	9.54142	1.2555	2.95994	4.2969	3.59968	8.43851
AREG	11.388	38.1312	52.501	12.7221	4.86901	15.3663	29.8595	7.93236	14.4879	37.4954	7.58957	16.115	27.9427	85.031	15.095	89.4472	9.46371	218.948	5.93017	92.2842	11.0178	19.9471	21.8066	140.085	30.3238	6.98619	90.0005	2.16975	49.7972	140.55	1.83144	25.3995	15.9906	84.8455	55.2556	5.33601	47.5792	4.18546	14.817	29.5464	45.2571	45.7355	19.6466	45.3453	1.20983	2.17165	22.188	2.91635	63.3491
MANF	22.0627	31.7762	28.4031	30.3947	31.9098	37.2072	24.8244	9.48395	30.4451	19.8906	29.0181	23.5163	25.4149	19.4261	27.9714	55.7974	22.8021	38.0664	53.9127	18.7485	32.855	25.5344	32.9164	22.0175	40.3268	26.8191	51.3563	23.1013	32.2097	27.2383	21.4054	18.4777	42.4376	51.0682	29.5113	21.7431	28.3338	28.9287	26.882	21.3902	35.0378	22.3834	19.2467	39.5987	31.6145	18.2757	46.4227	15.3985	25.7311
CDNF	0.687192	0.489254	0.48672	0.29833	1.65025	0.528902	1.26217	4.94454	0.553184	0.45827	0.634776	2.22383	0.479421	0.0997046	0.913719	0.374514	0.722854	0.434829	0.345264	0.0442596	0.350917	0.539726	0.431058	0.13533	0.194841	0.414017	0.820276	0.352939	0.68506	0.647089	0.223921	0.508245	0.109136	0.105885	0.67236	0.232472	0.828335	0.552802	1.30019	0.246067	0.330751	0.687912	0.527697	0.127868	0.690297	0.810244	0.265719	0.89629	0.147692
ARTN	0.852906	0.360826	1.55442	0.163798	0.835992	0.185684	1.21221	0.0449834	0.96017	0.332523	0.164414	0.0646006	7.49526	1.83102	0.811587	0.227341	7.42292	0.959095	15.2418	3.58981	3.24673	16.7038	5.25458	4.33151	5.67922	20.1637	1.37636	9.63823	3.00477	5.06278	8.02162	0.544398	0.616684	4.53173	8.75549	3.81539	3.06039	37.3465	18.4551	5.5023	3.14846	3.72531	8.65053	8.90129	0.825128	6.43593	8.97637	10.4849	8.92328
AVP	0	0	0	0	0	0	0	0	0	0.0206937	0	0	0	0	0.0370742	0	0	0.0259017	0	0	0	0	0	0	0	0	0.0337722	0	0	0	0	0	0	0	0	0	0	0	0	0.0255151	0	0	0	0	0	0	0.0232477	0	0
BDNF	0.155717	0.0520787	0.223496	0.12832	0.427975	0.19737	0.172607	0.121866	0.338101	0.162186	0.307618	0.0739486	0.312894	0.171151	0.0474396	0.250118	0.129479	0.327292	0.286673	0.1209	0.0411563	1.40727	0.1982	0.347081	0.0153972	0.435471	0.0648216	0.0851023	0.148157	0.134018	1.05008	0.154439	0.0162905	0.0931375	0.0433068	0.332048	0.127765	0.378072	0.351494	0.0469327	0.0533202	0.121408	3.3167	0.02863	0.0983556	0.796457	1.92429	0.315564	0.0220457
BMP1	5.90946	3.22979	6.26698	3.39271	3.4259	4.02819	4.57397	7.46675	4.84316	5.88089	6.03503	2.40048	5.11321	7.81721	13.0057	8.4582	11.4732	15.6619	9.81419	11.5417	18.2569	8.03481	9.824	9.4175	8.50483	11.1336	18.8791	9.39288	9.84151	29.0258	8.75792	27.155	14.3623	6.55437	19.5979	6.11026	10.1324	5.32737	11.3065	12.6588	7.22724	9.87272	12.1561	17.7212	6.97509	11.1187	8.62342	24.1805	21.3321
BMP10	0	0	0	0	0.0129891	0	0	0	0	0	0	0	0	0.0363611	0	0.0141291	0	0.0101219	0	0	0.0182822	0	0	0	0.0125393	0	0	0	0	0	0	0	0	0	0	0	0	0	0	0.00997088	0.0144745	0	0	0	0.0114429	0	0	0	0
BMP15	0.0121698	0	0	0	0.244314	0	0.0222185	0.0338043	0	0	0	0	0	0	0	0.0284739	0	0	0	0	0	0.0383874	0	0	0	0.0141526	0.0177311	0	0	0	0	0	0	0	0.0270766	0.011783	0	0	0	0	0	0	0	0	0	0	0	0.00954672	0
BMP2	1.76913	2.39702	2.20341	2.05536	1.96548	0.701608	6.6562	2.35007	2.80254	2.63586	2.09239	3.08354	1.31562	6.03791	11.5605	13.2599	2.88304	7.51569	9.42958	20.2522	17.1454	3.22588	5.164	13.446	0.854946	2.52072	3.91279	3.25335	35.9473	31.9045	3.41849	15.7997	4.67447	2.57335	13.9581	0.594112	8.09683	7.74899	2.73001	6.21492	6.84456	6.0331	6.63916	2.52776	17.1339	5.96314	0.867177	12.8809	9.69025
BMP3	5.10972	0.20847	0.431334	0.237276	4.62518	1.80755	8.01995	0.861886	0.237229	2.17362	5.86587	0.113128	0.366866	0.0251116	0.00800451	0.491793	0.177507	0.0391462	0.121742	0	0.0101008	1.72857	0.0628134	0	0.0103919	0.794426	0.0218748	0	0.145874	0.317803	0.0827153	0	0	0.0411451	0.18094	0.0605693	0.545206	27.4306	0.163005	0.459989	0.399855	0.00489198	0.129109	0.199175	0	0.241896	0.0351351	0.0372962	0.0595164
BMP4	1.12663	2.09261	1.77197	1.78786	2.95069	1.31924	1.33018	6.4184	2.64816	1.7456	3.33952	0.680941	0.860352	0.887674	0.610581	1.26716	1.5039	1.52424	0.541976	0.96064	3.07255	2.52579	0.82237	0.947739	1.36626	4.03341	1.68217	0.946484	1.01117	2.11946	1.94461	3.69479	2.3183	2.60694	1.50709	0.558933	3.66406	0.220413	2.23119	0.584199	0.394279	1.35156	4.41551	1.01766	1.50556	2.5169	0.938501	2.74633	1.58712
BMP5	0.101658	0.0246198	0.01447	0.0137707	0.036443	0	0.0463991	0.0974867	0.0295027	0.162062	0.102954	0.0675866	0.0670953	0	0.121945	0.0141577	0.0435848	0.0973674	0.00630843	0	0.00732769	0	0.0438806	0	0.0100518	0.00844426	0.0105795	0.0119052	0.0204823	0.0141878	0.00545512	0.334307	0.0638098	0.036482	0.298877	0.0667893	0.0161438	0	0.01267	0	0.0580154	0.0532337	0.00550956	0.0474454	0.0183457	0.368301	0	0.00854422	0.446157
BMP6	1.36257	0.37499	0.437119	0.611755	0.407053	0.587556	0.433453	3.59366	0.619789	0.525277	0.791415	0.651971	1.20181	0.186462	1.03188	0.873482	1.23919	0.84203	0.242135	0.623547	1.75004	1.49234	1.02687	0.751591	0.37867	3.24714	0.69182	1.79397	1.15013	1.25049	1.55098	0.890142	0.634977	1.38142	0.700475	0.549691	1.83598	0.26942	0.50432	0.653344	0.305153	1.25118	7.84796	0.45987	0.358599	1.63847	0.398581	0.773316	0.398964
BMP7	25.9741	19.1434	11.8952	11.3102	11.4456	17.7503	18.6096	8.23636	24.4299	24.8929	17.008	10.5007	17.3707	5.3312	7.01852	1.83406	28.468	11.7186	23.4906	10.3713	6.83622	10.7954	6.83482	5.05274	9.80286	40.7261	26.6656	18.8571	12.8361	8.6672	16.358	16.0825	0.992943	3.52229	15.8939	21.7716	9.68249	17.5147	11.2842	4.72534	12.1452	9.39422	27.5287	11.2443	12.0536	11.4032	29.4899	13.2977	4.73982
BMP8A	0.0508803	0.0492895	0.0760445	0.00804103	0.0972799	0.0347255	0.0232231	0.109924	0.00765661	0.0454233	0.0534376	0.067655	0.344771	0.0510603	1.70896	0.535703	0.397949	2.09417	0.103142	0.634649	0.188268	0.347732	0.0946079	0.957665	0.974334	0.621282	0.938994	1.36254	0.310963	1.06043	0.242089	0.483378	0.521642	0.503519	1.04713	0.394105	0.188535	0.082356	0.986442	0.196023	0.0677532	0.281832	0.797857	0.181339	0.771299	1.63952	0.102059	1.00449	0.991665
BMP8B	0.641668	0.302695	0.580972	0.576703	0.236031	0.322167	0.308154	6.41394	0.415627	0.747193	0.281288	0.363546	1.97637	0.20718	1.11554	0.715844	0.770306	1.12541	0.116341	0.396708	1.098	0.762671	1.46029	1.35975	0.332133	2.18347	4.32082	1.90284	0.545621	0.948496	1.01862	0.538245	0.735494	2.77533	3.0446	2.07181	1.50104	0.562208	4.13127	0.239534	1.15909	0.662678	1.08805	1.26609	1.8115	3.95882	0.187469	1.50789	0.884743
BTC	3.6482	2.25573	3.68071	1.00495	4.62492	2.35356	2.51165	1.45777	1.14092	2.39266	2.96465	2.01221	0.320151	0.0306797	0.179288	0.651704	0.294715	0.28468	0.1328	0.0926088	0.483336	1.32862	0.0994794	1.45368	0.0211602	1.70651	0.593892	0	0.340149	0.258847	0.222017	0.193626	0.0373131	0.0418902	0.198387	0.0394664	0.362501	1.16905	0.195593	0.482341	0.838619	0.0149417	1.26034	0.0665853	1.22296	0.145942	0.0357715	0.903325	0.302972
MYDGF	29.2096	26.855	23.0207	24.9081	47.9177	24.4476	30.0438	16.0086	24.2269	18.8095	17.2696	21.8416	27.854	46.7153	38.5947	35.3579	32.9507	51.0329	81.6718	29.0443	66.6334	42.7413	75.014	57.9902	56.2372	37.9857	74.6251	36.4226	31.412	75.0333	43.901	49.066	43.119	39.0554	52.8314	24.5473	51.9945	40.961	46.4611	29.5735	44.571	45.1435	40.6669	68.5491	28.2793	41.9013	37.4681	36.4633	46.9293
CALCA	0.0471982	0	0	0	0.454422	0.00552214	0.0861698	0.0499439	0	0	0.00708149	0.00896557	0	0.0135329	0	0.00525857	0.0367924	0.218497	0.035147	0	0.0272171	0.205592	0	0	0	0.0235233	0.0687664	0	0.025359	0.0526976	0	0.00985486	0.00987533	0	0.0150016	0	0.0149906	0.00818529	0.00784332	0	0	0.0131817	0.010232	0.0160205	0.0170353	0	0.0135248	0.0846285	0
CALCB	0.0255112	0.00353051	0.00726257	0.0103674	0.010452	0	0.00332685	0.0101233	0.00658114	0	0.00382764	0.0629981	0.0224503	0.0219441	0	0.0170539	0.0357962	0.15068	0.0316623	0	0.0367781	0.0191596	0.0338829	0.00541546	0	0.00847644	0.132747	0.00597529	0.0102802	0.0213628	0.492831	0.00532668	0	0.0133167	0.0324341	0.0141145	0.0850777	0.0132728	0.0211971	0.012035	0.00582364	0.00356244	0.0331833	0.0606151	0.0368311	0.100038	0.0109655	0.271598	0.014447
CAT	11.939	8.23928	7.35534	7.80879	22.9967	7.45373	14.0018	20.8346	9.16951	7.60832	11.6836	14.9004	10.505	4.94737	14.2068	13.6008	4.67379	14.0979	15.2848	6.33873	15.6433	12.0888	10.1712	20.3906	7.91051	24.2735	11.9421	12.6163	21.3268	11.0566	16.6504	13.9599	17.2475	8.69361	16.2859	37.281	14.2249	16.2161	8.13835	7.93233	6.41181	15.8272	25.4103	12.1923	24.2612	17.6764	2.21853	13.2162	6.85696
CCK	0.00688165	0.0533319	0.0205703	0	0.0986796	0.0225441	0.270123	0.235755	0	0.0122872	0.0578203	0.00915047	0	0.055248	0	0.010734	0.0225307	0.246073	0.0358718	0.0220725	0.263895	0.0072356	0.0575815	0.0306772	0	0.00800281	0.66174	0.0112828	0.109999	0.0537845	0.0413595	0.472731	0.020158	0.00628633	0.153109	0	0.0152998	0.0167082	0.0160102	0	0	0.00672677	0.0104431	0.0408773	0.165173	0	0	0.00539836	0.136398
CD320	3.68001	3.33298	3.62275	3.9197	7.71664	4.31442	2.77257	7.719	3.6299	2.97592	3.17669	4.97706	9.80523	8.10695	16.8615	4.88498	17.3574	8.7172	14.3104	12.9554	6.29544	9.69308	10.4398	7.37843	19.3041	14.9565	9.438	9.62891	2.20406	39.5841	20.6024	6.58514	12.607	13.8208	15.5481	11.9947	14.0868	12.3772	18.5231	11.2506	7.91443	9.79986	12.3452	21.3803	7.50653	12.5966	8.23479	11.9575	20.1208
CD70	0.0093657	0.172384	0.111982	0.124332	0.0537198	0.0997157	0.0598464	2.64488	0.177581	0.20903	0.147546	0.498139	0.484628	8.17698	4.77853	1.54852	11.877	5.26415	2.083	0.590785	2.7598	0.502218	1.48026	2.49112	0.285229	0.185156	4.38022	0.8292	1.25928	0.695389	0.492527	1.71109	0.521253	0.196776	2.05251	0.489672	1.06195	0.534373	0.272366	1.57733	0.119727	0.421126	0.27004	3.33796	8.76698	1.31894	0.225436	0.639188	2.09765
ADA2	4.75224	3.35508	3.86248	2.50058	19.6737	5.15023	6.28243	2.7097	3.82619	4.39715	4.19865	5.53612	10.4449	0.69016	33.1414	7.8949	10.8208	10.5238	2.41142	0.61626	15.4382	15.6116	10.0738	0.496257	1.6472	6.02705	10.7553	6.73699	7.46425	4.71281	4.70201	14.1591	4.79715	5.1637	7.41941	4.92694	17.0253	1.40247	1.37841	3.95391	2.36392	1.66369	5.64241	1.21966	16.0442	15.3406	0.563208	4.96022	1.74556
CER1	0	0	0.0235331	0	0.0338678	0	0.0107801	0.0109342	0	0	0.0124028	0.0157026	0	0	0	0.00921007	0	0	0.0205193	0	0	0.0124166	0	0	0.0163476	0	0.0172057	0	0.0111037	0	0	0	0	0.032363	0.0131372	0	0	0	0	0	0	0	0.0358416	0	0	0.0140937	0	0.0185277	0
CGA	0	0	0	0	0.0270246	0	0.0516113	0	0	0	0	0	0	0.0126086	0.0200954	0.0097988	0.00685588	0.0912571	0.0109155	0.0201493	0.0126791	0.0132104	0.011681	0.0280044	0	0.00730554	0.0549168	0	0.124042	0.0122746	0	0.0183635	0.00920083	0.00573861	0.0209654	0	0.0349169	0	0	0	0.0100384	0	0.0381327	0.0149263	0	0.0299892	0.0063005	0.00492802	0
CGB3	0	0	0.0326029	0	0	0	0	0	0.0147719	0	0	0	0	0	0	0	0.017855	0.274228	0.0284275	0	0	0.0344042	0.0304212	0.0729327	0	0	0.0953477	0	0.0153831	0.0319671	0	0	0	0	0.0364006	0	0.0181871	0.0993061	0	0.018009	0	0	0	0.0194365	0.0413353	0	0	0.0128342	0.0648551
CGB1	0	0	0	0	0	0	0	0	0	0	0	0	0	0	0	0	0	0	0	0	0	0	0	0	0	0	0	0	0	0	0	0	0	0	0	0	0	0	0	0	0	0	0	0	0	0	0	0	0
CGB2	0	0	0	0	0	0	0	0	0	0	0	0	0.020579	0	0.0267159	0	0	0	0	0.0357168	0.101138	0	0.0155294	0.0248203	0	0.0194248	0.0486728	0	0.0157055	0	0.0501947	0	0.0244642	0	0.0371633	0	0	0	0	0.0183863	0	0	0	0.0198438	0.0422015	0.0398692	0	0.0131031	0.0662141
CGB5	0	0	0	0	0	0	0	0	0.0154043	0	0	0	0.0210195	0.0684852	0.245589	0.0133059	0.0372386	0.81977	0.415021	0.0364813	0.103302	0.0358769	0.0475852	0.228164	0.118088	0.0198405	0.447431	2.09792	0.0481248	0.0333355	0.0256345	0.0498719	0.0499755	0	0.0379587	0	0.113794	0.0207114	0	0.507057	0.0817872	0.233477	0	0.0810742	0	0	0.017111	0.0267671	0.135263
CGB7	0.0254251	0.0615755	0.151999	0.0120544	0.0729168	0.0312345	0.0309458	0.0706236	0.0573906	0.0832269	0.0890101	0.0112692	0.0991937	0.280666	0.772645	0.297437	0.0601196	0.383546	0.441777	0.0453053	0.632891	0.13812	0.283656	0.51633	0.0410621	0.266107	1.08044	0.26401	0.342654	0.215273	0.152808	0.322061	0.229635	0.0658059	0.81081	0.049234	0.141318	0.246922	0.083798	0.149263	0.304709	0.120122	0.0771664	0.246676	0.41754	0.343892	0.161498	0.98395	0.932287
CGB8	0	0	0.0648361	0	0	0	0.0148501	0	0	0	0	0	0.0200424	0	0.208153	0.038062	0.0355076	0.127247	0.339196	0.0347854	0.197	0.0342091	0.105871	0.31425	0	0	0.687352	0.160032	0.0458878	0.349645	0	0.190215	0.0953048	0	0.0904855	0.0157508	0.0904198	0.0394973	0	0.161162	0.415922	0.381641	0.0246868	0.057979	0.041101	0	0	0.0638072	0.838336
CHGA	0.189645	0.143388	0.0414788	0.0219301	0.921948	0.0340941	0.384236	0.017131	0.025058	0.0743291	0.189461	0	0.0170961	0.222809	0	0.122652	0.0353359	0	1.14126	2.21056	0.0186712	12.5962	0.00860072	0.0481124	0.0384184	0.204404	0.175219	0.811458	0.0173965	0.0542266	0.132048	0.013521	0.00677457	0.44366	0.406502	0.0268708	0.035993	0.0393063	0.446589	0.117105	0.0443475	0.0226069	0.0912505	0.774811	30.0281	0.0165608	0.0185562	0.0108855	0.0275038
CHGB	0.155031	0.095014	0.0882686	0.0600019	2.25029	0.0932834	0.129967	0.102531	0.10284	0.0508421	0.800822	0.122003	0.0584698	0.00635017	0.0556644	0.130779	0.894297	26.445	0.0384821	0.0439746	0.204342	0.149698	0.047064	0.427824	0.0350383	0.191326	1.30455	0.103747	0.484903	35.9109	0.0427845	104.777	6.36697	0.528904	0.591303	1.53473	0.379847	0.103703	0.0331236	0.0696532	0.0556129	28.8826	0.0432115	0.041346	19.3565	3.14157	1.55168	0.270531	2.58365
CLCF1	2.74615	1.0979	1.33191	0.943769	2.65648	1.54698	9.19167	3.34986	0.537878	0.771805	2.52556	1.26547	10.4722	2.46424	5.96091	1.2975	1.07035	3.88855	12.4213	13.2665	2.17009	6.10324	3.99854	1.25225	5.83299	3.43856	2.31807	22.4884	2.39081	15.8842	1.88843	3.57837	1.06404	3.82923	2.11744	9.47482	7.36529	2.34596	6.96357	2.74294	2.55397	11.0143	3.54995	6.52489	1.13801	3.11263	2.61576	2.38789	2.17432
CLEC11A	1.28929	1.71262	0.798027	1.33368	1.68071	1.70387	0.766788	4.94686	1.19937	2.07531	0.912987	1.33772	5.39106	6.76332	11.8728	4.34964	4.44502	7.85833	14.0183	7.19504	15.8496	4.92947	4.66754	1.42234	5.46248	3.30537	21.9011	4.41989	5.72151	6.10704	6.06107	43.7553	12.131	4.60395	6.46507	3.56525	4.18024	6.49777	2.87455	2.58035	2.80938	3.86675	4.01681	5.09403	4.93548	16.6342	4.89801	17.3852	7.1049
CMTM1	0.137116	0.132829	0.224448	0.222888	0.140442	0.136361	0.134107	0.281118	0.327191	0.131154	0.380593	0.247437	1.67724	0	0.375955	1.20687	1.53916	0.798922	0.119124	0.33508	0.533716	0.545782	0.0819505	1.01873	0.569432	0.774497	0.413819	0.529908	0.451235	1.66489	0.206021	0.830257	1.09018	1.00204	0.947893	0.45517	0.696794	0.273461	0.239251	0.657629	0.203454	0.526548	0.386429	0.314155	1.5218	0.350658	0.589366	0.945008	1.82475
CMTM2	0.0249318	0.0362284	0.0248416	0.0591026	0.16088	0.020419	0.0568975	0.819497	0	0.0556446	0.0261849	0.0497273	0.307165	1.15092	0.299074	0.75833	1.51011	0.139298	0.108301	0.0799672	0.176119	0.117963	0.486766	0.20376	0.0690264	0.0724842	0.181624	0.367893	0.128932	2.04601	0.0936517	0.163979	0.0365156	0.250525	0.374426	0.120697	0.180148	0.0907991	0.449529	0.178384	0.159358	0.0974826	0.378346	0.118477	0.204719	0.133896	0.0625124	0.312927	0.345913
CMTM3	1.58316	3.68255	2.89272	2.19373	3.36949	2.26626	3.00632	12.5795	2.46566	3.74602	2.69182	3.84228	5.52173	6.02728	14.315	13.9957	9.48045	40.5569	6.59727	9.95693	21.8452	8.26094	10.5014	12.0051	11.2216	10.1708	19.0478	8.25559	10.9532	8.90779	12.9842	22.6817	9.8795	9.75048	8.62928	8.05949	10.4989	2.91315	6.87042	7.63978	3.1242	5.63141	9.85086	5.82566	12.2346	17.2267	3.96269	16.4973	14.8084
CMTM4	6.92753	2.78609	3.89597	2.99363	14.3164	3.81184	7.29036	1.96404	3.69481	3.57438	6.86914	1.45729	5.91278	1.5859	4.48687	5.80673	7.73007	4.57075	2.97009	2.75359	6.51819	4.18184	2.3008	8.74155	2.95843	6.30268	2.39775	4.07198	3.6632	9.17351	4.26817	2.20899	2.50613	5.44658	3.75001	3.23301	2.25191	2.53431	2.51479	4.06862	3.11841	5.6312	5.2094	3.43563	5.989	4.2741	7.70664	3.60256	5.08026
CMTM5	0.0249535	0.00483466	0.0447538	0.0236616	0.0286257	0.00408734	0.0911152	0.397397	0.0180243	0.111386	0.0262077	0.0530886	0.0245946	0	0.00798223	0.00778451	0.0217862	0.0501908	0.502954	0.250782	0.0402908	0.503749	0.0139197	0.00741588	0.0138173	0	0.0218139	0.22911	0	0.0682595	0.022496	0.0291772	0.0292378	0	0.00555188	0.0144962	0.0221914	0	0.0464434	0.00549352	0.0239245	0.00487837	0	0.201586	0.0441317	0.0119122	0.0951014	0.0274049	0
CMTM6	23.2635	19.799	16.9788	23.7579	41.6669	24.0534	35.4944	11.539	22.8774	18.4782	22.599	20.1423	25.9092	4.0851	18.7887	38.5915	20.5449	52.9353	11.9824	15.681	21.2222	21.3286	13.648	22.9778	24.1787	29.4697	23.1456	33.5572	17.3827	19.5986	21.8615	15.2876	21.3195	18.367	23.0147	23.097	30.9676	34.7221	23.6649	13.3494	16.5268	22.0312	22.3215	15.0025	30.0614	20.6394	28.5068	24.8755	17.0904
CMTM7	0.787987	0.852284	0.747024	0.681904	6.70282	1.16853	4.58476	1.83108	0.428264	0.730793	1.30165	1.41908	4.33569	1.47407	6.87061	2.852	1.77837	8.24954	2.06705	1.61542	4.10723	3.00035	1.72481	1.84161	9.04422	4.34162	3.29375	12.0038	1.66165	1.9582	6.18424	2.96313	1.51266	2.48792	5.07232	1.95179	7.199	0.80335	3.53746	1.49897	0.916863	5.48898	3.5119	1.98588	3.67729	2.35561	0.34144	4.13795	5.07974
CMTM8	2.99431	2.00088	1.38823	2.53798	12.11	1.6916	4.73038	2.6027	2.71459	1.52752	2.36181	1.5601	3.05665	0.564186	2.03295	2.81186	1.84065	5.20327	3.48268	3.30589	6.29008	3.26397	1.19308	2.48801	1.40424	7.71757	3.61475	5.73089	3.40148	1.74324	4.82957	2.55441	1.77211	6.43069	2.86875	2.80447	5.92353	6.55783	2.47373	1.41257	1.64048	1.72031	6.36151	0.769531	4.67805	3.22348	2.79472	3.7966	1.79257
CNTF	0.166664	0.264196	0.241544	0.143669	2.56369	0.260584	0.387263	0.371758	0.19152	0.175842	0.310299	0.231685	0.121334	0.106434	0.205983	0.496293	0.38031	0.53331	0.131631	0.259183	0.229348	0.868215	0.169035	0.360222	0.398505	0.132148	0.275937	0.310516	0.284921	0.444063	0.30733	0.155014	0.388339	0.339093	0.286534	0.234715	0.261062	0.211521	0.185059	0.325217	0.278425	0.155508	0.321893	0.260998	0.220109	0.198904	0.205142	0.398165	0.495504
CORT	0.0507903	0.123006	0.037955	0.0722412	0.182077	0.0727945	0.0463639	0.0470269	0.0573229	0.0566786	0.0666788	0.0844191	0.234655	0.0509699	0.385867	0.148543	0.138574	0.0851319	0.176502	0.0950288	0.179392	0.0934545	0.200686	0.358489	0.439432	0.295325	0.2775	0.291457	0.0835726	0.148859	0.286176	0.167027	0.0929854	0.150788	0.480262	0.196704	0.155266	0.0154144	0.118164	0.0838613	0.12174	0.198589	0.192688	0.165933	0.128322	0.0757691	0.216492	0.408389	0.226505
CRH	0	0	0	0	0	0	0	0	0	0	0	0	0	0	0.0148729	0.00725226	0	0	0	0	0	0	0	0	0.0128725	0	0.0135483	0	0.0174867	0	0	0	0	0	0	0	0.010337	0	0	0	0	0	0	0	0.0352408	0	0	0	0
CSF1	1.73726	8.68407	2.22177	5.77063	3.04937	3.40951	2.50933	26.5677	3.29733	4.92705	5.21783	6.13421	4.52864	1.37665	18.7386	11.4938	4.58956	19.1907	4.32081	1.87437	11.3367	4.1405	5.06456	2.33355	2.27658	6.23641	9.11747	3.62119	3.11503	7.63748	7.50851	13.7524	19.886	4.15853	7.93958	5.7179	6.60317	6.73842	4.62087	4.80113	1.94238	4.59744	4.84264	3.01401	29.0918	9.14345	0.833992	6.06198	8.71855
CSF2	0.0182316	0.0176615	0.908282	0.0518631	0.0261432	0.0746577	0.0665708	0.185687	0.0164612	0.0651048	0.0765917	0.0242423	0.13477	0.731843	18.0209	6.65442	0.0198969	0.753783	1.6156	17.0167	0.257577	0.191693	10.3056	6.77276	0.429047	0.318028	0.637509	8.63868	1.81709	55.0016	0.328721	0.213176	0.534046	0.316433	0.730139	0.105913	0.547206	0.199193	5.32317	7.48553	0.786591	2.12073	1.77068	29.3267	0.253343	0.674509	0.10971	0.457661	24.2111
CSF3	0.28438	2.32287	0.225393	1.86309	10.4727	0.0688128	2.41896	32.0937	0.431833	0.265419	1.92101	1.46098	4.40342	4.38456	4.66215	12.9293	5.32541	3.11275	13.128	11.2565	0.234803	4.84526	5.57624	3.06364	1.64625	0.969584	0.0565	5.06523	0.77786	23.9057	0.35931	0.0755717	0.880346	5.05977	0.539245	0.932403	0.596331	0.0235382	103.948	19.1732	6.70273	2.30596	0.784641	6.11961	0.269434	0.647929	0.408375	0.466448	1.28103
CSH1	0	0	0	0	0	0	0	0	0	0	0	0	0	0	0	0	0	0.00965853	0	0	0	0	0	0	0	0	0	0	0	0	0	0	0	0	0	0	0	0	0	0.00951438	0	0	0	0	0	0	0	0	0
CSH2	0	0	0	0	0	0	0	0	0	0	0	0	0	0	0	0.00612492	0	0.00877568	0	0	0	0	0	0	0	0	0.0343267	0	0	0	0.0708001	0	0	0	0	0	0	0	0	0	0	0	0	0.0186599	0.0198419	0	0.00787649	0.0184821	0
CSHL1	0	0	0	0	0	0	0	0	0	0	0	0	0	0	0	0	0	0	0	0	0.0159378	0	0	0	0	0	0	0	0	0	0	0	0	0	0	0	0	0	0	0	0	0	0	0	0	0.00942423	0	0	0
CSPG5	0.0854454	0.143262	0.075313	0.084138	0.1508	0.0699792	0.0599991	0.0547713	0.145395	0.10562	0.124255	0.0393286	0.0607331	0.105536	0.115638	0.0692021	0.251058	0.282766	0.0913639	0.0632448	0.689817	0.131305	0.0366643	0.112317	0.154677	0.271346	0.392627	0.253244	0.339902	0.134846	0.148135	0.120082	0.0385061	0.474325	0.314407	0.601379	0.0767181	0.502681	0.217903	0.0976717	0.0945255	0.150982	0.29424	0.316242	0.0664243	0.560858	0.250496	0.162415	0.201926
CTF1	3.97509	2.04652	2.09634	1.6925	7.64133	2.25983	2.47945	3.02587	2.00865	1.80132	2.84363	2.40777	8.44562	0.259597	1.04815	1.13651	5.77796	2.17758	25.5302	5.01512	3.51546	10.2177	0.617282	1.53755	4.65524	2.63725	0.716096	14.3071	1.29721	1.2636	3.34262	2.2055	1.2629	3.32401	2.77219	2.69662	2.16629	1.33987	5.76748	5.1444	1.39164	3.8519	2.68247	4.87609	3.42032	7.31673	11.8305	4.14644	1.94834
CCN2	20.2004	35.382	71.4146	36.4072	257.197	24.9893	56.2606	177.653	32.8887	49.3262	33.766	6.07681	21.3428	14.0974	283.992	38.2784	23.9602	70.9874	19.2071	113.292	46.9486	49.6768	15.8206	14.4842	23.828	50.8209	21.906	69.5885	70.9619	111.29	23.5679	180.743	64.7602	27.2339	30.6062	55.45	25.5105	21.2907	21.0292	16.2935	8.87112	35.516	146.058	14.6336	55.012	234.682	9.59766	53.2415	59.7838
DKK1	0.630907	1.5437	17.4071	1.05464	3.50684	0.852302	14.7068	0.505869	0.663605	2.63039	1.74876	1.08107	15.5298	0.731047	14.2416	38.3035	0.425898	0.392471	22.2525	3.35179	5.68416	44.1029	2.41881	21.7652	0.00900378	6.1948	3.23146	0.0639838	7.13078	21.1471	4.23159	13.7273	11.8601	1.19425	26.8222	11.7133	50.482	7.25631	0.552318	2.94256	12.42	8.81827	3.29666	14.3414	8.56978	4.05973	0.808886	1.21944	0.593015
EBI3	0.301716	0.985099	0.111342	0.752325	1.26589	0.530814	0.438634	0.465599	0.272418	0.578617	0.422507	1.50074	2.67088	0.381282	3.39587	6.42305	1.5732	2.95939	1.90283	0.836313	3.04476	2.13839	1.26748	0.913268	0.649702	1.13058	1.92117	2.03368	0.661942	0.283845	1.04099	4.1485	1.14566	1.031	1.23069	0.908834	4.69558	0.244182	1.26089	0.94714	0.678545	0.196616	0.780058	1.44704	3.3456	3.09402	3.66483	1.40257	0.553718
EGF	0.444943	0.0589833	0.0700002	0.0954845	1.41038	0.0306868	0.645591	6.20563	0.0909196	0.0418129	0.260708	4.18194	0.152913	0.0188007	0.0112366	0.252041	0.0102228	0.520744	0.508628	0.245366	0.250503	0.603252	0.0261264	0.0800351	0.0259342	0.520157	0.0238836	0.813977	0.53506	0.535354	0.249822	0.872799	0.102896	0.434261	0.388165	0.303828	0.0911134	0.272916	0.0626544	0.221687	0.0299366	0.643237	0.305622	1.49676	0.931866	0.612064	0.079855	0.405987	0.190305
EPGN	2.4362	11.3864	16.6134	13.1704	0.0907374	6.69827	3.3286	3.32493	7.60587	7.02609	7.99991	13.6938	5.87622	6.77881	0.151812	3.33733	2.04583	1.59094	0.769643	12.871	5.55554	1.31401	7.50083	3.24394	6.86532	1.26018	1.44053	0.0778105	7.76439	0.850018	0.308999	13.1445	1.54077	9.43646	5.60506	2.19794	2.1894	0.259258	1.48136	6.88696	5.05572	0.255146	0.480127	2.92241	0.119904	0.462551	1.85631	0.198555	0.674132
EPO	0.0215763	0.0522543	0.075244	0.0613779	0	0.0441771	0	0.00998879	0.16559	0.00963111	0.0339911	0	0.731019	0.194874	1.05255	0.496409	0.141283	0.14466	2.81176	1.77625	1.00159	1.30445	0.110328	0.336642	1.43367	0.213278	0.330079	3.02461	0.395601	0.358344	0.275561	0.725318	0	0.758826	0.756078	0.19846	0.0359776	0.0392894	0.326282	0.356253	0.362016	1.5818	0.114599	10.0481	1.41734	0.321876	2.12068	1.23558	0.213827
EREG	5.5842	6.74924	22.8562	3.94812	0.053983	5.11606	11.9844	1.4361	3.72991	20.1988	5.3166	4.48185	10.2069	9.29375	0.317118	15.7861	1.62149	65.7452	0.270372	4.74942	1.51456	0.0870816	0.966003	12.057	8.38339	0.0233491	39.0529	1.14393	8.53777	21.312	0.113129	1.31689	1.18362	7.55652	4.30241	0.109349	11.6117	0.106636	2.36769	2.14655	11.6062	7.51926	0.293262	7.42718	0.133159	0.158748	2.84182	0.0531574	5.30277
ESM1	0.0479162	0.0103151	0.185667	0.0100968	0.0534408	0.0348827	0.102061	0.142956	0.0240352	0.0760482	0.117424	0.0141586	1.55456	5.15052	3.42318	2.12594	0.395102	3.20663	2.02593	2.99977	2.20282	1.14756	1.01966	2.49202	7.76805	0.835841	0.81448	6.86101	1.96233	1.75805	1.01594	0.536924	1.60632	4.19229	1.88342	1.6083	2.05368	0.756193	3.20187	1.4065	0.374329	1.63932	5.42123	5.86326	6.49694	2.80843	3.6096	2.89012	6.89077
FAM3B	36.7258	24.1612	30.6146	22.5043	18.7568	26.2906	28.4265	5.01282	25.4024	24.1559	26.3872	12.8022	0.638527	0.104022	0.350706	0.323363	13.1266	0.115827	2.20977	1.85414	0.168975	6.56433	0.859909	0.236962	0.0220754	2.92084	0.0929369	5.66711	0.277392	1.48783	9.49442	0.0116539	0.0116781	0.069195	0.141921	2.38163	3.25737	0.111314	22.8446	3.12893	5.37039	0.058455	1.50039	0.601507	11.382	0.271203	3.59459	7.53708	0.150136
FAM3C	16.1638	11.0767	9.9473	6.15465	14.2857	9.46408	24.6761	6.11456	6.31091	10.526	16.9234	7.82774	19.6869	4.66222	32.4652	12.1615	17.686	10.6638	20.1808	10.0999	9.19039	12.1545	10.4238	5.91271	10.5987	26.4672	7.72788	27.9932	8.28305	13.5916	17.4636	6.71665	17.631	8.87461	14.6929	15.7271	10.4827	14.5628	11.7936	12.6646	12.8642	5.76669	16.0472	9.74333	7.98222	16.5484	22.6158	11.7095	16.106
FAM3D	206.562	177.508	189.819	162.46	273.054	159.808	169.744	37.3279	145.878	135.967	118.084	54.8979	15.9743	14.9082	0.111946	7.89457	39.8059	0.136869	35.7394	1.34696	2.7723	49.6742	4.48995	2.41807	2.4949	44.6347	0.0764816	2.81149	3.01902	15.1629	8.07134	0.294108	0.0128138	2.7173	0.78835	1.55016	16.7767	0.945261	19.9168	31.2892	44.667	0.461809	5.85502	3.62744	0.110521	0.302799	35.3616	0.356884	2.04622
FGF1	0.410727	0.60605	0.449895	0.286294	0.565561	0.853209	1.25888	0.264443	0.287343	0.825628	1.2684	0.643794	0.154153	0.939006	2.01429	0.954617	1.54659	1.2401	1.53603	2.5039	0.42272	0.700687	0.146674	1.82287	0.0828382	0.341625	0.495379	1.45385	0.941173	0.579304	0.14713	0.735481	0.784815	0.407497	0.989471	1.65126	1.05225	0.217935	1.30044	2.05695	0.46942	1.66708	0.846185	0.94358	1.66652	1.20759	0.529237	0.702007	0.819473
FGF11	0.319709	0.25976	0.215794	0.488964	0.27359	0.10558	0.251836	0.17427	0.693726	0.59616	0.555118	0.174845	1.49614	0.294966	0.169076	0.136736	1.24933	0.795176	0.421115	0.973073	1.69643	1.19551	0.0695151	0.658967	1.06004	0.104942	0.270469	0.921543	2.81941	0.685136	0.484246	0.199725	1.26881	1.60393	1.45132	0.322029	0.722267	1.38345	1.73954	1.22321	0.671557	0.345277	0.508642	0.851526	0.716553	0.144622	1.30328	0.523845	3.78675
FGF12	0.440884	0.179533	0.291564	0.166484	0.749697	0.148587	0.277805	0.104763	0.218412	0.114945	0.276597	0.0985712	0.0889276	0.0313235	0.51795	0.085201	0.568445	0.135154	0.261003	1.68734	0.114183	1.00301	0.0924984	0.142041	0.0918177	0.623877	0.173379	0.108748	0.247625	0.141033	1.06401	0.259466	0.0514296	0.0427693	0.256081	0.175659	0.162645	1.93247	0.0567321	0.070863	0.900897	0.0610211	1.79993	0.387037	4.28063	0.570406	0.164349	1.30537	0.568392
FGF13	0.0737341	0.132076	0.061685	0.0857471	0.254353	0.0375999	0.214624	0.957722	0.0841599	0.123579	0.165839	0.524441	0.209965	0.0139613	0.0233639	0.0813756	0.394754	0.154681	0.00846058	1.7425	0.0842363	0.743816	0.0349224	0.0423788	0.0375542	0.171494	0.021283	0.896419	0.0392427	0.19164	0.166181	0.330422	0.049921	0.972206	0.0116074	0.0532061	0.133774	0.153688	0.570459	0.0252677	0.0211192	0.180186	1.10521	0.0446248	0.0536024	0.581946	0.00976705	0.24337	0.39983
FGF14	0.0427559	0.0888995	0.109101	0.105806	0.447114	0.0640551	0.0752036	0.259735	0.0291885	0.121028	0.0952859	0.0513055	0.0423979	0.0062791	0.0550414	0.0447316	0.102427	0.0477767	0.0217437	0.0289883	0.0820846	0.2171	0.00290858	0.0170454	0.0101051	0.0727634	0.0516585	0.00854884	0.065695	0.0366766	0.0532737	0.0762088	0.00916406	0.0666829	0.0382829	0.0262517	0.0452106	0.132926	0.00606534	0.02181	0.00833189	0.0163097	0.0538054	0.00371666	0.188382	0.136901	0.00418354	0.0744428	0.0496064
FGF16	0.0347836	0.016848	0	0.0412286	0.0374085	0	0.0238142	1.71498	0.0078515	0.0465795	0.0547979	0.196569	0.0857085	0	0.0973591	0.0135639	0.0854118	0.184624	0.0151097	0	0.315917	0	0	0	0	0.0303379	0.0126697	0	0.0163527	0	0.0261317	0.127098	0.127362	0.0397182	0.00967373	0.17681	0.0193334	0.0316696	0.0101155	0.00957204	0	0.00850019	0.118766	0.0103308	0.065911	0.0934027	0.00872142	0.00682157	0.0517072
FGF17	0	0	0.0173975	0.00413916	0.118929	0.0214502	0.0119542	0.0242502	0.0118238	0.00389698	0.0275073	0	0	0.0350447	0.153598	0.017022	0.0333471	0.039022	0.348896	0.00466698	0	0.041307	0	0.00648636	0	0.0203053	0.0953985	0.243334	0.0164174	0	0.10494	0	0.00639328	0.0159501	0.16996	0.0042264	0.0145574	0	0.0710886	0.0144148	0.027901	0	0.092739	0.12446	0.0882289	0.0625147	0.0919371	0.951948	0.0692156
FGF18	0.166168	0.286951	0.115177	0.582307	0.113959	0.153841	0.250613	4.5956	0.0717547	0.264443	0.402154	0.259378	0.658673	0.0145005	0.161775	0.180306	0.544038	0.314851	0.163193	0.0154485	0.160397	0.121541	0.0873194	0.0322064	0.0700082	0.243651	0.336838	0.142143	0.665719	0.35291	0.597041	0.580772	0.116396	0.620371	0.425965	0.63655	0.144562	0.105247	0.0252124	0.0318104	0.126991	0.388415	0.383727	0.034332	1.92572	1.09503	0.00724589	0.606419	0.443911
FGF19	0.0117272	0	0.029212	0.0166801	0	0.00960451	0.0107052	0	0.0105885	0.0157042	0.00615832	0	0.101137	0.0235374	3.87328	0.580776	0.0191976	0.1507	0.0101884	0.0125381	0.106511	0.0123304	0.109029	4.44362	0.0649361	0.456867	0.811595	1.37476	0.0496195	0.011457	0.0616716	0.0171403	0.0687036	0.00535635	0.195688	2.29928	0.0195546	0.177956	0.0204625	0	0.0187394	0.0343898	0.266945	0.0208981	5.28877	10.8817	0.0117616	11.2372	0.011622
FGF20	0.00850015	0.00823438	0.00846941	0.00806009	0.0731328	0.0348078	0.0155187	0	0.00767475	0.0227655	0.0178547	0.0113026	0	0	0.0135953	0	0	0	0.059078	0.0090879	0	0.0178747	0	0	0.0117668	0.00988499	0.0123845	0	0.0079923	0	0	0	0	0	0	0	0.0377963	0	0.00988779	0.00935656	0.0135827	0	0	0.0201965	0.139592	0	0	0.020004	0
FGF21	0	0	0	0	0	0	0	0.0303775	0	0.00976324	0.0229717	0.50896	0.0269472	0	0.0874578	0	0.0596754	0	0.0760089	0.0935388	0	0.0344959	0	0.0162505	0.272502	0.0127179	0	0.215165	0	0.0427365	0	0.0159841	0	0.169831	0.0243318	0.0105886	0.0121571	0.0663807	0.432531	0.204646	0	0	0.0165959	0.337799	0	0.0130517	0.0329048	0.0171579	0.021676
FGF22	0.0612011	0.144925	0.162613	0.141857	0.0390042	0.022277	0.0496599	0.0629625	0.0429786	0.0910619	0.0928447	0.0452103	0.0418895	0.0272967	0.0435051	0.0265171	0.141004	0.0455919	0.224496	0.0363516	0.425465	0.100098	0.044255	0.11115	0.169442	0.023724	0.168429	0.200685	0.230178	0.0265736	0	0.0795115	0	0.0993895	0.0832124	0.0197519	0.0226778	0.0165102	0.0158205	0.149705	0.0651972	0.0265883	0.030958	0.080786	0.0257709	0.0486933	0.300083	0.0160032	0.188694
FGF23	0.00475422	0.00921116	0.00473703	0.00450809	0	0	0.00433989	0.0088039	0	0	0.00499318	0.00632164	0.0175719	0	0.00760402	0	0.0207539	0	0.0165215	0	0.0191909	0.0099975	0	0.0070645	0	0	0	0.101332	0	0	0.00714335	0.00694869	0	0	0.0264441	0	0.0158549	0.0115429	0	0.00523322	0	0	0.0144293	0	0.0120116	0.0283695	0	0	0
FGF3	0.128684	0.0311651	0.0160273	0.16778	0	0.0263478	0	0	0.130712	0	0	0	0.138724	0	7.17797	0.0125451	0.175547	0.0359488	0	0	0	0	0	0	0	0.0374123	0	0	0	0	0.0725066	0.0470205	0	0	0.0178942	0.0311484	0.0894061	0	0	0	0	0.0157234	0	0.0191097	196.881	0	0.0161327	0.782339	0
FGF4	0	0	0	0	0	0	0	0	0.00801421	0.00396207	0.00466112	0	0.0164034	0.00890752	0.709834	0.00346125	0	0	0	0	0	0.00466632	0	0	0.0184309	0	0.00646612	0.00727644	0	0.00867156	0.0066683	0	0	0	0	0.0515639	0.0148005	0	0.0154877	0.00488521	0	0	0	0	15.8718	0.0105932	0	0.0208888	0
FGF5	0	0	0.0476704	0	0	0.00195917	0.0109185	0.00885968	0	0.00854243	0.00502481	0.0445319	0.00294721	0.00960254	0.114783	0.235073	0	0.601444	0	0.0127879	0.1545	0.00251521	0.0644968	0.181286	0.00331149	0.0027819	0.0174266	0.0313767	0.110213	0.0654372	0.035943	0.0874089	0.0315326	0.00874091	0.101124	0.00231614	0.122325	0.0145201	0.00834808	0.0105328	0.0229353	0.0163683	0.0544526	0.0170515	0.0120877	0.0256943	0	0.105087	0.023707
FGF6	0	0	0	0	0	0	0.0758351	0.648321	0	0	0.0124644	0.520759	0.0146215	0	0.0189817	0	0.0129519	0.026523	0.0412422	0	0	0	0	0	0.0164287	0	0	0.019458	0	0.0231887	0	0.0346917	0	0	0	0	0.0263855	0	0.0138053	0	0.0189642	0.0232015	0	0	0	0.0849818	0.0119027	0	0
FGF7	0.14872	0.392539	0.16751	0.868606	2.70744	0.0741395	0.440725	7.1684	0.249097	1.15452	0.767392	1.18651	2.35805	0	0.541232	1.44396	0.571593	0.763484	0.0599211	0.170525	0.100054	0.394322	0.22844	0.0320274	0.0149184	0.448666	0.10991	0.47	0.478275	1.96671	0.0744852	1.05533	0.470361	0.50207	0.575454	0.640664	4.90218	0.14391	0.185535	0.147096	0.203205	0.556209	0.5266	0.0614541	0.353961	1.66942	0.041072	0.138645	0.773239
FGF8	0	0	0	0	0.0146648	0.00837571	0.00933557	0	0.00923377	0.00912999	0.0107408	0	0.0503988	0.123156	0.016357	0.0239278	0.0334829	0.0228555	0.0710789	0.010934	0	0.0430113	0.00950799	0	0.0283141	0.0951439	0.134102	0.0503023	0.00961582	0.0199823	0.0614643	0.0149474	0	0	0.056884	0.0297053	0.0454741	0.0372451	0.0594818	0.0112572	0.0326838	0	0.170714	0	0.0387574	0.268513	0.0410274	0.0641801	0
FGF9	0.00948331	0.0306227	0.00944902	0.0119898	0.0634602	0.00258892	0.0201993	0.163905	0.0542288	0.0197545	0.0564397	0.0798625	0.0194728	0	0.0202238	0.0295842	0.0137994	0.109502	0.0164778	0.00337968	0	0.0232658	0.0382058	0.112733	0.00437593	0.0588178	0.0138169	0	0.0267502	0.105001	0.0237482	0.180188	0.0185192	0.00866292	0.0210993	0.0214244	0.014056	0.0191874	0.0073543	0.00347959	0.020205	0.0494393	0.0335793	0.0413096	0.339429	0.154676	0.00317038	0.039676	0.0313273
VEGFD	0.086636	0.0258237	0.0996031	0.0379157	0.162457	0.0545802	0.0365011	0.567686	0.114326	0.13089	0.223976	0.744363	0.131369	0.0668788	0.149227	0.0415801	0.101822	0.0819159	0.0810573	0.0213753	0.107604	0.182184	0.0557629	0.0495138	0.00922542	0.217002	0.135936	0.21853	0.0563953	0.260429	0.250332	0.165587	0.0488033	0.0913167	0.126032	0.419411	0.451906	0.177985	0.139541	0.0953648	0.0532459	0.0651431	1.072	0.205848	0.210468	0.310185	0.046787	0.360723	0.184926
FIGNL2	0.00733176	0	0.0219157	0.0208566	0.0315402	0	0.0066928	0.128981	0.0132396	0.0196362	0.030801	0.00974897	0.0270987	0.0147154	0.105539	0.0800528	0.0240044	0.139276	0	0.0235161	0.0739884	0.0770885	0.0204492	0.0326837	0.0202988	0.0852625	0.138868	0.14425	0.0758309	0.114605	0.0550808	0.0321479	0.0322147	0.0468824	0.0570933	0.0922833	0.0896528	0.0267015	0.025586	0.00807045	0.0468629	0.0358337	0.155765	0.0348408	0.0555714	0.192501	0.0220598	0.161041	0.0435957
FLT3LG	0.347867	0.444437	0.316469	0.325077	0.455448	0.57393	0.308346	0.64885	0.25036	0.657122	0.593034	0.85137	0.559017	0.779145	1.09665	0.47183	0.715267	0.45632	0.805919	0.485114	1.6077	0.943552	0.679641	0.142338	1.00498	0.762179	0.984282	0.545548	0.459813	0.620595	1.30291	1.70216	2.00843	0.525017	0.403808	0.292878	1.68692	0.373337	0.733072	1.01001	0.362525	0.290757	0.359581	0.862474	1.38839	0.553546	0.576423	1.25765	1.08919
FSHB	0	0	0	0	0	0	0	0	0	0	0	0	0	0	0	0	0	0.00824752	0	0.00789114	0	0	0	0	0	0	0	0	0	0	0	0	0	0	0	0	0	0	0	0.0162488	0	0	0	0	0	0	0	0	0
GAL	0.15452	0.352837	0.406896	0.470957	0.158267	0.108472	0.342558	0.102193	0.119584	0.384281	0.197062	0.0880556	0.122382	2.76904	0.617856	0.387354	0.0963621	12.7032	0.709572	0.861421	0.846495	0.29012	3.47859	0.180406	0.381968	3.22166	8.63537	0.940989	4.73223	35.5184	1.62519	0.338765	0.0808258	0.544444	2.44336	1.18618	2.28208	5.18529	1.79745	1.04482	0.229277	5.01675	1.10544	4.41881	0.46011	3.10863	0.43171	0.450223	0.240637
GALP	0	0	0	0	0	0	0	0	0	0	0.0321309	0	0.0565374	0	0.0489316	0.0119299	0.0834693	0	0	0	0.0308732	0.0160834	0	0	0	0.0533663	0.222868	0.0250796	0	0	0	0.0447146	0	0	0.0680667	0.0296209	0.0340086	0	0.0177938	0.0168378	0	0	0	0	0.154589	0	0	0	0
GAST	0.0915846	0.118295	0.243342	0	0	0.0500047	0.083603	0	0.0551276	0.054508	0	0	0.300891	4.53416	0.292965	4.42847	0.666333	0.579923	1.69742	6.13615	8.44125	1.21974	0.283824	1.76916	0.929726	3.65669	0.934052	2.55268	3.21488	1.07369	4.44933	1.87402	0.804819	0.529857	0.849024	0.118231	3.39363	0.370602	0.56819	0.302436	1.26834	0.83555	2.68698	12.1134	0.30852	0.510071	13.4718	2.73008	1.08915
GCG	0	0	0	0	0	0	0	0.0055656	0	0	0	0	0.00740568	0	0	0	0	0.00671687	0.0104445	0	0	0	0	0	0.00832104	0	0	0	0	0	0	0	0	0	0	0	0	0.00729715	0	0	0	0	0	0	0.00759344	0	0	0	0
GDF10	0.186796	0.299707	0.331527	0.154984	0.410155	0.0286846	0.106573	12.2474	0.353126	0.541975	0.171661	0.232857	0.237328	0	0.186728	0.555414	0.0637056	0.143503	0.101428	0.006241	0.270976	0.208678	0.36904	0.0346959	0.0404035	0.325843	0.102058	0	0.15917	0.0228114	0.043854	0.110913	0.00854952	0.0853181	0.36365	0.0113037	0.350408	0.0283455	0.0203709	0.186339	0.102606	0.0285299	0.416342	0.0485439	3.03813	2.76573	0.00585449	0.183167	0.0231399
GDF11	0.802189	0.340386	0.401296	0.308036	1.08851	0.378718	0.562826	0.994425	0.631512	0.273736	0.50829	0.323966	0.859671	0.552209	1.23002	1.04444	0.953241	2.10763	0.970512	1.95454	1.07045	1.62765	0.343624	0.426068	1.73454	1.74241	1.11564	1.22556	1.00516	1.02335	4.23353	1.18942	1.04139	2.42094	0.999332	0.831252	0.996763	2.44061	2.33479	0.85747	0.431698	0.824637	1.17207	1.63429	2.12096	2.64859	2.274	4.07214	0.568319
GDF2	0	0	0	0	0	0	0	0	0	0	0	0	0	0	0	0	0	0	0.0127524	0	0.0444384	0	0	0	0.0203195	0	0	0	0	0	0	0	0	0	0	0	0	0	0.00853739	0	0	0	0	0	0.00927137	0	0	0	0
GDF3	0	0.0560922	0.0230773	0.0549049	0.0166059	0	0	0.235893	0.010456	0.0103385	0.0608128	0.061594	0.0570698	0	0.111133	0.081285	0.176936	0	0.0402436	0	0.0233729	0.0730568	0.0968987	0	0.0480928	0.0538688	0.0674899	0.0379737	0.0217772	0.135763	0.0174	0.152333	0.0508831	0.0528934	0.0386481	0.0448497	0.07724	0	0.013471	0.0382418	0.018505	0.0679192	0.0175737	0.0275155	0.0585167	0.152028	0.0464579	0.172604	0.0229531
GDF5	0.439232	0.0525307	0.027015	0.215959	0.520977	0.00444109	0.321752	0.0200833	0.0440646	0.0290462	0.113903	0.0504728	0.0534463	0.0108836	0.234173	0.101499	0.0591793	0.0424158	0.207287	0.0231903	0.175111	0.296479	0.0453732	0.0161154	0.0450393	0.372058	0.0948072	0.240048	0	0.0105953	0.13851	0.229843	0.0317683	0.0247676	0.0120647	0.0157508	0.0723358	0.0329144	0.220775	0.155193	0.0779853	0.143115	0.0822894	0.167495	0.0205505	0.0906022	0.0380697	0.655087	0.0322437
GDF6	0.0116306	0.0187782	0.0811196	0	0.0277961	0	0	0.0610231	0.0105012	0.0138442	0.0162868	0.0515502	0.0477638	0	0.093011	0.0120943	0.0973124	3.65198	0.0269451	0.103623	0.195616	0.0937539	0.320788	0.0864117	0.042934	0.20739	0.830325	0.00635631	0.298909	0.143925	0.0582508	0.577967	0.380434	0.0637465	0.366588	0.120116	0.168077	0.268263	0.0270585	0.0853492	0.006195	0.0795816	0.129431	0.0782976	0.132232	0.129551	0.0233294	0.276752	0.376522
GDF7	0.14129	0.436279	0.504457	0.360057	0.037988	0.572549	0.0658316	0.357031	0.381381	0.605716	0.400346	0.105678	0.0852227	0.0649868	0.0188318	0.0918267	0.0947657	0.0378257	0.253171	0.0314707	0.112878	0.0913004	0.0410495	0.0284305	0.016299	0.0342309	0.0257319	0.0120652	0.0844139	0.0805195	0.0375932	0.0236622	0.0086223	0.121	0.037657	0.0669743	0.245411	0.0518136	0.0273925	0.0469815	0.178737	0.0215796	0.0848706	0.0279755	0.092961	0.186186	0.529914	0.11199	0.0437567
GDF9	0.0831402	0.0254339	0.0653997	0.0373433	0.244713	0.0680912	0.0479334	0.162063	0.0829688	0.0703168	0.142468	0.0930953	0.0808663	0	0.0839851	0.0409524	0.0429794	0.0586758	0.0988417	0.0327486	0.0706534	0.0460086	0.0528869	0.071524	0.0302872	0.111951	0.414402	0.121964	0.0740586	0.0598494	0.164369	0.0831427	0.0256355	0.0279808	0.0194714	0.0550773	0.145929	0.069057	0.0814423	0.0240834	0.0559382	0.0470505	0.166009	0.0519849	0.193472	0.109668	0.0570523	0.233419	0.0520383
GDNF	0.0671577	0.0422877	0.301117	0.0477607	0.404464	0.0522516	0.183915	0.164781	0.0788274	0.0629527	0.109326	0.142878	0.678467	0.370674	0.0805602	0.130941	0.175901	0.210123	0.0525107	0.312336	0.474405	0.917954	0.327795	0.0249481	0.0185933	0.515454	0.0440311	0.214712	0.287311	0.255879	1.28655	0.431889	0.0344262	0.217785	0.32125	0.0747766	0.111983	0.130444	0.160148	0.225468	0.107314	0.0820578	1.11595	2.53713	0.0933212	0.436812	0.0303096	0.663798	0.405985
GH1	0.0119969	0	0.023907	0.0113758	0.0172029	0	0	0.0333238	0	0	0	0.0319042	0.0295608	0.0240786	0.0575642	0.0280692	0.0130927	0.0134057	0	0	0	0.0504556	0.0446144	0	0	0	0.0174791	0	0	0	0.0180256	0.0175344	0.0175708	0.0219181	0.0400376	0	0.0666808	0	0	0.0132056	0.0191703	0	0	0	0	0	0	0	0
GH2	0	0	0	0	0	0	0	0	0	0	0	0	0	0	0	0	0	0.0698918	0.108679	0.0133743	0.201981	0.0131528	0	0	0	0	0	0	0	0.0244421	0	0	0	0	0	0	0	0	0	0	0.0199893	0	0	0.0148612	0.537287	0.0149292	0	0	0
GHRH	0.0251724	0	0	0.0238692	0.577535	0	0.0459572	0	0	0.0224726	0.0793127	0	0	0	0	0	0.0274716	0	0.131215	0.0269129	0	4.97581	0	0	0.0348462	0.0292734	0	1.03179	0	0	0.0756443	0	0	0	0	0	0.11193	0	1.2884	0.0277085	0	0	0.190998	0.05981	0.286193	0	0.0252462	0.0394933	0.0498929
GHRL	0.0695167	0.282841	0.353253	0.0659178	0.0996836	0.199268	0.0698042	0.0321829	0.100426	0.0868853	0.153323	0.268064	0.393972	0.0697626	0.255729	0.151806	0.447612	0.318488	0.314052	0.022297	0.196428	0.314296	0.161576	0.123957	0.115479	0.161685	0.192439	0.125374	0.0457544	0.149412	0.104451	0.274332	0.0509077	0.139706	0.170134	0.0874992	0.788229	0.177221	0.0889518	0.0994769	0.1333	0.0135904	0.105493	0.0495519	0.456651	0.224003	0.16733	0.36537	0.0688928
GIP	0	0	0	0	0	0	0	0	0	0.0178902	0.06314	0	0.0246891	0	0.0961547	0.0312576	0.109349	0.0447854	0.0696394	0.407077	0.121337	0	0	0	0.138704	0.139826	0	0	0	0	0.0301098	0.0585786	0	0.0183059	0.0668784	0.0970125	0.0891064	0	0.139865	0.044117	0	0.0195884	0.0304103	0.0952282	0.025315	0.0717479	0.080393	0.0157201	0
GKN1	0	0.0483886	0	0.0118411	0	0.0204545	0.0797951	0	0.011275	0	0	0	0.015385	0	0	0.0486955	0	0.013954	0.10849	0	0	0.0131299	0.325076	0	0	0.0145221	0	0	0.0469661	0	0	0.0182517	0.0182896	0	0.0138918	0	0.0138817	0	0.0435786	0.0137457	0	0.0244131	0.0189502	0.0148354	0	0	0	0.0685719	0
GMFB	4.60203	6.57641	5.90088	3.80016	5.36192	3.96965	5.9537	4.17098	4.57636	3.36877	4.76712	5.02954	13.1437	4.79364	4.93203	8.61814	4.18696	6.90759	4.22505	10.5934	5.98739	6.98822	10.7676	6.51717	8.28553	5.72464	8.3557	8.64679	6.0342	6.05328	6.64674	6.17867	9.08808	8.27126	4.7929	5.83346	12.0957	5.7026	4.42512	7.54601	6.68604	6.03022	7.15042	8.43947	14.6806	6.47679	4.33734	5.48226	9.20356
GMFG	1.18445	6.05427	1.73667	3.17764	5.92386	3.97487	1.92511	7.37367	2.0954	2.63925	1.97217	7.43942	7.92516	8.5621	10.7044	11.1752	10.751	8.00582	10.0226	2.67684	18.25	9.66936	9.02445	3.47713	4.85227	4.42343	8.61454	5.76276	4.28271	6.75478	6.04799	7.67065	5.10559	5.38354	6.1597	5.50093	30.7547	2.40817	3.2373	5.46955	5.33953	2.2497	4.92467	3.36341	7.29887	10.1019	1.23622	6.54184	4.65712
GNRH1	0.114004	0.228768	0.202843	0.0772158	0.385338	0.220083	0.0520344	0.120636	0.110286	0.116317	0.307888	0.15159	0.150488	0.555694	0.481901	0.21593	0.533218	0.245684	0.410327	0.078356	1.29839	0.547967	0.280119	0.266206	0.25927	0.359854	1.22203	0.293725	0.497682	0.525062	0.660707	0.297548	0.10734	0.148774	0.724706	0.283836	0.226306	0.0889697	0.331538	0.600561	0.533505	0.198997	0.123574	0.977089	1.18299	0.320707	0.547192	1.56505	0.936129
GNRH2	0.0523022	0.0675559	0.0694842	0.0826575	0.0249996	0.0428352	0.0795735	0.0322845	0.0314823	0.0311285	0.0183103	0	0.25775	0	0.0557689	0.0543875	0.323451	0.233776	0	0.130477	0.0703744	0.0183308	0.0324173	0	0.0482681	0.101372	0.254009	0.142921	0.0163925	0	0.157171	0.101925	0.0255343	0.159259	0.232734	0	0.0387608	0	0.0608406	0.0767624	0.083576	0	0.0529132	0.0414237	0.0440475	0.0832264	0.0699409	0.492347	0.310997
[truncated: 652 more rows]
[truncated: 74 more columns]
