# Supplementary material for: An immune-related lncRNA pairs signature to identify the prognosis and predict the immune landscape of laryngeal squamous cell carcinoma
Source: BMC Cancer. 2022 May 14;22:545. doi: 10.1186/s12885-022-09524-1 (PMC9107277; doi:10.1186/s12885-022-09524-1)
Supplement: Supplementary file 3 — Additional file 3. A total of 1105 immune-related lncRNAs were identified by co-expression analysis. [file 12885_2022_9524_MOESM3_ESM.xls]

## Sheet: Sheet1
A total of 1105 immune-related lncRNAs were identified by co-expression analysis
immuneGene	lncRNA	cor	pvalue	Regulation
LIMS1	SNHG8	-0.400006	1.36358e-05	negative
CTLA4	AC067838.1	0.40002	1.36256e-05	postive
PPP3CC	AC025181.2	0.400027	1.36204e-05	postive
PSMD11	VPS9D1-AS1	0.400033	1.3616e-05	postive
IGHV1-24	AC012467.2	0.400034	1.36152e-05	postive
CYLD	AC010168.1	-0.400041	1.36098e-05	negative
NFATC3	PLBD1-AS1	0.40005	1.3603e-05	postive
CCL4	MIR503HG	0.400069	1.35891e-05	postive
ISG15	AC023509.3	0.40008	1.35809e-05	postive
JUND	AC108673.3	0.400081	1.358e-05	postive
TNFSF13	AC012467.2	0.400082	1.35795e-05	postive
GDF11	AC097713.1	0.400098	1.35679e-05	postive
HRAS	LINC01214	0.400105	1.35628e-05	postive
NFATC3	SNHG8	-0.400123	1.35495e-05	negative
TNFRSF18	AL591895.1	0.400128	1.35455e-05	postive
SOS1	LINC01214	-0.400131	1.35434e-05	negative
IL4R	MELTF-AS1	-0.400135	1.35406e-05	negative
EGF	AL033397.2	0.400144	1.35341e-05	postive
NFATC4	DLGAP1-AS2	0.400152	1.35279e-05	postive
IGHV3-30	LINC00638	0.400158	1.35241e-05	postive
GRB2	MAFG-DT	0.400162	1.35209e-05	postive
UBR1	AP001189.3	0.400172	1.35138e-05	postive
CHP2	AL035661.1	0.400183	1.35054e-05	postive
IL21R	AC104794.3	0.40019	1.35002e-05	postive
TNFRSF14	AC002398.1	0.400192	1.34987e-05	postive
TNFRSF12A	DNAJC3-DT	-0.40021	1.34856e-05	negative
TXLNA	ZNF710-AS1	0.400218	1.34798e-05	postive
ISG20L2	EBLN3P	0.400227	1.34735e-05	postive
LTBR	AC006206.2	0.40023	1.34714e-05	postive
ROBO3	C2orf27A	0.400238	1.34652e-05	postive
IGKC	LINC00324	0.400245	1.34601e-05	postive
CAT	AL359962.1	0.400246	1.34596e-05	postive
AGER	AC022150.2	0.400248	1.34577e-05	postive
FAM3C	AL033397.1	0.400251	1.34558e-05	postive
GRB2	NRSN2-AS1	0.400263	1.34469e-05	postive
BRAF	NOP14-AS1	-0.400264	1.34464e-05	negative
CCL3L1	MIR503HG	0.400266	1.34445e-05	postive
EGF	AC010731.2	0.400269	1.34426e-05	postive
CLEC11A	HOXB-AS1	0.400277	1.34366e-05	postive
CTF1	MHENCR	0.4003	1.34198e-05	postive
CBLC	AL355312.4	0.400304	1.3417e-05	postive
VAV3	G2E3-AS1	-0.400307	1.34148e-05	negative
SEMA6C	ASB16-AS1	0.40031	1.34131e-05	postive
CIITA	LINC01436	0.400317	1.34075e-05	postive
IGLV9-49	AC046134.2	0.40032	1.34057e-05	postive
SEM1	MIR200CHG	0.400328	1.34001e-05	postive
IGHD6-25	AC132938.4	0.40033	1.33985e-05	postive
PPP3CC	AC006449.7	0.400333	1.33958e-05	postive
CHUK	PRR34-AS1	-0.40034	1.33909e-05	negative
EPOR	AL122035.1	0.400344	1.33882e-05	postive
PSMD10	AL049840.6	-0.400344	1.33882e-05	negative
SLURP1	AC084117.1	0.400346	1.3387e-05	postive
APOBEC3H	LINC02195	0.400347	1.33861e-05	postive
APOD	PRKAG2-AS1	0.400349	1.33845e-05	postive
SLC11A1	MIR100HG	0.400353	1.33819e-05	postive
UCN3	RAB30-DT	0.400376	1.33649e-05	postive
APOBEC3F	AL359076.1	0.400379	1.3363e-05	postive
IGHJ3	ITGB2-AS1	0.400402	1.33459e-05	postive
SEMA3C	AL365203.2	0.400409	1.33412e-05	postive
CHGB	AC114296.1	0.400415	1.33364e-05	postive
LANCL1	NBR2	0.400417	1.33352e-05	postive
VAV1	AC015726.1	0.400432	1.33245e-05	postive
BACH2	LINC00885	0.400442	1.33173e-05	postive
EGF	AC004990.1	0.400447	1.33137e-05	postive
TBK1	AC025165.5	0.400451	1.33104e-05	postive
PAK1	AF165147.1	0.400456	1.33072e-05	postive
TYK2	AC120053.1	0.400457	1.3306e-05	postive
TYK2	AC092953.2	0.400478	1.3291e-05	postive
HLA-DOB	AP001318.2	0.400478	1.32909e-05	postive
S100A3	SNHG6	0.400481	1.32888e-05	postive
CHP2	P3H2-AS1	0.4005	1.32755e-05	postive
OSGIN1	AC104695.4	0.400511	1.32677e-05	postive
S100A2	SLCO4A1-AS1	0.400511	1.32673e-05	postive
S100A13	LINC00592	0.400522	1.32595e-05	postive
PTPN11	NORAD	0.400532	1.32526e-05	postive
IGLV4-60	LINC01569	0.400537	1.32484e-05	postive
PSMD14	SNHG21	0.400543	1.32445e-05	postive
MAPK8	AC099850.4	0.400547	1.32415e-05	postive
ZC3HAV1	AC108673.3	-0.400555	1.32359e-05	negative
CD8B	SCGB1B2P	0.400557	1.32343e-05	postive
PPP4C	IRX4-AS1	0.40056	1.3232e-05	postive
RFXAP	AC127024.5	0.400563	1.32301e-05	postive
FGF11	AC011476.3	0.400566	1.32282e-05	postive
CCL2	AC090559.1	0.400566	1.32277e-05	postive
IL2RG	AP005233.2	0.40057	1.32248e-05	postive
PDIA2	AC010343.3	0.400572	1.32235e-05	postive
C5	RNASEH1-AS1	0.400582	1.32163e-05	postive
TMSB4XP8	EPB41L4A-AS1	0.400585	1.32144e-05	postive
CD3G	USP30-AS1	0.400586	1.32137e-05	postive
RARB	AC010731.2	0.400591	1.32099e-05	postive
DDX17	AC114956.1	0.400605	1.31998e-05	postive
BMP7	AC104041.1	0.400607	1.31982e-05	postive
S100A5	AC004148.1	0.400612	1.31949e-05	postive
CST4	FZD10-AS1	0.400615	1.3193e-05	postive
S100A13	FOXN3-AS1	0.400622	1.3188e-05	postive
UCN2	AC093484.4	0.400622	1.31877e-05	postive
CXCL10	LINC02195	0.400623	1.31868e-05	postive
PSMC5	AC132192.2	0.40063	1.3182e-05	postive
IL23A	SLC12A9-AS1	0.400635	1.31781e-05	postive
BRD8	AC023310.4	0.400638	1.31761e-05	postive
FAM3B	AF001548.2	0.400645	1.31714e-05	postive
TRBV5-1	AC090559.1	0.400655	1.31639e-05	postive
PTPN11	AC125807.2	0.400656	1.31636e-05	postive
HRAS	MIR210HG	0.400666	1.3156e-05	postive
S100A12	MIR210HG	0.400666	1.3156e-05	postive
IL1R2	ANKRD10-IT1	0.400684	1.31435e-05	postive
SDC3	AC010503.5	-0.400694	1.31361e-05	negative
S100A13	AC011445.2	0.4007	1.31321e-05	postive
ACVR2B	AC087623.1	0.400701	1.31315e-05	postive
SEMA4G	AL590560.3	0.400708	1.31263e-05	postive
EDN1	LINC00638	0.400709	1.31252e-05	postive
IFNAR2	AC107959.3	0.400712	1.31237e-05	postive
VEGFC	SPINT1-AS1	-0.400715	1.31209e-05	negative
MAPK1	RAB11B-AS1	-0.400722	1.3116e-05	negative
CCL2	PRKAR1B-AS1	0.400725	1.31143e-05	postive
TGFBR3	LINC02570	0.400737	1.31053e-05	postive
ACVR1B	AC012073.1	0.400745	1.30997e-05	postive
SEMA6C	CD27-AS1	0.40075	1.30967e-05	postive
FCGR3A	PRKAR1B-AS1	0.400753	1.30941e-05	postive
STC2	MSC-AS1	0.400758	1.30908e-05	postive
S100A5	AC012368.1	0.400764	1.30865e-05	postive
CD40	LINC01089	0.400774	1.3079e-05	postive
BMP2	LINC00460	0.400809	1.30548e-05	postive
VDR	MIR31HG	0.40081	1.30536e-05	postive
SEMA4D	AC012467.2	0.400812	1.30523e-05	postive
CD79A	CTBP1-DT	0.400815	1.30504e-05	postive
IL17RB	AL357079.1	0.400817	1.3049e-05	postive
LMBR1	AL049840.6	-0.400817	1.30485e-05	negative
VIM	AC010503.5	-0.400822	1.30452e-05	negative
RFXAP	LINC00909	0.400825	1.30433e-05	postive
ZC3HAV1	OGFRP1	0.400835	1.3036e-05	postive
NFATC4	LINC00847	0.400845	1.30288e-05	postive
TNFSF13	DTX2P1-UPK3BP1-PMS2P11	0.400855	1.30219e-05	postive
TRBV5-1	AC007384.1	0.400864	1.30154e-05	postive
TRBV6-5	CARD8-AS1	0.400866	1.30139e-05	postive
SOD1	AC046134.2	0.400869	1.30122e-05	postive
CTF1	MIR9-3HG	0.400873	1.30089e-05	postive
HSPA1B	LINC01836	0.400874	1.30081e-05	postive
NEO1	AC008537.2	0.400875	1.30076e-05	postive
CD320	SCGB1B2P	0.400876	1.30068e-05	postive
SP1	MIR600HG	0.400885	1.30004e-05	postive
CD79A	SERPINB9P1	0.40089	1.29969e-05	postive
TMSB15A	AL050341.2	0.400892	1.29958e-05	postive
BMP7	PDCD4-AS1	0.400905	1.29869e-05	postive
LGR6	JPX	0.400907	1.29853e-05	postive
AP3B1	AC099850.4	0.400907	1.29851e-05	postive
GDF15	AC079305.2	0.400927	1.29708e-05	postive
SEMA3D	AC115618.2	0.400936	1.29649e-05	postive
CD8A	TMPO-AS1	0.400938	1.29632e-05	postive
IL6ST	AL049840.5	0.40094	1.29618e-05	postive
IL17RB	APTR	0.400941	1.29615e-05	postive
NFYB	AC005034.4	0.400946	1.29576e-05	postive
WNT5A	SCGB1B2P	0.400951	1.29544e-05	postive
IL10RB	AC004847.1	0.400953	1.29529e-05	postive
IL16	AC093010.2	0.400956	1.29504e-05	postive
MAP3K14	AL122035.1	0.400977	1.29357e-05	postive
TNFRSF12A	AC113346.1	0.40098	1.29337e-05	postive
FGFR2	AC096733.3	0.400989	1.29276e-05	postive
STAT1	PSMB8-AS1	0.401	1.29197e-05	postive
PTH2R	AC008267.5	0.401002	1.29181e-05	postive
MAPK8	AC005034.6	0.401005	1.2916e-05	postive
TNFRSF25	AC015813.1	0.401008	1.29139e-05	postive
CACYBP	AC022706.1	0.401009	1.29136e-05	postive
CD74	AP001783.1	0.401011	1.29123e-05	postive
NTF4	AL132712.1	0.401013	1.29103e-05	postive
DDX17	SNHG20	0.401023	1.29035e-05	postive
UCN3	AL591501.1	0.401029	1.28993e-05	postive
SEMA4A	COLCA1	0.401036	1.28943e-05	postive
NTF4	AC020916.1	0.401042	1.289e-05	postive
PRDX1	AC012615.1	0.401048	1.28858e-05	postive
BRD8	AL590560.3	0.401065	1.28741e-05	postive
NFYB	AC009237.14	0.401068	1.28722e-05	postive
CXCR3	AC104794.3	0.401077	1.28655e-05	postive
MUC4	HM13-IT1	0.401079	1.28647e-05	postive
TRDC	AC007383.1	0.401085	1.28599e-05	postive
S100A14	LINC01137	0.401086	1.28593e-05	postive
ITGB2	MIR155HG	0.401088	1.28579e-05	postive
SSTR5	SOX21-AS1	0.401117	1.28381e-05	postive
IL1RAP	AC108676.1	0.401122	1.28347e-05	postive
PRDX2	OLMALINC	0.401129	1.28297e-05	postive
ULBP3	AC008610.1	-0.401129	1.28294e-05	negative
EPO	AP001542.3	0.40113	1.28287e-05	postive
VDR	AC010503.5	-0.401131	1.28282e-05	negative
PSMD11	MCF2L-AS1	0.401147	1.28169e-05	postive
FGFR2	PDCD4-AS1	0.401149	1.28153e-05	postive
PPP3CC	TNFRSF10A-AS1	0.401159	1.28082e-05	postive
LEPR	AL136084.3	0.401164	1.2805e-05	postive
CD70	LINC00460	0.401166	1.28039e-05	postive
CD247	AC004847.1	0.401169	1.28016e-05	postive
WNT5A	MCF2L-AS1	0.401173	1.27984e-05	postive
NFYB	AL135818.2	-0.401175	1.27975e-05	negative
TRIM27	BAIAP2-DT	0.401182	1.27927e-05	postive
BMPR1A	LINC01560	0.401182	1.27923e-05	postive
TNFRSF18	ASH1L-AS1	0.401195	1.27833e-05	postive
PDGFA	AC022509.2	0.401199	1.27806e-05	postive
SSTR5	HCG18	0.401209	1.2774e-05	postive
ZC3HAV1L	AC046143.1	0.40121	1.27728e-05	postive
DHX58	TRPM2-AS	0.401212	1.27717e-05	postive
S100A11	AC090559.1	-0.401215	1.27694e-05	negative
SOD1	TONSL-AS1	0.401218	1.27677e-05	postive
XCL1	AL136295.7	0.401231	1.27586e-05	postive
NEDD4	LINC00941	0.401235	1.27556e-05	postive
IGKV1-33	ASB16-AS1	0.401254	1.27424e-05	postive
RFXAP	TRAM2-AS1	0.401254	1.27422e-05	postive
CRLF1	AC124798.1	0.401257	1.27407e-05	postive
PSMD7	AC004943.2	0.401271	1.27308e-05	postive
ISG20L2	VPS9D1-AS1	0.401273	1.27295e-05	postive
PDIA3	PCAT19	0.401274	1.27283e-05	postive
AGER	AC027796.4	0.401276	1.27273e-05	postive
S100B	AP005233.2	0.401286	1.27206e-05	postive
CACYBP	AL590560.3	0.401289	1.27181e-05	postive
SEMA6A	AC087623.1	0.401293	1.27156e-05	postive
PIK3R3	AL591895.1	0.401295	1.27141e-05	postive
NPPC	INE1	0.401304	1.2708e-05	postive
NFYB	AC005393.1	0.401305	1.27069e-05	postive
GMFB	AP001783.1	0.401309	1.27045e-05	postive
IL34	BAIAP2-DT	0.401309	1.27044e-05	postive
ELAVL1	AL162424.1	-0.401309	1.27042e-05	negative
LGR6	LINC01410	0.401309	1.27041e-05	postive
PSMC5	AC131009.3	0.401314	1.27009e-05	postive
SEMA3B	TONSL-AS1	0.401316	1.26999e-05	postive
NFYA	MIR222HG	0.401317	1.26992e-05	postive
HLA-DRA	HCP5	0.401331	1.26891e-05	postive
CSF1	PRKAR1B-AS1	0.401333	1.26882e-05	postive
AGER	AC132872.1	0.401333	1.2688e-05	postive
TRBJ2-1	PRKAR1B-AS1	0.40134	1.26834e-05	postive
IL6ST	PRR34-AS1	-0.401344	1.26806e-05	negative
KRAS	LINC00668	0.401358	1.26706e-05	postive
CD4	LINC01614	0.401363	1.26674e-05	postive
BRD8	SNHG12	0.401371	1.26616e-05	postive
OSGIN1	AC036214.2	0.40141	1.2635e-05	postive
ZYX	AL365203.2	0.401418	1.26292e-05	postive
FGFR2	CHROMR	0.401431	1.26201e-05	postive
NR1D2	LINP1	-0.401445	1.26109e-05	negative
KRAS	AP000894.4	0.401447	1.26091e-05	postive
MAPK1	SNHG25	-0.401451	1.26068e-05	negative
KDR	AC011477.2	0.401456	1.26034e-05	postive
RFXAP	AP001318.2	0.401456	1.26033e-05	postive
PTPRC	CTBP1-DT	0.401459	1.26009e-05	postive
GPER1	ZFPM2-AS1	0.401461	1.25996e-05	postive
FAS	AL589765.4	0.401463	1.25985e-05	postive
GSK3B	AC024075.3	0.401467	1.25957e-05	postive
RAET1E	AL138789.1	0.401469	1.25946e-05	postive
TGFBR1	AC103691.1	-0.401472	1.25923e-05	negative
ZAP70	AC135050.6	0.401492	1.25786e-05	postive
HLA-E	AL135818.2	0.401492	1.25784e-05	postive
PPARD	AC068305.2	0.401493	1.25776e-05	postive
S100A10	LINC00324	-0.401494	1.25774e-05	negative
DEFA6	DLG5-AS1	0.401496	1.25759e-05	postive
CACYBP	AC012615.1	0.4015	1.25728e-05	postive
IGHV3-7	MUC12-AS1	0.401525	1.25563e-05	postive
IL17RB	AC093297.2	0.401529	1.25529e-05	postive
NFYA	AC010186.3	0.401537	1.25476e-05	postive
S100A16	AC108449.2	-0.401538	1.25472e-05	negative
SST	LINC02178	0.40154	1.25456e-05	postive
TRH	DLG5-AS1	0.401542	1.25442e-05	postive
NR5A1	AC156455.1	0.401542	1.25442e-05	postive
PRDX2	LINC00992	0.401552	1.25374e-05	postive
MDK	AC097713.1	0.401555	1.25357e-05	postive
IGLV4-3	AC009065.3	0.401558	1.25333e-05	postive
CSF2RA	AP005233.2	0.401559	1.25325e-05	postive
EPO	LINC00526	0.40156	1.25319e-05	postive
WNT5A	AC026471.4	0.40156	1.25318e-05	postive
LGR6	AC007383.1	0.401568	1.25269e-05	postive
DEFA5	DLG5-AS1	0.40157	1.25251e-05	postive
HLA-DOB	PDCD4-AS1	0.401572	1.25237e-05	postive
TNFSF12	AC136475.2	0.401581	1.2518e-05	postive
DHX58	AC004687.1	0.401598	1.25064e-05	postive
CLDN4	ELF3-AS1	0.4016	1.25051e-05	postive
NFATC2	AP001189.3	0.4016	1.25049e-05	postive
BDNF	LINC01564	0.401601	1.25045e-05	postive
FABP6	AL162413.1	0.401602	1.25034e-05	postive
BID	AC106795.2	0.401613	1.24959e-05	postive
TLR1	AC024075.3	0.401619	1.24918e-05	postive
RAC2	AL596244.1	0.401623	1.24892e-05	postive
IGHV1-58	AL162274.2	0.401624	1.24883e-05	postive
CLDN4	AC110619.1	0.401625	1.24881e-05	postive
IL23A	AC099568.2	0.401631	1.24839e-05	postive
LMBR1L	AC084018.1	0.401646	1.24735e-05	postive
CD1E	AC093010.2	0.401652	1.24694e-05	postive
GPER1	FOXD3-AS1	0.401655	1.24676e-05	postive
CBLC	AL450326.1	-0.401656	1.24667e-05	negative
ELAVL1	AC024896.1	0.40166	1.24639e-05	postive
OGFR	Z69706.1	0.40169	1.24438e-05	postive
IGHV4-4	IGFL2-AS1	0.401692	1.24422e-05	postive
THRA	TRAM2-AS1	0.401697	1.2439e-05	postive
NR2F1	AC135050.6	0.401699	1.24377e-05	postive
IL23A	AC067838.1	0.4017	1.2437e-05	postive
NFYB	U47924.2	0.401702	1.24355e-05	postive
NFATC3	MIR4453HG	0.40172	1.24234e-05	postive
SOD1	PRANCR	0.401727	1.24185e-05	postive
SOS1	AC011477.2	0.401729	1.24175e-05	postive
IL4R	LOXL1-AS1	-0.401733	1.24148e-05	negative
IL24	AC092171.2	0.401742	1.24087e-05	postive
PPP3R1	LINC01139	0.401745	1.24067e-05	postive
CR2	SERPINB9P1	0.401752	1.24015e-05	postive
RFXAP	SCGB1B2P	0.401753	1.24009e-05	postive
S100A5	AL590226.2	0.401757	1.23985e-05	postive
IGF1R	AC125807.2	0.401767	1.23915e-05	postive
CD14	AC104083.1	0.401774	1.23869e-05	postive
IL20RB	AL031058.1	0.40179	1.23764e-05	postive
ACVR2A	L3MBTL2-AS1	0.40179	1.23758e-05	postive
S1PR2	ANKRD10-IT1	0.401792	1.2375e-05	postive
SST	RAB30-DT	0.4018	1.23692e-05	postive
HLA-F	PRKCQ-AS1	0.401801	1.2369e-05	postive
IL17RA	AP003469.2	0.401814	1.23599e-05	postive
IL34	ITGB2-AS1	0.401816	1.23585e-05	postive
CD40	AC127024.5	0.401824	1.23531e-05	postive
IGLV3-27	AC015922.2	0.401835	1.23456e-05	postive
FABP6	AC130371.2	0.401844	1.23395e-05	postive
IGLV3-21	LINC01569	0.401846	1.23384e-05	postive
IL6R	CALML3-AS1	0.40186	1.23291e-05	postive
MR1	LINC01139	0.401868	1.23234e-05	postive
TRBV19	SERPINB9P1	0.401868	1.23234e-05	postive
BRD8	TMPO-AS1	0.401869	1.23231e-05	postive
RNASEL	LINC02035	0.401881	1.23147e-05	postive
IL1F10	LINC00592	0.401888	1.23103e-05	postive
NOD1	AC010503.5	-0.401888	1.23099e-05	negative
MAPK8	AL031985.3	0.401897	1.23041e-05	postive
PDGFC	SOX21-AS1	-0.401897	1.23041e-05	negative
TNFRSF25	AC011445.2	0.4019	1.23022e-05	postive
CACYBP	AC004148.1	0.4019	1.2302e-05	postive
IL22RA1	AC005332.6	-0.40192	1.22889e-05	negative
PPARG	LOXL1-AS1	0.401928	1.22831e-05	postive
TGFBR3	AC010168.1	0.401929	1.22825e-05	postive
HLA-B	U62317.2	0.401937	1.22773e-05	postive
FGF3	AC007384.1	0.401941	1.22744e-05	postive
RFX5	MCF2L-AS1	0.401943	1.22733e-05	postive
SOCS1	AC110285.2	0.401956	1.22647e-05	postive
PI15	AL049840.5	0.40196	1.22617e-05	postive
BRAF	AC100801.1	-0.401964	1.2259e-05	negative
NMB	AC122685.1	0.401971	1.22544e-05	postive
SOD1	DLG5-AS1	0.401978	1.22499e-05	postive
WNT5A	AC108860.2	0.401981	1.22482e-05	postive
IREB2	DNAJC3-DT	0.401981	1.2248e-05	postive
IGKV1-12	AC011476.3	0.401986	1.22449e-05	postive
CBL	AL049840.2	0.401999	1.22357e-05	postive
PRDX1	AL451165.2	0.402004	1.22327e-05	postive
TNFRSF18	RPARP-AS1	0.402013	1.22268e-05	postive
EGF	AL591501.1	0.402013	1.22264e-05	postive
IGKV1D-8	AC010542.6	0.402014	1.22257e-05	postive
TRBV5-1	AC012236.1	0.402017	1.22236e-05	postive
S100A7	LINC02777	0.402018	1.22234e-05	postive
AIMP1	AC105460.1	0.402019	1.22227e-05	postive
RAC3	AL139289.1	0.402024	1.22191e-05	postive
NFAT5	TP53TG1	-0.402027	1.22173e-05	negative
NR1D2	AC139795.2	0.402029	1.22159e-05	postive
S100A2	AC073046.1	-0.402029	1.22157e-05	negative
OGFR	AL645608.7	0.40203	1.22149e-05	postive
CTLA4	OLMALINC	0.402038	1.22099e-05	postive
BID	LINC01637	0.402041	1.22082e-05	postive
LRSAM1	AC009133.1	0.40205	1.22021e-05	postive
MAPK14	PLBD1-AS1	0.402053	1.21997e-05	postive
IGHA1	AF131215.5	0.402061	1.21943e-05	postive
PAK2	KCNMB2-AS1	0.402064	1.21924e-05	postive
BST2	AC138207.5	0.402073	1.21865e-05	postive
IL17RE	AC093904.3	0.402075	1.21855e-05	postive
BID	STARD7-AS1	0.402088	1.21769e-05	postive
GPI	LOXL1-AS1	0.402092	1.21738e-05	postive
TNFSF4	AC139795.2	0.402098	1.217e-05	postive
LMBR1L	ATP1B3-AS1	0.402102	1.21675e-05	postive
NRTN	BX284613.2	0.402104	1.21658e-05	postive
BMP4	AL591501.1	0.402115	1.21589e-05	postive
DDX17	FGD5-AS1	0.402118	1.21565e-05	postive
TMSB10	LINC00265	-0.40212	1.21557e-05	negative
NRP1	AC004241.3	-0.402128	1.21504e-05	negative
BMP2	AL023754.1	0.402132	1.21475e-05	postive
TRBV5-1	AC242842.1	0.402145	1.21388e-05	postive
PSMD4	SNHG7	0.402155	1.2132e-05	postive
S100A10	AL450326.1	-0.40217	1.21224e-05	negative
CHGA	EPB41L4A-AS1	0.402176	1.21184e-05	postive
PCSK1	AC091182.2	0.402183	1.21135e-05	postive
NR1D2	AF131215.5	0.402183	1.21135e-05	postive
PLXNB1	EIF3J-DT	0.402191	1.21084e-05	postive
NFYB	AC079807.1	0.402192	1.21078e-05	postive
SOCS1	AC022706.1	0.402195	1.2106e-05	postive
IL1B	MYOSLID	0.402198	1.21041e-05	postive
AGER	INE1	0.402199	1.21035e-05	postive
SPINK5	AC144831.1	0.402219	1.209e-05	postive
HSPA8	AC106900.1	-0.40222	1.2089e-05	negative
TGFBR3	LINC02031	0.40223	1.20825e-05	postive
PSMD11	WAC-AS1	0.402237	1.20779e-05	postive
RAET1L	AC019080.1	0.402238	1.20774e-05	postive
PLXNB1	STARD7-AS1	0.402248	1.20706e-05	postive
IL1R1	ZFAS1	-0.402249	1.20701e-05	negative
TNFSF15	AC006206.2	0.402252	1.20682e-05	postive
MAVS	AC015849.3	0.402257	1.20649e-05	postive
IRF3	AL049840.4	-0.40226	1.20629e-05	negative
IL21R	PRKAR1B-AS1	0.40227	1.20562e-05	postive
ELAVL1	AC096677.1	0.402272	1.20551e-05	postive
TAPBP	KDM7A-DT	-0.402288	1.20447e-05	negative
B2M	SERPINB9P1	0.402291	1.20426e-05	postive
IKBKG	AC067852.2	0.402291	1.20424e-05	postive
HDGFL3	AC012467.2	0.402299	1.20371e-05	postive
LTBP2	MAST4-AS1	-0.4023	1.20367e-05	negative
OSGIN1	MAFA-AS1	0.402304	1.20341e-05	postive
TMSB15A	LENG8-AS1	0.402305	1.20332e-05	postive
SYTL1	AL139246.5	0.402306	1.20325e-05	postive
NR2F6	AC080037.2	0.402311	1.20297e-05	postive
F2R	AC026401.3	-0.402313	1.20284e-05	negative
LTBP4	AL391422.4	0.402318	1.20246e-05	postive
BID	NDUFV2-AS1	0.402319	1.20244e-05	postive
CRLF3	SBF2-AS1	0.402324	1.20208e-05	postive
PTK2	TGFB2-AS1	0.402341	1.20097e-05	postive
LTBP3	LINC01322	-0.402344	1.2008e-05	negative
CYBB	PRKAR1B-AS1	0.402349	1.20047e-05	postive
SEMA6D	LINC00963	0.40235	1.20036e-05	postive
VDR	AL354892.2	-0.402353	1.20019e-05	negative
CD8B	AC097713.1	0.402355	1.20005e-05	postive
SP1	FAM83A-AS1	-0.40236	1.19973e-05	negative
UBXN1	SNHG19	0.402374	1.19884e-05	postive
OSGIN1	LINC01836	0.402374	1.19879e-05	postive
NFYB	AL050341.2	0.402378	1.19854e-05	postive
PTPN11	AL049840.4	0.402382	1.19826e-05	postive
ZC3HAV1	AL035661.1	0.402386	1.19802e-05	postive
IGHD3-22	AC015813.1	0.402396	1.1974e-05	postive
CACYBP	NBR2	0.402397	1.19731e-05	postive
BMPR2	U62317.2	-0.402401	1.19702e-05	negative
IL1RL2	AC025048.4	0.402403	1.19694e-05	postive
NDRG1	LINC02777	0.402414	1.19622e-05	postive
IGKJ5	LINC01842	0.402427	1.19535e-05	postive
S100A5	AL392172.1	0.402429	1.19521e-05	postive
ERAP1	AL391121.1	0.402429	1.1952e-05	postive
NR3C1	AL451165.2	-0.40243	1.19512e-05	negative
MAVS	AL021707.3	0.402431	1.19512e-05	postive
PIK3CG	AC022509.2	0.402431	1.1951e-05	postive
EPGN	AC068305.2	0.402431	1.1951e-05	postive
CCR4	SERPINB9P1	0.402439	1.19458e-05	postive
RARB	HOXC-AS1	0.402444	1.19424e-05	postive
S100A16	AC015922.2	-0.402449	1.19394e-05	negative
CD8B	SNHG32	0.402453	1.19363e-05	postive
PSMD13	PPP1R14B-AS1	0.402463	1.19303e-05	postive
MUC4	ACBD3-AS1	0.402464	1.19294e-05	postive
AKT3	AC090912.1	0.402477	1.1921e-05	postive
NRTN	AC009065.3	0.402486	1.19153e-05	postive
IL1A	WAKMAR2	0.40249	1.19124e-05	postive
IREB2	AC125257.1	0.402494	1.19101e-05	postive
CDC42	WNT5A-AS1	-0.402498	1.19074e-05	negative
IL20RB	MIR3659HG	0.402499	1.19063e-05	postive
IL34	AL590226.2	0.402506	1.1902e-05	postive
RAF1	TMEM147-AS1	0.402512	1.18978e-05	postive
ISG15	AC011468.1	0.402513	1.18974e-05	postive
NR2F6	AC073896.4	0.402513	1.18973e-05	postive
DDX17	C2orf27A	0.402521	1.18921e-05	postive
PTPN11	AC138207.5	-0.402526	1.18894e-05	negative
NFATC3	AC005261.3	-0.402526	1.18893e-05	negative
NR5A1	AL139385.1	0.402529	1.18871e-05	postive
ZC3HAV1	CTBP1-DT	0.402535	1.18832e-05	postive
NCK1	INE1	0.402546	1.18759e-05	postive
KRAS	AC015660.2	0.402551	1.1873e-05	postive
NENF	AL451165.2	0.402554	1.1871e-05	postive
COLEC12	MEG3	0.402556	1.18696e-05	postive
IL2RB	LINC01871	0.40258	1.18542e-05	postive
ISG20	HCP5	0.402593	1.18455e-05	postive
CYBB	PCED1B-AS1	0.402595	1.18445e-05	postive
ISG20	AP001816.1	0.4026	1.18411e-05	postive
IL1R2	LINC01436	0.402601	1.18405e-05	postive
FABP5	AL035587.1	-0.402609	1.18354e-05	negative
S100A14	AC090559.1	-0.402611	1.18339e-05	negative
CXCR6	AC093010.2	0.402641	1.18146e-05	postive
NR3C1	MIR200CHG	-0.402645	1.18118e-05	negative
RFXAP	AL133243.2	0.402646	1.18114e-05	postive
GDF15	AC007405.4	0.402649	1.18094e-05	postive
CD247	CARD8-AS1	0.402652	1.18076e-05	postive
IGLV1-40	LINC00638	0.402654	1.18062e-05	postive
CMTM8	AL158206.1	0.402668	1.1797e-05	postive
SLPI	FOXN3-AS1	0.40267	1.1796e-05	postive
NR6A1	DLGAP1-AS1	0.402674	1.17934e-05	postive
TEK	MIR193BHG	-0.402683	1.17875e-05	negative
PPBP	EMC1-AS1	0.402685	1.17864e-05	postive
PPIA	POLR2J4	0.402685	1.17864e-05	postive
NRP2	AL139393.3	0.402686	1.17856e-05	postive
APOM	AP006621.3	0.402697	1.17783e-05	postive
IGKV2D-30	STX17-AS1	0.402703	1.17743e-05	postive
SEMA4C	TBILA	0.402706	1.17728e-05	postive
PIK3R5	LINC00324	0.402712	1.17687e-05	postive
MC1R	AL390719.2	0.402715	1.17671e-05	postive
PGLYRP4	AC144831.1	0.402723	1.1762e-05	postive
RBP7	AC128709.1	0.40273	1.17574e-05	postive
IGLV2-14	ASB16-AS1	0.402735	1.1754e-05	postive
INSR	INE1	0.402737	1.17525e-05	postive
PRDX2	LINC00165	0.402738	1.17523e-05	postive
PPARG	LINC01816	0.40274	1.17508e-05	postive
CCR4	AP001189.3	0.402744	1.17483e-05	postive
RABEP1	OR2A1-AS1	0.402749	1.1745e-05	postive
PSMD4	AC027307.2	0.402751	1.17437e-05	postive
FAM3B	AL390728.6	0.402754	1.17421e-05	postive
DMBT1	ELN-AS1	0.402755	1.1741e-05	postive
IRF3	AC116407.2	0.40276	1.17381e-05	postive
CD3G	AC012236.1	0.402762	1.17369e-05	postive
CYLD	CARD8-AS1	0.402765	1.17345e-05	postive
TNFSF11	C2orf27A	0.402765	1.17345e-05	postive
PSMC5	PICSAR	0.402779	1.17256e-05	postive
LIMS1	AP001816.1	-0.402781	1.17244e-05	negative
RFXAP	AP002360.2	0.402787	1.17208e-05	postive
MC1R	TRPM2-AS	0.402794	1.17163e-05	postive
BRD8	AL035071.1	0.402798	1.17138e-05	postive
IGKV6D-21	ACBD3-AS1	0.402808	1.17073e-05	postive
CD40	AF001548.2	0.402812	1.17047e-05	postive
SOD1	AC046143.2	0.402812	1.17045e-05	postive
TNFRSF25	AL359921.2	0.402818	1.17009e-05	postive
NFATC2	NKILA	0.402826	1.16955e-05	postive
PSMD7	AL118506.1	0.402848	1.16817e-05	postive
FABP6	AL023284.4	0.40285	1.16804e-05	postive
IL17RD	MAFG-DT	0.402857	1.16761e-05	postive
ACVR2A	AL035258.1	0.402857	1.16761e-05	postive
HSPA1L	AC022706.1	0.402859	1.16744e-05	postive
IGKV2D-30	AL591501.1	0.402864	1.16712e-05	postive
NPR3	AC092687.3	0.402873	1.16655e-05	postive
CTF1	AC022144.1	0.402876	1.16637e-05	postive
AMH	AC011477.2	0.402886	1.16572e-05	postive
AGER	NIFK-AS1	0.402905	1.16455e-05	postive
HLA-DQB1	LINC02446	0.402932	1.1628e-05	postive
CAT	NBR2	0.402933	1.16277e-05	postive
IRF3	U62317.4	0.402937	1.16251e-05	postive
LCN2	LINC01559	0.402943	1.16214e-05	postive
LGR4	RASSF10-DT	0.402951	1.16161e-05	postive
PDGFA	AL365203.2	0.402955	1.16135e-05	postive
ISG15	AL355353.2	0.402958	1.16118e-05	postive
NR5A1	AC135050.6	0.402959	1.1611e-05	postive
SLPI	AC244090.1	0.402972	1.16025e-05	postive
CXCR6	HLA-DQB1-AS1	0.402973	1.16023e-05	postive
XCL1	CRIM1-DT	0.402973	1.16019e-05	postive
NFYC	LENG8-AS1	0.402977	1.15997e-05	postive
F2R	AC073896.4	-0.402982	1.15963e-05	negative
SEMA6C	AC011477.2	0.402983	1.15958e-05	postive
BRAF	LINC02820	0.402989	1.15918e-05	postive
VDR	PARD3-AS1	-0.402991	1.15907e-05	negative
ACVR2A	AL031186.1	0.403	1.1585e-05	postive
LRP1	NRAV	-0.403004	1.15824e-05	negative
TNFSF13	AL049840.6	-0.403005	1.15818e-05	negative
FABP5	AL139246.5	0.403012	1.15775e-05	postive
CCL19	AP003555.1	0.403015	1.15752e-05	postive
PRDX2	SNHG1	0.403032	1.15644e-05	postive
IGKV1-12	NEAT1	0.403038	1.15609e-05	postive
S100A2	LINC00265	-0.403043	1.15576e-05	negative
LCK	LINC00909	0.403045	1.15567e-05	postive
CANX	LINC01752	-0.403047	1.1555e-05	negative
CXCL8	LINC02454	0.403049	1.15538e-05	postive
SYTL1	TONSL-AS1	0.403053	1.15513e-05	postive
HLA-DMA	U62317.1	0.403054	1.15511e-05	postive
PRDX2	DCST1-AS1	0.403057	1.15491e-05	postive
S100A11	AC090970.2	0.40306	1.15471e-05	postive
CREB1	NORAD	0.403067	1.15424e-05	postive
NFATC3	MIR193BHG	-0.403069	1.15415e-05	negative
SAA1	LINC02167	0.403072	1.15393e-05	postive
IL6ST	AP000759.1	0.403076	1.1537e-05	postive
FGFR1	AP001318.2	0.403078	1.15354e-05	postive
RABEP2	AC004241.3	0.40308	1.15345e-05	postive
RXRB	ZNF213-AS1	0.403081	1.15335e-05	postive
FGF12	LPP-AS2	0.403085	1.1531e-05	postive
CACYBP	SNHG30	0.403088	1.15293e-05	postive
RBP7	AL354892.2	0.403091	1.15277e-05	postive
THRA	GIHCG	0.403091	1.15273e-05	postive
FABP6	MRPL20-AS1	0.403094	1.15258e-05	postive
SOD1	AC069544.1	0.403104	1.15191e-05	postive
HSPA5	AL121944.2	0.403107	1.15172e-05	postive
IRF3	TMEM161B-AS1	0.403108	1.15164e-05	postive
SEMA6C	DHRS4-AS1	0.403109	1.15159e-05	postive
PPARA	LINC00885	0.403111	1.15151e-05	postive
ULBP3	AC124016.3	-0.403127	1.15045e-05	negative
APOM	DANCR	0.40313	1.15028e-05	postive
TNFRSF19	AP005233.2	0.403136	1.14994e-05	postive
CBL	AC245041.1	0.403147	1.1492e-05	postive
PGLYRP3	AC083841.1	0.403162	1.1483e-05	postive
DDX17	AL360181.2	0.403168	1.14788e-05	postive
OSGIN1	LINC00885	0.403169	1.14784e-05	postive
DDX17	SNHG4	0.40317	1.14775e-05	postive
NTF3	AC092953.2	0.403183	1.14695e-05	postive
HLA-F	AC069281.2	0.403184	1.14691e-05	postive
SEMA4G	BOK-AS1	0.403189	1.14656e-05	postive
RBP1	AC016642.1	0.403199	1.14597e-05	postive
SP1	LINC02820	0.403202	1.14577e-05	postive
BECN1	AL049840.6	-0.403227	1.14418e-05	negative
S100A10	DTX2P1-UPK3BP1-PMS2P11	-0.403233	1.14383e-05	negative
NFAT5	AP001189.3	0.403233	1.14381e-05	postive
ACVR2A	AL021707.3	0.403246	1.14301e-05	postive
VAV1	AP001318.2	0.403254	1.14253e-05	postive
CD40	AP001453.4	0.403258	1.14226e-05	postive
IRF5	CASC19	0.40328	1.14086e-05	postive
DEFA5	AC007383.1	0.403283	1.14066e-05	postive
PPARA	AL121832.2	-0.403297	1.13979e-05	negative
DEFA6	AC007383.1	0.403315	1.13872e-05	postive
S100A13	AC093388.1	0.403315	1.1387e-05	postive
CALCRL	TGFB2-AS1	0.403326	1.13803e-05	postive
LTBP4	AC008555.4	0.403327	1.13798e-05	postive
RFXAP	AC131235.3	0.403327	1.13793e-05	postive
GHR	LINC02562	0.403333	1.13757e-05	postive
PSMC2	AC125807.2	0.403338	1.13728e-05	postive
CMTM8	MIR193BHG	-0.403339	1.13721e-05	negative
TRBV19	AC093010.2	0.403348	1.13664e-05	postive
SEMA3B	SERTAD4-AS1	0.403349	1.13661e-05	postive
PPARA	AC006206.2	0.403351	1.13646e-05	postive
PIK3R5	PSMB8-AS1	0.403364	1.13564e-05	postive
PTPN6	PRKAR1B-AS1	0.403369	1.13532e-05	postive
SEMA6B	TGFB2-AS1	0.40338	1.13464e-05	postive
PPP3R1	AC010186.3	0.40338	1.13463e-05	postive
BID	TYMSOS	0.403388	1.13414e-05	postive
CST4	AC007384.1	0.403396	1.13368e-05	postive
BDNF	AC091271.1	0.403397	1.13362e-05	postive
S100A6	SPINT1-AS1	0.403401	1.13334e-05	postive
IL18	LINC01006	-0.403413	1.13257e-05	negative
DHX58	BACE1-AS	0.403421	1.13212e-05	postive
IGHM	TM4SF1-AS1	0.403423	1.13201e-05	postive
TMSB15A	AC009271.1	0.403427	1.13172e-05	postive
TRH	AC007383.1	0.403441	1.13087e-05	postive
SST	LINC02244	0.403442	1.13083e-05	postive
KDR	SNHG15	-0.403446	1.13053e-05	negative
IL4R	AF165147.1	-0.403448	1.13041e-05	negative
PIK3CA	AL928654.1	0.403457	1.12987e-05	postive
PRDX2	PRANCR	0.403464	1.12942e-05	postive
HSPA1A	CRNDE	0.403469	1.12912e-05	postive
NFYA	AP001816.1	-0.403483	1.12829e-05	negative
PTGDS	PSMB8-AS1	0.403486	1.12808e-05	postive
ILK	MYOSLID	0.403492	1.12771e-05	postive
IL15RA	HLA-DQB1-AS1	0.403506	1.12683e-05	postive
ADAR	AC060780.1	0.403509	1.12667e-05	postive
NFYB	BOLA3-AS1	0.40351	1.12658e-05	postive
IGKV2D-30	AL589986.2	0.403512	1.12647e-05	postive
APOBEC3H	LINC02446	0.403514	1.12637e-05	postive
FAM3B	FOXD3-AS1	0.403515	1.12631e-05	postive
S100A9	AC125257.1	-0.403519	1.12603e-05	negative
APOM	AL355802.3	0.403522	1.12585e-05	postive
S100P	PRRT3-AS1	0.403525	1.12568e-05	postive
IGHV1-46	AC008759.3	0.403537	1.12494e-05	postive
PIK3R3	AC008771.1	0.403543	1.12454e-05	postive
ITK	CARD8-AS1	0.403551	1.12407e-05	postive
MX1	U62317.2	0.403557	1.12368e-05	postive
S100A2	MIR205HG	0.40356	1.12352e-05	postive
CTF1	AC120053.1	0.403575	1.12262e-05	postive
IL4R	MYOSLID	0.403581	1.12224e-05	postive
NFYB	LINC01578	0.403588	1.12179e-05	postive
SH2D1A	AC004687.1	0.403588	1.12178e-05	postive
CTF1	AC106795.2	0.403592	1.12158e-05	postive
CBL	AC012510.1	-0.403594	1.12143e-05	negative
CBLC	AC091729.1	0.403595	1.12137e-05	postive
FABP4	AC010503.5	0.403597	1.12122e-05	postive
LGR6	CCDC84-DT	0.403598	1.12121e-05	postive
TMSB15A	AC024060.2	0.403598	1.12119e-05	postive
RABEP2	PTOV1-AS2	0.403607	1.12061e-05	postive
NFYB	LINC00909	0.403607	1.1206e-05	postive
RFXAP	AL158166.1	0.403614	1.12022e-05	postive
RAC3	AC034206.1	0.403617	1.12003e-05	postive
ELN	DTX2P1-UPK3BP1-PMS2P11	0.403625	1.11954e-05	postive
AIMP1	AP001505.1	0.403636	1.11883e-05	postive
LGR5	AL354733.3	0.403645	1.11832e-05	postive
ERAP2	LINC02195	0.403649	1.11803e-05	postive
SLPI	AC023509.3	0.403663	1.11718e-05	postive
RABEP2	AL645933.3	0.403669	1.11685e-05	postive
FABP5	AC007406.5	-0.403674	1.11654e-05	negative
RFXANK	AC109322.1	0.403677	1.11635e-05	postive
PSME3	SOX21-AS1	0.403681	1.11609e-05	postive
HLA-DRB1	PCED1B-AS1	0.4037	1.11494e-05	postive
BMP1	ELF3-AS1	-0.403702	1.11481e-05	negative
NR2C2	AC009271.1	0.403723	1.11352e-05	postive
BRAF	LINP1	-0.403723	1.1135e-05	negative
MAP3K14	LINC00324	0.403734	1.11285e-05	postive
SEMA6D	AC128709.3	0.403741	1.1124e-05	postive
RAC3	LINC02031	0.403742	1.11237e-05	postive
TRDC	LINC00239	0.403744	1.11222e-05	postive
APOM	AC090425.2	0.403746	1.11213e-05	postive
GDF15	AC069544.1	0.403747	1.11206e-05	postive
ACKR4	AL035446.1	0.40375	1.11185e-05	postive
MAPK8	EIF3J-DT	0.403751	1.11182e-05	postive
TNFRSF18	AC015982.2	0.403758	1.11141e-05	postive
ADIPOR2	AC009271.1	0.403761	1.11119e-05	postive
EPOR	AL355488.1	0.403763	1.11108e-05	postive
LCN2	DOCK9-DT	0.403766	1.11092e-05	postive
MAVS	GABPB1-AS1	0.403773	1.11048e-05	postive
AHNAK	AC024060.2	-0.403787	1.10963e-05	negative
PSMD4	AL162424.1	0.403796	1.1091e-05	postive
SEMA6C	LINC02604	0.403797	1.10903e-05	postive
TRH	AC007384.1	0.403801	1.10879e-05	postive
IRF9	AC105219.1	0.403802	1.10872e-05	postive
BMP7	AC016888.1	0.403802	1.1087e-05	postive
EED	AL355488.1	0.403806	1.10846e-05	postive
DEFA6	AC007384.1	0.403822	1.10747e-05	postive
DEFA5	AC007384.1	0.403824	1.10739e-05	postive
RABEP2	STARD7-AS1	0.403841	1.10633e-05	postive
CD320	AL136962.1	0.403848	1.10593e-05	postive
OGFR	AC027307.2	0.40385	1.10582e-05	postive
PIK3CB	LINC00668	0.403851	1.10574e-05	postive
TNFSF15	DTX2P1-UPK3BP1-PMS2P11	0.403856	1.10542e-05	postive
APOBEC3G	USP30-AS1	0.403864	1.10493e-05	postive
CXCL14	LINC02870	0.40387	1.10459e-05	postive
IRF7	MIR210HG	0.403876	1.1042e-05	postive
SP1	AL359091.4	-0.403881	1.10391e-05	negative
TLR3	LINC00707	0.403882	1.10389e-05	postive
LGR6	OIP5-AS1	0.403897	1.10295e-05	postive
NFYB	AC005076.2	0.403901	1.10272e-05	postive
PSPN	AC004918.1	0.403901	1.10268e-05	postive
S100A5	AC027020.2	0.403911	1.10213e-05	postive
TYMP	AL133243.2	-0.403915	1.10185e-05	negative
LMBR1	AL109976.1	0.403917	1.10173e-05	postive
SEMA4G	LINC01932	0.403918	1.10167e-05	postive
TRDC	MAPKAPK5-AS1	0.403919	1.10159e-05	postive
ADRM1	AC108449.2	-0.40392	1.10157e-05	negative
HLA-C	AC073046.1	-0.403937	1.10054e-05	negative
SEMA4D	OLMALINC	0.403942	1.10026e-05	postive
ZC3HAV1L	AP001816.1	-0.403945	1.10006e-05	negative
EED	TRPM2-AS	0.403947	1.09995e-05	postive
S100A6	AC010503.5	0.403949	1.0998e-05	postive
SEMA4A	AC009271.1	0.403956	1.09937e-05	postive
RFXAP	AL391244.1	0.40396	1.09916e-05	postive
FYN	ITGB2-AS1	0.403961	1.09909e-05	postive
SP1	AC005332.6	0.403969	1.09858e-05	postive
SEMA3G	AC087623.1	0.403974	1.09833e-05	postive
IGF1R	AC015922.2	0.403975	1.09822e-05	postive
PROC	ERVH48-1	0.403976	1.09815e-05	postive
IREB2	AL359962.1	0.40399	1.09734e-05	postive
RNASE7	MIR210HG	0.403993	1.09714e-05	postive
IRF9	AC022211.4	0.403997	1.09693e-05	postive
DDX17	NIFK-AS1	0.403997	1.0969e-05	postive
FLT3LG	AC120053.1	0.403998	1.09685e-05	postive
IGF2R	AC103691.1	-0.404012	1.096e-05	negative
FAM3B	AC008649.1	0.404013	1.09597e-05	postive
NFYB	AC015849.3	0.404023	1.09533e-05	postive
NGFR	AC105942.1	0.404027	1.09511e-05	postive
S100A2	AC125257.1	-0.404036	1.09455e-05	negative
NFATC1	SLC25A25-AS1	0.404044	1.09407e-05	postive
PSPN	AC018904.1	0.404047	1.09391e-05	postive
PSPN	AC020765.2	0.40405	1.09372e-05	postive
EGF	AL035661.1	0.404067	1.09269e-05	postive
NTF3	PARD3-AS1	0.404069	1.09261e-05	postive
S100A13	AC025048.4	0.404073	1.09233e-05	postive
F2RL1	AC024896.1	-0.404075	1.09221e-05	negative
ACVR2A	AP001372.2	0.404076	1.0922e-05	postive
ABCC4	AC124798.1	0.404077	1.09214e-05	postive
TMSB4XP8	AC026740.1	0.404078	1.09205e-05	postive
IGHV3-73	MBNL1-AS1	0.404084	1.09172e-05	postive
IGHV3-72	AL357033.4	0.404092	1.09121e-05	postive
THRA	AL591895.1	0.404102	1.09062e-05	postive
ARTN	TMEM44-AS1	0.404115	1.08983e-05	postive
S100P	AL365226.1	0.404128	1.08907e-05	postive
IGHV3-11	Z82243.1	0.404129	1.08899e-05	postive
WNT5A	ZEB1-AS1	0.40413	1.08893e-05	postive
FAM3B	AC090425.2	0.404131	1.0889e-05	postive
IL32	AC069281.2	0.404137	1.08849e-05	postive
PSMD3	ZSCAN16-AS1	0.404148	1.08784e-05	postive
NR2C2	LINC02604	0.404163	1.08697e-05	postive
IGF2	LOXL1-AS1	0.404164	1.0869e-05	postive
ZAP70	AL359921.2	0.404171	1.08652e-05	postive
AHNAK	AC008443.5	-0.404171	1.08649e-05	negative
DHX58	AC020910.5	0.40419	1.08537e-05	postive
CACYBP	AC090617.5	0.404192	1.08527e-05	postive
RXRB	AP001360.1	0.404193	1.0852e-05	postive
MAPK1	SNHG7	-0.404198	1.08488e-05	negative
JAK1	AC108673.3	-0.404199	1.08483e-05	negative
ACVR1B	AC018521.6	0.404205	1.08445e-05	postive
IL7R	AP001189.3	0.404221	1.0835e-05	postive
RFX5	LINC02381	0.404224	1.08333e-05	postive
DHX58	AL354836.1	0.404232	1.08283e-05	postive
LMBR1L	NEAT1	0.404261	1.08115e-05	postive
RABEP2	YTHDF3-AS1	0.40427	1.08058e-05	postive
SEMA6A	AC060766.4	0.404275	1.08032e-05	postive
TRDC	AC012467.2	0.404278	1.08013e-05	postive
BST2	LINC01527	0.40428	1.08003e-05	postive
PIK3R1	PPP1R14B-AS1	-0.40428	1.08001e-05	negative
S100A9	AL133243.2	-0.404288	1.07954e-05	negative
NFATC1	AC010168.1	0.404294	1.07917e-05	postive
BACH2	AC108010.1	0.404296	1.07904e-05	postive
TNFSF15	AC104794.3	0.404299	1.07886e-05	postive
VIM	AL136084.3	0.404309	1.07826e-05	postive
TNFRSF10C	AC107959.3	0.404323	1.07743e-05	postive
TGFA	CALML3-AS1	0.404333	1.07689e-05	postive
OGFR	AC020915.3	0.404334	1.07682e-05	postive
IL1A	H19	0.404337	1.07663e-05	postive
IKBKB	AC007406.5	0.404337	1.07661e-05	postive
MUC4	AC080112.2	0.404342	1.07636e-05	postive
RFXAP	THUMPD3-AS1	0.404353	1.07569e-05	postive
CCL11	ZNF667-AS1	0.404357	1.07542e-05	postive
APOM	AC024075.2	0.404368	1.0748e-05	postive
FABP4	LINC02428	0.404373	1.07448e-05	postive
PLXNC1	AC134312.5	0.404381	1.07404e-05	postive
NFYC	CCDC18-AS1	0.404384	1.07384e-05	postive
AGER	PRKCZ-AS1	0.404387	1.07368e-05	postive
NR4A3	AL138724.2	0.40439	1.07351e-05	postive
CD4	NRAV	-0.404396	1.07312e-05	negative
BACH2	AL033397.1	0.404406	1.07256e-05	postive
IL20RB	PPP1R14B-AS1	0.404407	1.07251e-05	postive
UBR1	AL162413.1	-0.404411	1.07226e-05	negative
RFXANK	SNHG8	0.404414	1.07206e-05	postive
IGHV3-7	LINC02014	0.404423	1.07155e-05	postive
IL1A	AC073365.1	0.40443	1.07117e-05	postive
S100A16	AP001372.2	-0.40443	1.07117e-05	negative
PI15	PROSER2-AS1	0.40443	1.07114e-05	postive
DEFA5	AC114296.1	0.404437	1.07073e-05	postive
IGLV3-21	KDM4A-AS1	0.404439	1.07063e-05	postive
MC1R	ARHGAP27P1-BPTFP1-KPNA2P3	0.40444	1.07055e-05	postive
GPER1	AC010343.3	0.404443	1.07038e-05	postive
CALCRL	AP001189.3	0.404446	1.07018e-05	postive
KRAS	CD2BP2-DT	0.404448	1.07009e-05	postive
AMH	AC024060.2	0.40445	1.06998e-05	postive
SOCS1	AC067838.1	0.404453	1.06978e-05	postive
PSMD13	AC079807.1	-0.404454	1.06973e-05	negative
ROBO3	AC006449.7	0.404465	1.06911e-05	postive
LGR6	RPARP-AS1	0.40447	1.0688e-05	postive
DEFA6	AC114296.1	0.404474	1.06853e-05	postive
FCGRT	OSER1-DT	0.40448	1.06823e-05	postive
NR2C2	AC125807.2	0.404492	1.06749e-05	postive
CMTM4	SOX21-AS1	0.404496	1.06728e-05	postive
IGLC7	LINC01589	0.404498	1.06716e-05	postive
IRF3	AL589765.4	0.404507	1.06661e-05	postive
IL34	TMEM99	0.404509	1.0665e-05	postive
THRA	AL158166.1	0.404524	1.0656e-05	postive
IL7	ITGB2-AS1	0.404544	1.06445e-05	postive
HLA-DMB	LINC01436	0.404546	1.06434e-05	postive
S100A9	AC138207.5	0.404554	1.06388e-05	postive
IGKV1-27	AL031123.1	0.404565	1.06322e-05	postive
IGKV3-7	AC132938.4	0.404573	1.06275e-05	postive
HFE	PPP1R14B-AS1	-0.404574	1.06267e-05	negative
ROBO3	LINC00909	0.404576	1.0626e-05	postive
RASGRP3	PSMB8-AS1	0.404595	1.06149e-05	postive
FGF7	MIR100HG	0.4046	1.06115e-05	postive
S100A9	AC060780.1	-0.404603	1.061e-05	negative
AIMP1	AC020910.5	0.404604	1.06097e-05	postive
ACVR2A	DNAJC3-DT	0.40461	1.06059e-05	postive
IGF2R	AC005261.3	-0.404612	1.06049e-05	negative
CXCR4	LINC01139	0.404613	1.06041e-05	postive
NR2C1	HM13-IT1	0.404619	1.0601e-05	postive
AHNAK	KMT2E-AS1	-0.404625	1.05973e-05	negative
NFYB	HOXC13-AS	-0.404625	1.05969e-05	negative
SOS1	AC024075.1	0.404629	1.05949e-05	postive
PDIA3	AC092747.4	0.404637	1.059e-05	postive
S100A14	NRAV	0.404638	1.05897e-05	postive
IGHV3-21	ASB16-AS1	0.404639	1.05893e-05	postive
AP3B1	LINC00520	-0.404639	1.05892e-05	negative
HFE	MIR193BHG	-0.404642	1.05872e-05	negative
SYTL1	AL604028.1	0.404649	1.05832e-05	postive
PPP3R1	AC007342.5	0.404659	1.05773e-05	postive
MIA	PRKAG2-AS1	0.404663	1.0575e-05	postive
CCR4	AC007384.1	0.404671	1.05705e-05	postive
MDK	NNT-AS1	0.404673	1.05694e-05	postive
TRH	AC114296.1	0.404711	1.0547e-05	postive
CANX	AC010503.5	-0.404719	1.05427e-05	negative
OAS1	PICSAR	0.40473	1.05362e-05	postive
LIFR	MCF2L-AS1	0.404733	1.05347e-05	postive
NR2F6	MSC-AS1	-0.404737	1.05322e-05	negative
RAF1	AC112220.2	0.40474	1.05303e-05	postive
S100A5	AC011477.1	0.40474	1.05302e-05	postive
NFAT5	AP001816.1	-0.404742	1.05295e-05	negative
PRDX2	GAS5	0.404745	1.05276e-05	postive
VDR	SNHG30	-0.404749	1.05251e-05	negative
CTSG	AC073046.1	0.40475	1.05244e-05	postive
NR2F1	KIAA1671-AS1	0.404757	1.05208e-05	postive
RBP7	DLGAP1-AS2	0.404762	1.05177e-05	postive
IGHV3-7	ASB16-AS1	0.404772	1.05121e-05	postive
ROBO3	TMEM161B-AS1	0.404777	1.05089e-05	postive
JAG1	AC073569.2	0.404787	1.05031e-05	postive
TGFB2	AC097713.1	0.404795	1.04986e-05	postive
CASP3	AC022075.1	0.404812	1.04889e-05	postive
BDNF	AC016394.3	0.404818	1.04853e-05	postive
NFAT5	AL354836.1	-0.404825	1.04815e-05	negative
UCN3	NFE4	0.40483	1.04786e-05	postive
CTLA4	AC012467.2	0.40483	1.04783e-05	postive
TRDC	AC005076.2	0.404833	1.04765e-05	postive
LRSAM1	AC091729.1	0.404833	1.04764e-05	postive
IL36RN	AC093904.3	0.404839	1.04732e-05	postive
ILK	AP001207.3	-0.404847	1.04689e-05	negative
SOS1	AC080112.2	0.404847	1.04684e-05	postive
HLA-E	PTOV1-AS1	0.404855	1.04642e-05	postive
PI3	AC068305.2	0.404856	1.04634e-05	postive
TGFBR3	AC084018.1	0.404857	1.04628e-05	postive
DDX58	U62317.1	0.404874	1.04533e-05	postive
IGHV3-33	ASB16-AS1	0.404886	1.04463e-05	postive
BMP8B	AC145207.8	0.404901	1.04373e-05	postive
PSPN	MIR600HG	0.404903	1.04365e-05	postive
SEMA4A	AC026471.4	0.404908	1.04334e-05	postive
NFYB	DNAJC3-DT	0.404915	1.04293e-05	postive
PIK3CA	CCDC84-DT	0.404917	1.04286e-05	postive
TYMP	PRR34-AS1	0.40492	1.04269e-05	postive
RAET1E	AC007406.5	-0.404926	1.04233e-05	negative
INSR	AL513550.1	0.40493	1.04211e-05	postive
NFATC3	AP000759.1	0.404931	1.04205e-05	postive
IRF9	UBR5-AS1	0.404934	1.04185e-05	postive
LTBP4	LINC01614	0.404959	1.04042e-05	postive
PSMC3	AC002401.4	0.404971	1.03972e-05	postive
TNFRSF11B	AC114296.1	0.404986	1.03889e-05	postive
CACYBP	LINC01578	0.404988	1.03877e-05	postive
APOBEC3F	OSER1-DT	0.404988	1.03875e-05	postive
PLAAT4	FAM111A-DT	0.404992	1.03854e-05	postive
CD8B	LINC00339	0.404993	1.03847e-05	postive
ADM2	LINC01003	0.404995	1.03837e-05	postive
DHX58	AL021707.6	0.404998	1.03817e-05	postive
AGT	THUMPD3-AS1	0.404999	1.03811e-05	postive
CCRL2	MIR155HG	0.405009	1.03757e-05	postive
SOS1	L3MBTL2-AS1	0.405013	1.03732e-05	postive
CCN2	GIHCG	0.405022	1.03682e-05	postive
SP1	AC012467.2	0.405036	1.03605e-05	postive
ARTN	MUC20-OT1	0.405039	1.03587e-05	postive
NENF	MAPKAPK5-AS1	0.405048	1.03537e-05	postive
RARB	AC009271.1	0.405052	1.03513e-05	postive
HLA-DQA1	MIR155HG	0.405053	1.03504e-05	postive
NR2C1	GPRC5D-AS1	0.405057	1.03485e-05	postive
S100A8	AL139246.5	0.405057	1.03485e-05	postive
FABP5	AC138207.5	0.405057	1.03482e-05	postive
CXCL10	HCP5	0.405058	1.03477e-05	postive
APOBEC3C	LINC00963	0.405064	1.03441e-05	postive
S100A10	AC097713.1	-0.405069	1.03413e-05	negative
HMGB1	LINC01703	0.405072	1.03398e-05	postive
IRF9	AP000254.2	0.405078	1.03361e-05	postive
LGR4	AC004918.5	0.405093	1.0328e-05	postive
WNT5A	AL158166.1	0.405109	1.03188e-05	postive
DDX17	AC097713.1	0.405114	1.03157e-05	postive
PLXNB1	NORAD	0.405115	1.03152e-05	postive
ACVR1B	AL118505.1	0.405117	1.03143e-05	postive
NFYB	STARD7-AS1	0.405122	1.03115e-05	postive
SEMA6D	AC015849.3	0.405124	1.03104e-05	postive
NR2F6	AC009065.9	0.405134	1.03046e-05	postive
TKFC	TMEM44-AS1	0.405152	1.02943e-05	postive
ACVR1B	C1RL-AS1	0.405155	1.02926e-05	postive
IL2RB	SERPINB9P1	0.405162	1.02885e-05	postive
CSF2RB	AC090559.1	0.405168	1.02853e-05	postive
RBP4	AC090617.5	0.40517	1.02839e-05	postive
SEMA6A	AC024896.1	0.405175	1.02815e-05	postive
NFYB	AP000254.2	0.405177	1.02804e-05	postive
CST4	AC012467.2	0.405197	1.02689e-05	postive
F2RL1	AC067838.1	-0.405207	1.0263e-05	negative
PSPN	AC015726.1	0.405228	1.02511e-05	postive
SEMA4C	CD27-AS1	0.40523	1.02504e-05	postive
SEMA4D	MAFG-DT	0.40523	1.02503e-05	postive
PPARG	ZNF674-AS1	0.40523	1.02499e-05	postive
RAET1E	AC004816.1	0.405234	1.02481e-05	postive
UBR1	AC015912.3	-0.405237	1.02463e-05	negative
AGER	AC132872.3	0.405249	1.02396e-05	postive
TRIM22	LINC02446	0.405267	1.02293e-05	postive
CCN3	ZNF528-AS1	0.405296	1.02131e-05	postive
BMP4	RPARP-AS1	0.4053	1.02106e-05	postive
TGFBR3	LINC02777	-0.405301	1.021e-05	negative
LANCL1	LINC02562	0.405303	1.0209e-05	postive
PLXNA2	AC020978.4	0.40532	1.01997e-05	postive
IGKV3D-11	PCED1B-AS1	0.405327	1.01957e-05	postive
BMPR1A	AC010186.3	0.405333	1.01921e-05	postive
ANXA6	ELF3-AS1	-0.405343	1.01863e-05	negative
AGER	LINC02604	0.405345	1.01856e-05	postive
IL1B	MANCR	0.405354	1.01806e-05	postive
IL1RL2	AC008736.1	0.405355	1.01801e-05	postive
DUOX2	AC008074.2	0.40536	1.01769e-05	postive
S100A2	SNHG8	0.405368	1.01726e-05	postive
TGFBR3	AC074389.2	0.40537	1.01712e-05	postive
MUC4	AC121757.1	0.405374	1.01693e-05	postive
SOD1	SNHG28	0.405379	1.01664e-05	postive
PROC	LINC00997	0.405381	1.01653e-05	postive
IGHV3-38	AC132938.4	0.405383	1.01639e-05	postive
TEC	AC006333.1	0.405384	1.01638e-05	postive
LIMS1	AL162413.1	-0.405395	1.01576e-05	negative
AIMP1	AL139287.1	0.405409	1.01498e-05	postive
IL1R1	PPP1R14B-AS1	-0.405415	1.01462e-05	negative
ILK	ELF3-AS1	-0.405424	1.01409e-05	negative
UCN	LINC01836	0.405428	1.01387e-05	postive
SCG2	AC005224.3	0.405439	1.01328e-05	postive
TGFBR2	AC073896.4	-0.405443	1.01304e-05	negative
SEMA3D	AC005332.6	0.405443	1.01303e-05	postive
PIK3CB	AP001360.1	0.405451	1.01262e-05	postive
SP1	KIAA1671-AS1	0.405452	1.01257e-05	postive
TNFRSF25	AC002398.1	0.405454	1.01246e-05	postive
OGFR	AC069281.2	0.405465	1.0118e-05	postive
NRTN	AC009570.1	0.405468	1.01166e-05	postive
PRKCA	KTN1-AS1	0.405476	1.0112e-05	postive
STAT3	EP300-AS1	0.405486	1.01064e-05	postive
PSMD5	AL035446.1	0.405493	1.01024e-05	postive
IGF2R	AC012510.1	-0.405498	1.00996e-05	negative
CHGA	EIF3J-DT	0.405506	1.00952e-05	postive
FLT3LG	AC060766.4	0.405514	1.00909e-05	postive
VAV1	AC005393.1	0.405532	1.00809e-05	postive
PRDX2	AC020765.2	0.405552	1.00696e-05	postive
CST4	SLC9A3-AS1	0.405558	1.00665e-05	postive
IL18	AC004816.1	0.405561	1.00648e-05	postive
BRD8	AC084018.1	0.405575	1.00571e-05	postive
ACVR2A	LNCTAM34A	0.405576	1.00566e-05	postive
MYDGF	AC027307.2	0.405583	1.00526e-05	postive
LTBP3	AC104794.3	0.405596	1.00452e-05	postive
SLIT2	OIP5-AS1	0.4056	1.00431e-05	postive
BMPR1A	AC100861.1	0.405603	1.00415e-05	postive
S100A9	AL139246.5	0.405604	1.00412e-05	postive
RNASEL	ASB16-AS1	0.405613	1.00362e-05	postive
SOCS1	AL109811.2	0.405617	1.00339e-05	postive
NFYB	LINP1	-0.405619	1.00326e-05	negative
PRF1	PCED1B-AS1	0.405619	1.00325e-05	postive
JAK1	AC103691.1	-0.405621	1.00313e-05	negative
TMSB15A	RAD51-AS1	0.405628	1.00275e-05	postive
NFKBIE	AC002398.1	0.405636	1.00231e-05	postive
PSME3	AC007342.4	0.405643	1.00196e-05	postive
IL36B	AC083841.1	0.405643	1.00195e-05	postive
IL20	LINC02802	0.405647	1.0017e-05	postive
IGHD6-25	ITGB2-AS1	0.40565	1.00154e-05	postive
ARG2	PROSER2-AS1	0.405663	1.00084e-05	postive
UCN	AC008736.1	0.405674	1.00023e-05	postive
POMC	AC046143.1	0.405678	1.00002e-05	postive
SP1	AL109976.1	0.405686	9.99592e-06	postive
PSMD14	AC012615.1	0.405689	9.99417e-06	postive
EGF	U91328.1	0.40569	9.99355e-06	postive
PSME3	UBAC2-AS1	0.40569	9.99344e-06	postive
CIITA	LINC02525	0.40569	9.99339e-06	postive
CTF1	BACE1-AS	0.40572	9.97669e-06	postive
NFYB	FAM111A-DT	0.405721	9.97663e-06	postive
IGHV3-33	CASC8	0.405732	9.9705e-06	postive
TNFRSF14	AC024060.2	0.405732	9.97018e-06	postive
IGF2R	SNHG25	-0.405746	9.96261e-06	negative
BMPR1A	AC125257.1	0.405752	9.95938e-06	postive
FGFRL1	LINC00239	0.405759	9.95561e-06	postive
MSR1	NRAV	-0.405765	9.95215e-06	negative
SEMA6D	AC011287.1	0.405779	9.94458e-06	postive
AHNAK	AL136295.7	-0.405785	9.94111e-06	negative
ABCC4	AC100861.1	0.405787	9.94009e-06	postive
HMGB1	AC090912.1	0.405788	9.93946e-06	postive
LMBR1L	PRKAR1B-AS1	0.405794	9.93625e-06	postive
AQP9	LINC02454	0.405795	9.93553e-06	postive
IGLV5-37	AL022328.1	0.405798	9.93388e-06	postive
SLC40A1	AC015922.2	0.405806	9.92978e-06	postive
SEMA5A	OSER1-DT	0.405809	9.92822e-06	postive
B2M	AC073046.1	-0.405812	9.92645e-06	negative
TRAV21	AC080013.4	0.405824	9.91963e-06	postive
STAT1	AL158206.1	0.405826	9.91867e-06	postive
SOCS1	FAM111A-DT	0.405828	9.91745e-06	postive
TNFRSF25	AC016394.2	0.405829	9.91698e-06	postive
BID	AC084036.1	0.405838	9.91243e-06	postive
FAS	AC090559.1	0.405839	9.91171e-06	postive
CTLA4	AC026740.1	0.405841	9.91043e-06	postive
ADM	IGFL2-AS1	0.405846	9.90784e-06	postive
MASP1	AC011477.2	0.405848	9.90653e-06	postive
TGFBR3	ZNF213-AS1	0.405856	9.90232e-06	postive
LGR6	TYMSOS	0.405858	9.90146e-06	postive
APOBEC3H	AC103591.3	0.405861	9.89964e-06	postive
IGKV2D-30	SNHG5	0.405878	9.89006e-06	postive
ACVR2A	AF131215.5	0.405879	9.88966e-06	postive
TNFSF18	AC104411.2	0.405883	9.88749e-06	postive
FGFR1	AC010542.6	0.405897	9.8802e-06	postive
TRAV12-2	SMIM25	0.405899	9.87909e-06	postive
CCL22	AC134312.5	0.405902	9.87714e-06	postive
NRTN	AC009065.6	0.405903	9.87643e-06	postive
NRP1	RAB11B-AS1	-0.405904	9.87588e-06	negative
NFYB	AC090617.5	0.405906	9.87493e-06	postive
PTH2R	TRPM2-AS	0.405913	9.87118e-06	postive
CYBB	LINC01614	0.405919	9.86793e-06	postive
IGKV4-1	AC010761.1	0.405921	9.86675e-06	postive
CREB1	SNHG8	-0.405921	9.8666e-06	negative
CIITA	LINC00667	0.405928	9.86318e-06	postive
PPBP	RTCA-AS1	0.405929	9.86244e-06	postive
CACYBP	AL359921.2	0.405941	9.85581e-06	postive
BMP4	SCAMP1-AS1	0.405952	9.84991e-06	postive
THBS1	AC010503.5	-0.405953	9.84963e-06	negative
PTGDS	AC016394.2	0.405955	9.84848e-06	postive
AMH	AL035258.1	0.405958	9.84699e-06	postive
PPP4C	AC023509.3	0.405964	9.84324e-06	postive
PSPN	LINC00963	0.405965	9.84315e-06	postive
SEM1	LINC00592	0.405979	9.83536e-06	postive
AMH	IRX4-AS1	0.405989	9.82964e-06	postive
IKBKB	PRKAG2-AS1	0.40599	9.82957e-06	postive
NFATC3	AL118506.1	0.405991	9.82874e-06	postive
PPP3CC	SNHG8	0.406003	9.82203e-06	postive
MAPK8	FAM111A-DT	0.406012	9.81721e-06	postive
CD3E	AC004687.1	0.406018	9.81413e-06	postive
ELAVL1	AC074117.1	0.406027	9.80906e-06	postive
NEO1	TMPO-AS1	0.40603	9.80756e-06	postive
TRH	PRKCQ-AS1	0.406039	9.80261e-06	postive
HSPA1A	LINC02846	0.40604	9.80243e-06	postive
FCER1G	PCED1B-AS1	0.406042	9.80102e-06	postive
TNFRSF10C	LINC02846	0.406045	9.79933e-06	postive
SEMA4D	AC011477.2	0.406063	9.78987e-06	postive
SDC1	AL139385.1	0.406068	9.78709e-06	postive
NR2C1	Z98884.2	0.406077	9.78207e-06	postive
IL15RA	HCP5	0.406078	9.78172e-06	postive
CCR5	LINC01871	0.406079	9.78093e-06	postive
PIK3R1	SNHG15	-0.406098	9.77091e-06	negative
IGKV1D-12	MIR3659HG	0.406107	9.76597e-06	postive
BRAF	AC060780.1	0.406113	9.76286e-06	postive
CCL7	AC016394.3	0.406129	9.75417e-06	postive
BTC	AC005229.4	0.406132	9.75254e-06	postive
IL2RA	TMPO-AS1	0.406136	9.75023e-06	postive
NR2F6	AC011472.2	0.406141	9.74769e-06	postive
ITGB2	AP001189.3	0.406141	9.74766e-06	postive
HLA-DMB	AC136475.3	0.406141	9.74746e-06	postive
APOM	AC008124.1	0.406143	9.74647e-06	postive
CCL11	AC008115.3	0.406162	9.73614e-06	postive
CCL4	MIR155HG	0.406168	9.73305e-06	postive
MAPK8	TRAPPC12-AS1	0.406169	9.73286e-06	postive
TMSB10	AC108010.1	-0.40617	9.73235e-06	negative
RBP7	AC004471.1	0.406171	9.73162e-06	postive
NFAT5	SNHG9	-0.406172	9.73128e-06	negative
VAV1	PSMB8-AS1	0.406172	9.73087e-06	postive
NRAS	AC133552.5	-0.406173	9.73052e-06	negative
IGLV9-49	AP005233.2	0.406179	9.7271e-06	postive
TYMP	NORAD	-0.406184	9.72444e-06	negative
IL34	AC105942.1	0.406192	9.72027e-06	postive
NLRX1	AL139246.5	0.406195	9.71857e-06	postive
TNFSF18	AC079610.1	0.406195	9.71854e-06	postive
RABEP2	ARHGAP27P1-BPTFP1-KPNA2P3	0.406201	9.71522e-06	postive
CCN2	AC040970.1	0.406204	9.7136e-06	postive
CAMP	AP001453.4	0.406205	9.71308e-06	postive
SYTL1	SNHG12	0.406206	9.71284e-06	postive
CD320	AC009005.1	0.406209	9.71138e-06	postive
MAPK1	AL021707.6	-0.406221	9.70466e-06	negative
CD8B	AC009133.1	0.406222	9.70443e-06	postive
IRF3	AC133552.5	0.406228	9.70094e-06	postive
ITGAV	MAST4-AS1	-0.406235	9.69715e-06	negative
ADM2	AC010894.2	0.406255	9.68627e-06	postive
S100A9	AL021707.6	0.406266	9.6806e-06	postive
CHGA	LINC01518	0.406279	9.67354e-06	postive
SST	MIAT	0.406282	9.67198e-06	postive
GBP2	SERPINB9P1	0.406283	9.67147e-06	postive
PLXND1	NRAV	-0.406284	9.67107e-06	negative
DEFA6	PRKCQ-AS1	0.40629	9.66765e-06	postive
BECN1	AC124283.2	0.406292	9.66659e-06	postive
BRD8	AC090589.3	0.406295	9.66523e-06	postive
NFAT5	SNHG11	-0.406299	9.66308e-06	negative
CALCRL	AL121832.2	-0.406302	9.66139e-06	negative
NFAT5	AL049840.2	0.406307	9.65889e-06	postive
DEFA5	PRKCQ-AS1	0.40631	9.65692e-06	postive
ACTA1	KTN1-AS1	0.40632	9.65159e-06	postive
RAC3	AC156455.1	0.406321	9.65104e-06	postive
FGFRL1	AC005083.1	0.406324	9.64952e-06	postive
LIMS1	AC083841.1	-0.406343	9.63948e-06	negative
SCG2	AC003965.2	0.406364	9.62816e-06	postive
APOBEC3H	ZNF667-AS1	0.406365	9.6275e-06	postive
GSK3B	AC004990.1	0.406366	9.62741e-06	postive
S1PR2	AC134312.5	0.406368	9.6261e-06	postive
CBL	AC073896.4	-0.406372	9.62395e-06	negative
PSMD7	AC129492.1	0.406372	9.62388e-06	postive
IFNAR1	AP003068.1	-0.406375	9.62219e-06	negative
TNFRSF13C	AC011477.1	0.406384	9.61772e-06	postive
IRF3	SNHG19	0.406385	9.6173e-06	postive
AIMP1	SNHG12	0.406388	9.61555e-06	postive
SH3BP2	AC011468.1	0.406401	9.60886e-06	postive
SOD1	AC109322.1	0.40643	9.5932e-06	postive
ABCC4	MAFG-DT	0.406446	9.58494e-06	postive
PSMD4	AC112484.3	0.406446	9.58464e-06	postive
IL4R	AC019080.1	-0.406447	9.58436e-06	negative
CHGA	LINC02178	0.40645	9.58285e-06	postive
SEMA6A	AC125257.1	0.406457	9.57916e-06	postive
UBXN1	SNHG15	0.406465	9.57469e-06	postive
STC1	AC068831.7	-0.406468	9.57305e-06	negative
IL23A	AC018904.1	0.406476	9.56888e-06	postive
HMOX1	DUXAP8	0.406486	9.56336e-06	postive
PSMD11	AL033397.1	0.40649	9.56167e-06	postive
IL36A	AC093904.3	0.406508	9.55168e-06	postive
IGKV2D-24	AC090204.1	0.406509	9.55159e-06	postive
FABP5	DHRS4-AS1	-0.406511	9.55018e-06	negative
SYTL1	MINCR	0.40652	9.5455e-06	postive
NEO1	AL109976.1	0.406522	9.54462e-06	postive
S100A10	AC024075.1	-0.406534	9.53833e-06	negative
EED	RAB11B-AS1	0.406534	9.53823e-06	postive
S100A2	TRAM2-AS1	-0.406536	9.53739e-06	negative
UBR1	AC026401.3	-0.406543	9.53338e-06	negative
IKBKB	AC099518.6	0.406543	9.53321e-06	postive
IGHV2-26	AC009283.1	0.406566	9.52131e-06	postive
ADM2	WNT5A-AS1	0.406568	9.52038e-06	postive
EGF	SAMD12-AS1	0.40657	9.51924e-06	postive
CST4	AC114296.1	0.406577	9.51538e-06	postive
IL22RA1	AL357033.4	0.406581	9.51348e-06	postive
ACVR2A	AC017100.1	0.406595	9.50619e-06	postive
ISG15	AP001160.3	0.406595	9.50602e-06	postive
SOCS1	AC018904.1	0.406597	9.50508e-06	postive
RHOA	AL021707.6	-0.4066	9.50356e-06	negative
VAV1	AP001372.2	0.406603	9.5021e-06	postive
ZAP70	LINC01089	0.406608	9.49897e-06	postive
HDGFL3	AL031985.3	0.406609	9.49853e-06	postive
HRAS	PICSAR	0.406618	9.49406e-06	postive
NFYB	AC110285.2	0.406625	9.49026e-06	postive
ADM2	TM4SF1-AS1	0.406631	9.487e-06	postive
KRAS	RASSF10-DT	0.406643	9.48091e-06	postive
INSR	AC007406.5	0.406665	9.46906e-06	postive
PSMC5	ZFAS1	0.406668	9.46773e-06	postive
S100A16	UBL7-AS1	-0.406674	9.46474e-06	negative
VDR	RPARP-AS1	-0.406679	9.46192e-06	negative
TRIM27	ZNF213-AS1	0.406683	9.46e-06	postive
CRIM1	PSMG3-AS1	0.406687	9.45757e-06	postive
PLXNB1	AC018653.3	0.406689	9.45674e-06	postive
SEMA4C	AL158212.3	0.406691	9.45585e-06	postive
IRF9	AC132872.1	0.406692	9.45495e-06	postive
TYROBP	LINC01614	0.406693	9.45489e-06	postive
RXRB	LINC00909	0.406703	9.44938e-06	postive
PIK3CA	MIR193BHG	-0.406704	9.44882e-06	negative
IL2RB	AL450326.1	0.40671	9.44574e-06	postive
NOD2	MIR193BHG	0.406719	9.44098e-06	postive
NPPC	AC026801.2	0.406719	9.44089e-06	postive
SSTR5	AC022150.4	0.406723	9.43886e-06	postive
BMP4	AC005083.1	0.406729	9.43602e-06	postive
IL1B	LNCAROD	0.40674	9.4299e-06	postive
GDF11	AC005332.4	0.406753	9.42339e-06	postive
IGLV7-46	AC025575.2	0.406756	9.42168e-06	postive
AGER	AC020916.1	0.406759	9.42029e-06	postive
TGFBR2	AC106900.1	-0.406772	9.41326e-06	negative
BTK	AC104083.1	0.40678	9.40908e-06	postive
CD1D	ADGRD1-AS1	0.406792	9.40272e-06	postive
TNFRSF25	LINC01137	0.406793	9.40245e-06	postive
IL36G	AC004816.1	0.406795	9.40152e-06	postive
RFX5	AC009506.2	0.406801	9.3984e-06	postive
PDGFRA	PCAT7	0.406804	9.39645e-06	postive
DUOX2	AL121820.2	0.406805	9.39609e-06	postive
ANXA6	MIR155HG	0.406819	9.38896e-06	postive
NFATC1	C1RL-AS1	0.406826	9.38542e-06	postive
PIK3CA	LINC01703	0.406836	9.38009e-06	postive
DUOX2	AL512274.1	0.406836	9.38008e-06	postive
CHGB	LINC00239	0.406837	9.37953e-06	postive
CACYBP	DLGAP1-AS2	0.406837	9.37941e-06	postive
CD209	LINC02188	0.406863	9.36627e-06	postive
EDN1	AC046143.1	0.406873	9.36091e-06	postive
SLIT2	AC004918.5	0.406884	9.35537e-06	postive
IGHV3-13	AC009118.2	0.406885	9.3546e-06	postive
ACVR1B	AF131215.5	0.406889	9.35273e-06	postive
INSR	AL109976.1	0.406889	9.35247e-06	postive
TKFC	KDM4A-AS1	0.406892	9.35078e-06	postive
CD247	USP30-AS1	0.406893	9.35067e-06	postive
ITGAL	TNRC6C-AS1	0.406896	9.34908e-06	postive
TRDC	AL139288.1	0.406908	9.34295e-06	postive
CD48	AC004687.1	0.406911	9.34133e-06	postive
PI3	AL139385.1	0.406911	9.34122e-06	postive
PLXNB2	AL450326.1	0.406913	9.33998e-06	postive
NR1D2	AP001372.2	0.406916	9.33855e-06	postive
GSK3B	AC008764.2	0.406917	9.33784e-06	postive
TGFBR3	AC092171.3	0.406919	9.3368e-06	postive
CXCL14	AL121820.2	0.406937	9.32783e-06	postive
NR1D2	L3MBTL2-AS1	0.40695	9.32111e-06	postive
FAM3B	SOX21-AS1	0.406954	9.31875e-06	postive
BRD8	AC127024.5	0.406959	9.31664e-06	postive
CTLA4	PRKAR1B-AS1	0.406964	9.31371e-06	postive
PTH2R	BACE1-AS	0.406973	9.30933e-06	postive
ICAM2	PSMB8-AS1	0.406981	9.30481e-06	postive
TRBC2	USP30-AS1	0.406983	9.30419e-06	postive
DDX17	AC090246.1	0.406989	9.30067e-06	postive
SHC2	AC008610.1	0.406998	9.29611e-06	postive
FLT1	LINC00941	0.407001	9.29485e-06	postive
NR2F1	AC080037.2	0.407005	9.29243e-06	postive
DEFA6	RPARP-AS1	0.407019	9.28555e-06	postive
PRDX2	AC004241.3	0.407027	9.28127e-06	postive
PPARG	DNAJC3-DT	0.40703	9.27968e-06	postive
ESRRA	AP002761.4	0.407042	9.27356e-06	postive
LTBP4	TONSL-AS1	0.407047	9.27128e-06	postive
DEFA5	RPARP-AS1	0.407051	9.26889e-06	postive
FGFRL1	THUMPD3-AS1	0.407057	9.26576e-06	postive
IRF9	TSPEAR-AS1	0.40706	9.26443e-06	postive
CD40	AC012213.4	0.407079	9.25448e-06	postive
CREB1	AC011445.2	-0.407087	9.25064e-06	negative
TRAV12-2	LINC02195	0.40713	9.22854e-06	postive
HSPA2	AP005482.2	0.407134	9.22624e-06	postive
PTH2R	LINC02298	0.407135	9.22621e-06	postive
BID	LINC02031	0.407143	9.22182e-06	postive
IGLV9-49	PIK3CD-AS2	0.407147	9.21997e-06	postive
S100P	AC020915.3	0.407148	9.21935e-06	postive
S100P	AC105460.1	0.407163	9.21147e-06	postive
TRBJ2-1	SERPINB9P1	0.407167	9.20946e-06	postive
ADIPOR2	AC026356.1	0.40717	9.20813e-06	postive
RELA	AC079610.1	0.407184	9.20077e-06	postive
IL17RB	AC016642.1	0.407192	9.19668e-06	postive
BCL3	AC011374.1	0.407199	9.19352e-06	postive
HLA-DMA	PCED1B-AS1	0.407199	9.19337e-06	postive
FGFR2	APTR	0.407215	9.1849e-06	postive
NR2C1	AC009005.1	0.407216	9.18484e-06	postive
CTF1	NCK1-DT	0.407218	9.18345e-06	postive
MYDGF	AC011468.1	0.407226	9.17952e-06	postive
GRB2	AP000251.1	0.407229	9.17821e-06	postive
JUND	AL121832.2	0.407234	9.17543e-06	postive
APOM	LINC02482	0.407235	9.1752e-06	postive
IGLV3-10	CASC8	0.407238	9.17322e-06	postive
BECN1	AC005332.6	0.407239	9.17271e-06	postive
IGLV4-69	AC015813.1	0.407253	9.16565e-06	postive
VEGFC	MIR503HG	0.407258	9.16348e-06	postive
HLA-DMA	LINC01094	0.407261	9.16159e-06	postive
ISG15	AL139287.1	0.407264	9.16e-06	postive
PDGFRA	ATXN1-AS1	0.407267	9.15846e-06	postive
ZC3HAV1L	AL928654.1	0.407276	9.15409e-06	postive
FCER1G	LINC01614	0.407278	9.15293e-06	postive
DUOX2	AC092916.1	0.407298	9.14287e-06	postive
ICAM2	AC007384.1	0.407316	9.13374e-06	postive
GRB2	CNNM3-DT	0.407319	9.13238e-06	postive
HLA-DPB1	ZNF667-AS1	0.407326	9.12884e-06	postive
SP1	AC015849.3	0.407327	9.12838e-06	postive
GDF11	AC084018.1	0.407333	9.12531e-06	postive
EPO	AC010343.3	0.407334	9.12457e-06	postive
BMPR2	AC106798.1	0.407348	9.11775e-06	postive
PLXNB1	LINC02604	0.407355	9.11386e-06	postive
PRKCQ	AL049870.3	0.407356	9.11336e-06	postive
IGLV1-36	ANKRD10-IT1	0.407377	9.10288e-06	postive
IL36B	AC108136.1	0.407382	9.10053e-06	postive
ACVR2B	AC022364.1	0.407386	9.09856e-06	postive
TKFC	AL031673.1	0.407393	9.09492e-06	postive
ADIPOR2	AC010186.3	0.407396	9.09318e-06	postive
SEMA3C	PCCA-DT	-0.4074	9.09134e-06	negative
SEMA6B	CYTOR	0.407403	9.09e-06	postive
NFAT5	U62317.1	-0.40741	9.08655e-06	negative
IGKV2D-28	AL355803.1	0.407411	9.08561e-06	postive
IGKV2D-30	AC114296.1	0.407415	9.08359e-06	postive
JUND	AC069281.2	0.407427	9.07754e-06	postive
SEMA4D	AP001372.2	0.407428	9.07735e-06	postive
TRH	RPARP-AS1	0.407429	9.07675e-06	postive
NDRG1	AC100801.1	0.407433	9.07484e-06	postive
PIK3R3	AC091563.1	0.407439	9.07167e-06	postive
S100A7	RTCA-AS1	0.407448	9.06731e-06	postive
CCL26	AF064858.1	0.407453	9.06478e-06	postive
RAF1	AC012467.2	0.407474	9.05426e-06	postive
BDNF	AP002360.2	0.407481	9.05079e-06	postive
RAC3	LINC02846	0.407484	9.04888e-06	postive
RBP4	AC124798.1	0.407489	9.04668e-06	postive
IGLV1-36	LINC01436	0.407489	9.04636e-06	postive
PLXNB1	AL591895.1	0.407498	9.04211e-06	postive
CD40	AC093297.2	0.407499	9.04164e-06	postive
IREB2	AC104041.1	0.407507	9.03745e-06	postive
BID	KMT2E-AS1	0.407512	9.03483e-06	postive
SOCS1	AP001453.4	0.40752	9.0312e-06	postive
IGHV3-7	AC012313.1	0.40752	9.03099e-06	postive
CD86	AC134312.5	0.407528	9.02725e-06	postive
PLSCR1	USP30-AS1	0.407544	9.01921e-06	postive
IL1A	AL138789.1	0.407551	9.01553e-06	postive
SEMA6D	NIFK-AS1	0.407559	9.01171e-06	postive
CMTM1	AP001189.3	0.407563	9.00956e-06	postive
RABEP2	AC092171.3	0.407564	9.00895e-06	postive
TRBC2	CARD8-AS1	0.407568	9.00705e-06	postive
PPP3CC	AC024060.2	0.407572	9.00505e-06	postive
TMSB4XP8	AC016642.1	0.407572	9.00491e-06	postive
SH2D1A	AC093726.1	0.407574	9.00391e-06	postive
GDF11	AP003119.3	0.407578	9.00183e-06	postive
SOD1	AP005329.2	0.407584	8.99894e-06	postive
HLA-G	AP005230.1	0.407585	8.99845e-06	postive
S100A14	LINC02617	0.407591	8.99548e-06	postive
S1PR1	AC104083.1	0.407598	8.99215e-06	postive
IGHV6-1	TSPEAR-AS1	0.407605	8.98831e-06	postive
PRKCQ	LINC02525	0.407606	8.98788e-06	postive
SEMA4A	FGD5-AS1	0.407607	8.98767e-06	postive
B2M	PRKAR1B-AS1	0.40761	8.98581e-06	postive
FAS	AP002336.2	0.407617	8.98266e-06	postive
IRF9	AC069281.2	0.407617	8.98248e-06	postive
NCK1	AC104794.3	0.407619	8.98135e-06	postive
PSPN	FAM111A-DT	0.40762	8.98111e-06	postive
APOBEC3G	AC105942.1	0.407621	8.98041e-06	postive
PSME2	AC097468.3	0.407627	8.97737e-06	postive
PRDX2	AC012146.1	0.40763	8.97623e-06	postive
TRAV12-2	LINC02446	0.407639	8.97168e-06	postive
UCN	CCDC18-AS1	0.407645	8.96875e-06	postive
CHGB	AC007384.1	0.407647	8.96782e-06	postive
NR4A2	LINC00342	0.407654	8.96428e-06	postive
IL21R	LINC00324	0.407669	8.95678e-06	postive
HFE	AC024075.3	0.407684	8.94929e-06	postive
EED	AL035071.1	0.407687	8.94767e-06	postive
RBP4	AC008771.1	0.407698	8.9424e-06	postive
APOM	LINC01637	0.407706	8.93836e-06	postive
EIF2AK2	FAM111A-DT	0.407713	8.93483e-06	postive
RELB	LMO7-AS1	0.407715	8.93366e-06	postive
NCK1	AL355488.1	0.407727	8.92788e-06	postive
FABP5	AC108449.2	-0.407743	8.92e-06	negative
S100A14	AL450326.1	-0.407745	8.91871e-06	negative
CSF2	MANCR	0.407746	8.91864e-06	postive
VDR	SNHG20	-0.407759	8.91212e-06	negative
IGKV2D-29	LINC00638	0.407776	8.90342e-06	postive
NR1D2	AC125257.1	0.407778	8.90254e-06	postive
NR2F1	LINC02244	0.407787	8.89826e-06	postive
PLAAT4	AL359921.2	0.407791	8.8962e-06	postive
AHNAK	GAS5	-0.407797	8.89337e-06	negative
NTF4	AC079414.3	0.407799	8.89219e-06	postive
CXCL8	LINC00941	0.407803	8.89003e-06	postive
TNFRSF18	AC079414.3	0.407809	8.88733e-06	postive
STC1	LINC02454	0.407819	8.88234e-06	postive
S100A9	AC009779.3	-0.407825	8.87957e-06	negative
PTPN11	OGFRP1	0.407839	8.87247e-06	postive
MAP2K2	SNHG25	0.40784	8.87197e-06	postive
HLA-DPB1	AC009133.1	0.407842	8.87078e-06	postive
EED	AP002807.1	0.407842	8.87078e-06	postive
CACYBP	AC024060.2	0.407843	8.87072e-06	postive
S100A9	AC011472.2	0.407846	8.86894e-06	postive
SDC4	AL359091.4	0.407849	8.86751e-06	postive
SEMA5A	FAM160A1-DT	0.40785	8.86709e-06	postive
IRF3	AP001816.1	0.407852	8.86615e-06	postive
SLC40A1	LOXL1-AS1	0.407862	8.86094e-06	postive
NR2F6	TRPM2-AS	0.407868	8.85832e-06	postive
FGR	AC134312.5	0.40787	8.8574e-06	postive
TRIM27	AC067852.2	0.40788	8.85218e-06	postive
BID	AL591895.1	0.407888	8.84836e-06	postive
ACVR2A	SLC25A25-AS1	0.40789	8.84716e-06	postive
IL17RB	FOXD3-AS1	0.407892	8.84648e-06	postive
NPPC	AC139795.2	0.407909	8.83786e-06	postive
IL23A	AC020910.5	0.407916	8.83442e-06	postive
ISG15	MIR200CHG	0.407924	8.83057e-06	postive
IGHV3-66	DTX2P1-UPK3BP1-PMS2P11	0.407928	8.82872e-06	postive
NR2F6	ARHGAP27P1-BPTFP1-KPNA2P3	0.407945	8.82017e-06	postive
GSK3B	DHRS4-AS1	0.407946	8.81972e-06	postive
PRDX2	AC012510.1	0.40795	8.81802e-06	postive
RARB	TM4SF1-AS1	0.407958	8.81398e-06	postive
TGFBR3	AC008115.3	0.407965	8.81057e-06	postive
CCL26	DTX2P1-UPK3BP1-PMS2P11	0.407969	8.80841e-06	postive
PIK3R5	PPP1R14B-AS1	-0.40798	8.80332e-06	negative
FABP5	UBL7-AS1	-0.407981	8.80279e-06	negative
SST	OTUD6B-AS1	0.408003	8.79185e-06	postive
HCST	AC069281.2	0.408008	8.78948e-06	postive
IGHV3-21	AC015813.1	0.408017	8.78537e-06	postive
ITK	AC007384.1	0.408018	8.78479e-06	postive
RAET1E	AL139385.1	0.408024	8.7815e-06	postive
TNFSF4	PPP1R14B-AS1	-0.408027	8.78027e-06	negative
PTPN11	HOXC13-AS	-0.40803	8.77866e-06	negative
SOD1	RAB30-DT	0.408031	8.77846e-06	postive
TIE1	TGFB2-AS1	0.408036	8.77589e-06	postive
F2RL1	EMC1-AS1	-0.408037	8.77542e-06	negative
IGHV3-49	PCED1B-AS1	0.408039	8.77425e-06	postive
CCN3	ZNF667-AS1	0.408042	8.7728e-06	postive
SOD1	AL118516.1	0.408044	8.77191e-06	postive
DCK	FGD5-AS1	0.408055	8.76684e-06	postive
SYTL1	AC108673.3	0.408055	8.76683e-06	postive
SH2D1B	PLBD1-AS1	0.408056	8.76616e-06	postive
S100A8	AL355353.2	0.40806	8.76422e-06	postive
CANX	PRR34-AS1	-0.408072	8.75847e-06	negative
VDR	AC125257.1	-0.408076	8.75656e-06	negative
PLXNA3	LINC02562	0.408079	8.75494e-06	postive
IGHD3-10	AC025575.2	0.40808	8.75431e-06	postive
PSMD4	PRR34-AS1	0.408087	8.75088e-06	postive
CTF1	NRSN2-AS1	0.408088	8.75042e-06	postive
LMBR1L	AC138028.4	0.408088	8.75033e-06	postive
PLXNA2	PLBD1-AS1	0.408094	8.74754e-06	postive
BMP7	AC026471.4	0.408102	8.74364e-06	postive
STC1	AL133330.1	0.40811	8.74001e-06	postive
SP1	AC017100.1	0.408117	8.73637e-06	postive
AGER	AC027020.2	0.40812	8.73504e-06	postive
NEO1	AL021707.3	0.408122	8.73425e-06	postive
RNASE2	LINC02446	0.408129	8.73081e-06	postive
S100A10	LINC02657	0.408143	8.72374e-06	postive
TLR4	LINC02482	0.408155	8.71815e-06	postive
PRDX1	AC015912.3	0.408156	8.71759e-06	postive
PRKCB	AC012236.1	0.408162	8.71467e-06	postive
SOS2	SNHG15	-0.408179	8.70659e-06	negative
IL2RB	AC012236.1	0.408183	8.70463e-06	postive
S100A10	AP001189.3	-0.408185	8.70339e-06	negative
PPP3CC	NIFK-AS1	0.408191	8.70037e-06	postive
CD74	AC009133.1	0.408192	8.70028e-06	postive
PDGFRL	HOXB-AS1	0.408193	8.6998e-06	postive
GDF11	SNHG20	0.408194	8.6991e-06	postive
CCL19	SNHG30	0.408196	8.69829e-06	postive
NFATC4	SNHG28	0.4082	8.69635e-06	postive
PDIA2	UBR5-AS1	0.4082	8.69617e-06	postive
IGLV3-19	AC116914.2	0.408207	8.69294e-06	postive
NFYB	AC084824.5	0.408218	8.68736e-06	postive
PPP3R1	AC145207.5	0.408228	8.68245e-06	postive
GDF11	MIR193BHG	-0.408235	8.67937e-06	negative
CCL18	AC093726.1	0.408246	8.67398e-06	postive
HDAC1	LINC01748	0.408254	8.67001e-06	postive
LRP1	AC010503.5	-0.408255	8.66954e-06	negative
SDC3	LINC01139	0.408279	8.65806e-06	postive
LRSAM1	AL355803.1	0.40828	8.65769e-06	postive
AHNAK	ZFAS1	-0.408298	8.64905e-06	negative
NFATC1	NRAV	-0.408301	8.64764e-06	negative
XCL1	AC008735.2	0.408306	8.64523e-06	postive
TMSB10	AC073046.1	-0.408307	8.64446e-06	negative
IL6ST	MIR200CHG	-0.408313	8.64181e-06	negative
TYMP	SNHG16	-0.408319	8.63888e-06	negative
NR5A1	AC004130.2	0.408321	8.63778e-06	postive
NLRX1	AL031123.1	0.408331	8.63322e-06	postive
TAP2	LINC02195	0.408342	8.62783e-06	postive
MAPK1	AC103691.1	-0.408342	8.62761e-06	negative
JAK1	NUP50-DT	-0.408345	8.62617e-06	negative
EED	AC068831.7	0.40835	8.62372e-06	postive
BRD8	RPARP-AS1	0.408361	8.61879e-06	postive
NR4A3	AL136084.3	0.408367	8.61579e-06	postive
NEO1	AC079807.1	0.40837	8.61415e-06	postive
MAVS	ATP1B3-AS1	0.408377	8.61093e-06	postive
BID	AP005329.2	0.408377	8.61085e-06	postive
TNFSF13B	AP005233.2	0.408378	8.61038e-06	postive
LILRB3	PRKAR1B-AS1	0.408383	8.60804e-06	postive
APOBEC3H	FOXD3-AS1	0.408391	8.60409e-06	postive
ADM2	AC019080.1	0.408397	8.60131e-06	postive
GPI	AC026471.4	0.408401	8.59946e-06	postive
IGHG1	DTX2P1-UPK3BP1-PMS2P11	0.408403	8.59873e-06	postive
ZAP70	AC124016.3	0.408408	8.59639e-06	postive
NTS	AC106875.1	0.408426	8.58765e-06	postive
ACKR3	LINC01980	0.40844	8.58099e-06	postive
IL34	AC020765.2	0.408443	8.5795e-06	postive
NR2C2	AC010186.3	0.408447	8.5776e-06	postive
CTLA4	PRKCQ-AS1	0.408448	8.57694e-06	postive
HSPA1B	BX470102.1	0.408457	8.57269e-06	postive
IL3RA	AC012236.1	0.408459	8.57194e-06	postive
LGR5	AC012467.2	0.408461	8.57093e-06	postive
PAK2	AP001816.1	-0.408466	8.56845e-06	negative
CCL19	AC022509.3	0.408466	8.56834e-06	postive
TNFSF11	PCED1B-AS1	0.408478	8.56268e-06	postive
GDF11	SOX21-AS1	0.408479	8.56239e-06	postive
INSR	MIR210HG	-0.408506	8.54937e-06	negative
IGHV3-11	AC019080.1	0.408523	8.54125e-06	postive
FGFR1	TMEM161B-AS1	0.408528	8.53869e-06	postive
IRF7	AC011468.1	0.408529	8.53848e-06	postive
SEMA4C	AC124283.2	0.408538	8.53396e-06	postive
NR2C1	BOLA3-AS1	0.408541	8.53293e-06	postive
TRIM27	AL035587.1	0.408541	8.53259e-06	postive
XCL1	AL023284.4	0.408572	8.51784e-06	postive
TNFRSF25	AC024075.2	0.408573	8.51738e-06	postive
XCL1	CD27-AS1	0.408574	8.51725e-06	postive
FCGR3A	LINC01614	0.408579	8.51481e-06	postive
CST4	BOLA3-AS1	0.408587	8.51074e-06	postive
OSGIN1	DANCR	0.408591	8.50914e-06	postive
IFNAR2	AFAP1-AS1	0.408591	8.50886e-06	postive
RFXANK	AC023509.3	0.408592	8.50877e-06	postive
ZAP70	MIR1915HG	0.408599	8.50545e-06	postive
UCN3	AC108860.2	0.4086	8.50454e-06	postive
PDIA2	AC010457.1	0.408601	8.50442e-06	postive
AIMP1	AC010969.2	0.40861	8.49994e-06	postive
ARTN	PROSER2-AS1	0.408615	8.4975e-06	postive
FABP6	AC073896.2	0.408624	8.49358e-06	postive
RABEP1	SNHG29	0.408634	8.48884e-06	postive
CMTM4	U62317.1	-0.408635	8.48812e-06	negative
FGFR1	BACE1-AS	0.408635	8.48803e-06	postive
IL10RA	LINC00324	0.408639	8.48652e-06	postive
PLXND1	AL136084.3	0.408642	8.4847e-06	postive
RFXAP	AC034231.1	0.408644	8.48381e-06	postive
VGF	C2CD4D-AS1	0.408646	8.48279e-06	postive
GALR2	AC008771.1	0.408657	8.47789e-06	postive
NENF	SNHG6	0.408657	8.47765e-06	postive
FGF3	GIHCG	0.408659	8.4768e-06	postive
MC1R	CCDC84-DT	0.408665	8.47382e-06	postive
PLXNB1	AC060780.1	0.408683	8.46554e-06	postive
IGLV2-23	SNHG30	0.408685	8.46443e-06	postive
PIK3CG	AC012236.1	0.408689	8.46272e-06	postive
ARAF	AC010186.3	0.40869	8.46245e-06	postive
IGLV4-3	ACBD3-AS1	0.408693	8.46083e-06	postive
TRDC	LINC02870	0.40871	8.45282e-06	postive
TYK2	AC090589.3	0.408712	8.45197e-06	postive
PRDX2	AC132192.2	0.408712	8.45171e-06	postive
TAPBPL	NINJ2-AS1	0.408716	8.45019e-06	postive
PTPN6	DTX2P1-UPK3BP1-PMS2P11	0.408726	8.44515e-06	postive
HCK	SMIM25	0.408739	8.43917e-06	postive
NR5A1	AC011374.1	0.408741	8.43819e-06	postive
FGF1	AC092916.1	0.408743	8.43705e-06	postive
LANCL1	BAIAP2-DT	0.408748	8.43506e-06	postive
NOD1	LINC00265	0.408749	8.43446e-06	postive
SEMA6C	KDM4A-AS1	0.408765	8.42672e-06	postive
IL11	MANCR	0.408783	8.41829e-06	postive
IGLC2	AC005288.1	0.408785	8.41763e-06	postive
PPP4C	PPP1R14B-AS1	0.408795	8.41287e-06	postive
HMOX1	AL359076.1	0.408806	8.40764e-06	postive
PPARA	L3MBTL2-AS1	0.408808	8.40683e-06	postive
XCL1	AC090589.3	0.408817	8.40271e-06	postive
PSMD11	AC036214.2	0.408843	8.39062e-06	postive
NTF3	AC015726.1	0.408851	8.38684e-06	postive
DUOX1	FALEC	0.408878	8.37404e-06	postive
IGKC	ZNF710-AS1	0.408881	8.37257e-06	postive
SLPI	HOXC13-AS	0.408888	8.36943e-06	postive
NPPC	AC090246.1	0.40889	8.36828e-06	postive
S100A14	AL138789.1	0.408903	8.36259e-06	postive
FURIN	KC877982.1	0.408908	8.36015e-06	postive
SOCS1	BAIAP2-DT	0.408908	8.36012e-06	postive
PIK3R3	CD2BP2-DT	0.408914	8.35725e-06	postive
APOBEC3F	AC015922.3	0.40892	8.35455e-06	postive
VDR	AC005722.4	-0.408936	8.34702e-06	negative
GDF11	AC024075.3	0.408937	8.34639e-06	postive
IGKV2D-30	AC026740.1	0.408952	8.33951e-06	postive
PLXNB1	AC024075.3	0.408972	8.33008e-06	postive
CXCL10	HLA-DQB1-AS1	0.408977	8.32785e-06	postive
SOS2	AC012510.1	-0.408982	8.32569e-06	negative
SSTR5	AP005482.4	0.408985	8.32402e-06	postive
PTGDS	AC005083.1	0.408986	8.32397e-06	postive
BMPR2	PPP1R14B-AS1	-0.408986	8.32362e-06	negative
S100A13	AL354836.1	0.408988	8.32266e-06	postive
NDRG1	LINC02454	0.409014	8.31063e-06	postive
ULBP2	AC099066.2	0.409014	8.31062e-06	postive
INSR	U91328.1	0.409018	8.30896e-06	postive
FGFR2	AC027763.2	0.409028	8.30434e-06	postive
FGFR2	AL033397.2	0.409032	8.30245e-06	postive
TRAV21	LINC02188	0.409033	8.30198e-06	postive
RFXAP	DLEU2	0.40906	8.28949e-06	postive
TNFRSF14	MRPL20-AS1	0.409062	8.28846e-06	postive
IREB2	AC024075.1	0.409068	8.28598e-06	postive
CTF1	SLC9A3-AS1	0.409076	8.28232e-06	postive
MC1R	CCDC18-AS1	0.40911	8.26623e-06	postive
EED	AC073896.4	0.409115	8.26397e-06	postive
CMTM6	MIR193BHG	-0.409119	8.26214e-06	negative
IGKV2D-30	BOLA3-AS1	0.409125	8.2596e-06	postive
RAC3	AFAP1-AS1	0.409127	8.2586e-06	postive
NFAT5	ZFAS1	-0.409127	8.25852e-06	negative
CST4	AC026740.1	0.409148	8.24912e-06	postive
S100A13	ZFAS1	0.409157	8.24461e-06	postive
ADM	LINC00520	0.409162	8.24262e-06	postive
MC1R	AC008124.1	0.409163	8.24183e-06	postive
ADM2	AC007996.1	0.409175	8.23656e-06	postive
PTH2R	BX293535.1	0.409176	8.23617e-06	postive
GDF15	AC106795.2	0.409178	8.23527e-06	postive
TNFSF9	AC084117.1	0.409189	8.23013e-06	postive
SEM1	AC103691.1	0.409194	8.22777e-06	postive
TRBJ2-7	LINC00324	0.409196	8.22669e-06	postive
NDRG1	MAFG-DT	-0.409203	8.22375e-06	negative
TNFRSF13C	AC012236.1	0.409204	8.22318e-06	postive
FLT3LG	LINC02446	0.40921	8.22028e-06	postive
ANGPTL4	AC245041.2	0.409214	8.21871e-06	postive
DEFB1	AC040169.1	0.409227	8.21247e-06	postive
FGFRL1	LINC02315	0.409243	8.20533e-06	postive
EED	ARHGAP27P1-BPTFP1-KPNA2P3	0.409244	8.20477e-06	postive
CKLF	AL441992.2	0.409245	8.20437e-06	postive
CMTM8	AL354892.2	0.409251	8.20165e-06	postive
GDF11	AC027763.2	0.409262	8.19639e-06	postive
IRF7	AP001160.3	0.40928	8.18816e-06	postive
PSMC5	AC002398.1	0.409282	8.18767e-06	postive
BECN1	LINC01560	0.409282	8.18748e-06	postive
RFXAP	MCF2L-AS1	0.409282	8.18731e-06	postive
TAFA5	OSER1-DT	0.409297	8.18045e-06	postive
AGER	SNHG20	0.409305	8.1769e-06	postive
STAT3	BAIAP2-DT	0.409308	8.17573e-06	postive
TXLNA	AL355488.1	0.409309	8.1749e-06	postive
PSMD4	AL049840.5	-0.409313	8.17342e-06	negative
TNFRSF11B	AC018645.3	0.409316	8.17202e-06	postive
CASP3	AC108047.1	0.409327	8.16697e-06	postive
JAG1	AC008610.1	-0.409333	8.16418e-06	negative
LCK	PSMB8-AS1	0.409333	8.16396e-06	postive
TNFRSF10C	AC010789.1	0.409349	8.15675e-06	postive
ABCC4	AC022031.2	0.40935	8.15655e-06	postive
UCN3	BX322562.1	0.409351	8.15611e-06	postive
IL2RG	SERPINB9P1	0.409354	8.15482e-06	postive
MALT1	AC068831.7	-0.409354	8.15443e-06	negative
TRBV4-2	EBLN3P	0.40936	8.15209e-06	postive
PSMD11	LINC02561	0.409372	8.14645e-06	postive
C5	AL450326.1	0.409377	8.14434e-06	postive
TMSB15A	AL137003.1	0.409381	8.14221e-06	postive
SOS1	LINC02777	-0.409383	8.14161e-06	negative
MASP1	AL136084.3	0.409384	8.14103e-06	postive
FGFR2	CCDC84-DT	0.409387	8.13961e-06	postive
LRSAM1	AC073323.1	0.409388	8.13917e-06	postive
ABCC4	MIR600HG	0.409389	8.13856e-06	postive
APOM	HCG11	0.409396	8.13546e-06	postive
ADAR	AC139795.2	0.409398	8.13476e-06	postive
SEMA3D	LOXL1-AS1	0.409412	8.12834e-06	postive
IRF3	LINC02195	0.409415	8.12706e-06	postive
SEMA6C	AC024075.3	0.409427	8.12152e-06	postive
NFYB	LNCTAM34A	0.409429	8.12058e-06	postive
NTF3	LINC02870	0.409429	8.12042e-06	postive
NFAT5	AC084036.1	-0.409446	8.11273e-06	negative
CTF1	AC008649.1	0.409454	8.10929e-06	postive
C3AR1	LINC01094	0.409454	8.10921e-06	postive
VAV1	CARD8-AS1	0.409456	8.10827e-06	postive
PIK3CD	AL135818.2	0.409457	8.108e-06	postive
XCL1	LINC01748	0.409458	8.10759e-06	postive
TNFRSF14	AC009133.1	0.409458	8.10736e-06	postive
GRB2	NCK1-DT	0.409459	8.10696e-06	postive
ADM2	LNCTAM34A	0.409469	8.10249e-06	postive
TAPBP	AL138724.2	0.409492	8.09204e-06	postive
HDGFL3	SOX21-AS1	0.409494	8.0911e-06	postive
IRF9	TSPEAR-AS2	0.4095	8.08838e-06	postive
JUND	SNHG18	0.409503	8.08716e-06	postive
NFKBIE	AC069281.2	0.40951	8.08389e-06	postive
NR3C1	UCA1	0.409511	8.08347e-06	postive
PCSK2	AC024075.2	0.409512	8.08308e-06	postive
ZAP70	AP001453.4	0.409519	8.07992e-06	postive
IRF9	AL139288.1	0.409522	8.07829e-06	postive
IL10RA	SERPINB9P1	0.409531	8.07458e-06	postive
HDGF	AC006333.1	0.409533	8.07364e-06	postive
PTH2R	AC096992.2	0.409533	8.07355e-06	postive
PSMD11	PITPNA-AS1	0.409534	8.07296e-06	postive
VGF	AC105942.1	0.409541	8.07012e-06	postive
APOBEC3F	PIK3CD-AS2	0.409548	8.06691e-06	postive
S100A10	AC015922.2	-0.409549	8.06627e-06	negative
CCL4	LINC02446	0.409553	8.06469e-06	postive
MC1R	AL390728.6	0.409564	8.0596e-06	postive
MC1R	AC008946.1	0.409567	8.05818e-06	postive
RABEP2	LINC01578	0.409593	8.04668e-06	postive
BRD8	ASMTL-AS1	0.409594	8.04625e-06	postive
TMSB4Y	TRAPPC12-AS1	0.409596	8.04527e-06	postive
SP1	AC011445.2	-0.409601	8.04268e-06	negative
TKFC	AC096677.1	0.409608	8.0399e-06	postive
CTLA4	SNHG5	0.409609	8.0395e-06	postive
PSMD4	LINC01589	0.40961	8.03869e-06	postive
MC1R	AL021707.3	0.409612	8.03774e-06	postive
IL2RG	AC012236.1	0.409615	8.0364e-06	postive
FYN	AC007384.1	0.409623	8.03316e-06	postive
PLXNA2	LINC02870	0.409624	8.0327e-06	postive
SEMA6C	AL021707.3	0.409661	8.01609e-06	postive
UBXN1	AC023509.3	0.409667	8.01338e-06	postive
PML	LINC00707	0.409674	8.0103e-06	postive
SOCS1	AC005288.1	0.40968	8.0075e-06	postive
TRBV4-2	LINC01703	0.409685	8.00521e-06	postive
IREB2	AL441992.2	-0.409705	7.99651e-06	negative
SOS1	CCDC84-DT	0.40971	7.99391e-06	postive
IGF1R	AL049840.2	0.409712	7.99329e-06	postive
SOD1	AC120053.1	0.409713	7.99288e-06	postive
NPPC	AC027763.2	0.409715	7.99181e-06	postive
CBLC	MIR193BHG	0.409724	7.98794e-06	postive
LIMS1	AC103691.1	-0.409728	7.98604e-06	negative
MAVS	AC090589.3	0.409728	7.98592e-06	postive
BRD8	AC060780.1	0.409737	7.98201e-06	postive
STING1	ZNF710-AS1	0.409743	7.97952e-06	postive
XCL1	RUSC1-AS1	0.409749	7.97661e-06	postive
SOS2	LINC00592	-0.40975	7.97613e-06	negative
S100A13	AC023509.3	0.409756	7.97357e-06	postive
NR2C1	AP001318.2	0.409759	7.97226e-06	postive
TXLNA	AC084018.1	0.409768	7.96835e-06	postive
TKFC	AP003469.2	0.409773	7.96604e-06	postive
IGHV3-20	AC104794.3	0.409784	7.96121e-06	postive
AIMP1	AC116407.2	0.409784	7.96097e-06	postive
ARTN	AC022031.2	0.409792	7.95742e-06	postive
IGKV3-20	DTX2P1-UPK3BP1-PMS2P11	0.409798	7.95495e-06	postive
BMP4	AC114296.1	0.409808	7.95021e-06	postive
ARTN	AC093895.2	0.409822	7.9442e-06	postive
TNFRSF19	ESRG	0.409826	7.94231e-06	postive
SP1	AL445524.1	-0.409827	7.94207e-06	negative
IGHD6-13	LINC01315	0.409827	7.94207e-06	postive
TCF7L2	AC011472.2	-0.409832	7.93958e-06	negative
PLXNB1	AC008115.3	0.409835	7.93833e-06	postive
SOD1	MHENCR	0.409836	7.93791e-06	postive
PIK3CA	AC104041.1	0.409848	7.9327e-06	postive
CD3G	PRKAR1B-AS1	0.40985	7.93179e-06	postive
ROBO3	LINC01748	0.409858	7.92832e-06	postive
BRD8	AC105942.1	0.409861	7.92699e-06	postive
ABCC4	AC007406.5	0.409862	7.92632e-06	postive
IREB2	MCF2L-AS1	0.409863	7.92616e-06	postive
RABEP2	NCK1-DT	0.409868	7.92383e-06	postive
IGHV3-33	DTX2P1-UPK3BP1-PMS2P11	0.409868	7.92363e-06	postive
SYTL1	AC110619.1	0.409872	7.92218e-06	postive
IGKV1-33	PANK2-AS1	0.409892	7.91329e-06	postive
APOM	SNHG10	0.409901	7.90919e-06	postive
SSTR5	PINK1-AS	0.409906	7.90708e-06	postive
LTB4R	LINC00520	0.40992	7.90096e-06	postive
NFAT5	AL451165.2	-0.40993	7.89625e-06	negative
EPOR	VIM-AS1	0.40993	7.89611e-06	postive
RBP7	AP000894.4	0.409931	7.89575e-06	postive
EGF	MAFG-DT	0.409932	7.89551e-06	postive
SEMA3D	AC005229.4	0.409935	7.89429e-06	postive
NR2F6	AC096992.2	0.409953	7.88637e-06	postive
PPP4C	AL049840.6	0.409966	7.88047e-06	postive
SH2D1B	AC005670.3	0.409979	7.87455e-06	postive
ACVR2B	ELF3-AS1	0.40998	7.87419e-06	postive
AGT	LINC02315	0.409982	7.87359e-06	postive
PSMD13	AC002398.1	0.409982	7.87356e-06	postive
PSMD14	DLGAP1-AS2	0.409988	7.87071e-06	postive
SEMA6D	AATBC	0.409992	7.86886e-06	postive
S100P	AL121832.2	0.409993	7.86849e-06	postive
HLA-DQB1	AC011374.2	0.410005	7.8634e-06	postive
GDF11	AC110285.2	0.410006	7.86294e-06	postive
CACYBP	AC005393.1	0.410009	7.86163e-06	postive
IL18R1	PPP1R14B-AS1	-0.410012	7.86015e-06	negative
BMPR2	SNHG3	-0.410017	7.858e-06	negative
PLAAT4	AL139288.1	0.410018	7.85768e-06	postive
ACVR1B	AL035258.1	0.41003	7.85237e-06	postive
SOS1	AL035587.1	0.410036	7.84949e-06	postive
IGHV3-7	AC008736.1	0.410072	7.83396e-06	postive
TMSB15A	AL512598.1	0.410073	7.83329e-06	postive
ACVR1B	AL450326.1	0.410086	7.82788e-06	postive
MUC4	CERS3-AS1	0.410093	7.82486e-06	postive
PDGFA	LINC01615	0.410099	7.82203e-06	postive
EGF	NNT-AS1	0.410101	7.82105e-06	postive
CASP3	APTR	0.410102	7.82051e-06	postive
PDIA2	AC147651.2	0.410104	7.81993e-06	postive
FAS	TMPO-AS1	0.410105	7.81936e-06	postive
TYK2	AC024075.3	0.410107	7.81874e-06	postive
IL15	AL589765.4	0.410124	7.81104e-06	postive
PML	LINC01679	0.410127	7.80982e-06	postive
S100A14	UBL7-AS1	-0.410128	7.80933e-06	negative
CHGA	AC087623.1	0.410134	7.80666e-06	postive
FLT3LG	AC004687.1	0.41016	7.79531e-06	postive
ROBO3	TBX2-AS1	0.41016	7.79529e-06	postive
IGF1R	AL162424.1	-0.410164	7.79352e-06	negative
ACVR2B	MELTF-AS1	0.410168	7.79175e-06	postive
CCL26	AC079305.2	0.410176	7.78859e-06	postive
PLXNB1	AC124283.2	0.410186	7.78405e-06	postive
S100A3	FGF14-AS2	0.410186	7.78388e-06	postive
ACKR4	ZNF667-AS1	0.410187	7.7838e-06	postive
NPR3	SAMD12-AS1	0.410187	7.78355e-06	postive
ADA2	MIR100HG	0.410192	7.78139e-06	postive
SH2D1B	FGD5-AS1	0.410192	7.7813e-06	postive
IL22RA1	NOP14-AS1	0.410193	7.78119e-06	postive
MX2	AC020910.5	0.410206	7.77548e-06	postive
BMPR2	LINC01176	-0.410207	7.77502e-06	negative
IGLV3-19	AC010542.6	0.410209	7.77384e-06	postive
FAM3B	AC073896.4	0.410213	7.77219e-06	postive
CDH1	AC007342.4	0.410214	7.77189e-06	postive
GDF15	AC091563.1	0.410216	7.77098e-06	postive
JAK1	KMT2E-AS1	-0.410222	7.76827e-06	negative
RAC2	LINC01605	0.410227	7.76631e-06	postive
ADM	AL139246.5	0.410229	7.76536e-06	postive
IL1F10	MIR210HG	0.410237	7.76186e-06	postive
S100A6	AC080037.2	0.410251	7.75581e-06	postive
RABEP2	LINC00526	0.410256	7.75346e-06	postive
FABP5	AC005586.1	-0.410257	7.75323e-06	negative
S100A2	AC104031.1	0.410267	7.7486e-06	postive
PIK3R3	AC007342.4	0.41027	7.74741e-06	postive
TNFRSF19	DNAJC3-DT	0.410271	7.74703e-06	postive
TYK2	LINC00839	0.410278	7.74422e-06	postive
S100A3	AC004241.3	0.410285	7.74118e-06	postive
OSGIN1	SPINT1-AS1	0.410287	7.74004e-06	postive
PLXNA2	AL121603.2	0.410289	7.7394e-06	postive
EDN2	AL391422.4	0.41029	7.7388e-06	postive
PDGFA	AL596244.1	0.410298	7.73543e-06	postive
IGLV2-23	AP003555.1	0.410304	7.73299e-06	postive
UCN	AC006449.7	0.410305	7.73238e-06	postive
BMPR1A	LINC01139	0.410305	7.73232e-06	postive
FGFRL1	AC024060.2	0.410308	7.73126e-06	postive
S100A3	AC103691.1	0.410314	7.72856e-06	postive
IGHA2	AF131215.5	0.410315	7.72796e-06	postive
XCL1	AC062037.3	0.410316	7.72762e-06	postive
TNFSF4	AC104794.3	0.410322	7.72518e-06	postive
PSMD11	EBLN3P	0.410324	7.72391e-06	postive
SOS1	AC009271.1	0.410329	7.72204e-06	postive
TLR1	AC105942.1	0.410338	7.71805e-06	postive
UBXN1	RAB11B-AS1	0.410343	7.71603e-06	postive
THBS1	LINC01578	-0.410348	7.71355e-06	negative
INHBA	CYTOR	0.410349	7.71311e-06	postive
BMP1	LINC01614	0.410359	7.70898e-06	postive
PNOC	AC005586.1	0.410362	7.70759e-06	postive
RFXANK	SNHG5	0.410366	7.70589e-06	postive
ACVR1B	OIP5-AS1	0.410375	7.70216e-06	postive
PSMB8	AL354836.1	0.41038	7.69992e-06	postive
IRF3	YTHDF3-AS1	0.410387	7.69679e-06	postive
PTHLH	AC039056.2	0.410405	7.68923e-06	postive
CARD11	PSMG3-AS1	0.410415	7.68485e-06	postive
FLT1	PPP1R14B-AS1	-0.410418	7.68375e-06	negative
RAC3	AP000251.1	0.410421	7.68225e-06	postive
IGHV3-53	CASC8	0.410422	7.682e-06	postive
NCK1	AC097713.1	0.410429	7.67873e-06	postive
PRF1	MIR155HG	0.410437	7.67522e-06	postive
STAT3	FGD5-AS1	0.410441	7.67386e-06	postive
TNFSF4	PRKAR1B-AS1	0.410475	7.65906e-06	postive
FAS	AC097713.1	0.410481	7.65639e-06	postive
TRBV19	CARD8-AS1	0.410492	7.65158e-06	postive
SOD1	SNHG10	0.410504	7.64642e-06	postive
IGKV2D-30	AC007383.1	0.410508	7.64481e-06	postive
IL1R1	AC024075.3	0.410518	7.64069e-06	postive
NTF3	LINC01089	0.410519	7.64042e-06	postive
PLXNA2	C5orf66-AS1	0.410523	7.63861e-06	postive
FLT1	MIR100HG	0.410528	7.63649e-06	postive
DEFA6	AC108860.2	0.410532	7.63456e-06	postive
F2R	LINC02693	0.410542	7.63035e-06	postive
DEFA5	AC108860.2	0.410547	7.62841e-06	postive
CRABP2	AC083841.1	0.410555	7.62473e-06	postive
IREB2	LINC01137	-0.41056	7.62278e-06	negative
HMGB1	AC060780.1	0.41056	7.62277e-06	postive
BRD8	AL390719.2	0.41056	7.62268e-06	postive
CCN2	AC134312.5	0.410561	7.62229e-06	postive
NFKBIB	AP001816.1	0.410561	7.62204e-06	postive
BRAF	AL162413.1	-0.410568	7.61912e-06	negative
UBR1	AC011445.2	-0.410574	7.61685e-06	negative
ARAF	LINC02562	0.410588	7.61092e-06	postive
IGHV4-28	AC010894.2	0.410589	7.61014e-06	postive
S100A14	ZEB1-AS1	-0.41059	7.60998e-06	negative
APOD	AC093010.2	0.41059	7.60993e-06	postive
XCL1	TBILA	0.4106	7.60572e-06	postive
CALCRL	MIR210HG	-0.410626	7.5944e-06	negative
ADAR	AP003469.2	0.410629	7.59312e-06	postive
SEMA6D	AL021707.8	0.410632	7.59178e-06	postive
LRP1	SNHG12	-0.410633	7.59152e-06	negative
ARTN	AL589986.2	0.410634	7.59105e-06	postive
FAM3B	LINC01963	0.410636	7.59044e-06	postive
TMSB15A	AL035461.3	0.41064	7.58869e-06	postive
MAPK8	AC104794.3	0.410642	7.58773e-06	postive
TGFA	FALEC	0.410651	7.58373e-06	postive
NR6A1	MAST4-AS1	0.410659	7.58051e-06	postive
UCN	AC026979.2	0.410659	7.5804e-06	postive
BMP4	SLC9A3-AS1	0.410666	7.5774e-06	postive
IL1R2	BX284613.2	0.410678	7.57251e-06	postive
IL2RA	AC055720.2	0.410678	7.57237e-06	postive
IGHV1-24	KDM4A-AS1	0.410701	7.56271e-06	postive
S100A16	AC009779.3	-0.410709	7.55945e-06	negative
CHGA	AL158166.1	0.410709	7.55934e-06	postive
ENDOU	LINC02560	0.410714	7.55724e-06	postive
SEMA4G	AC016065.1	0.410718	7.55555e-06	postive
TNFRSF12A	AL365203.2	0.410725	7.55253e-06	postive
TKFC	AL133353.1	0.410727	7.55153e-06	postive
NFAT5	AL035461.3	-0.410737	7.54749e-06	negative
RARA	LINC02560	-0.410743	7.54506e-06	negative
TMSB4XP8	AL354836.1	0.410748	7.5427e-06	postive
CMTM8	MAFG-DT	0.410749	7.5423e-06	postive
PLXNA2	LINC01269	0.410754	7.54036e-06	postive
CD40	PTOV1-AS2	0.410754	7.54002e-06	postive
SEMA7A	MIR100HG	0.410763	7.53649e-06	postive
ACVR2B	AC067852.2	0.410763	7.53633e-06	postive
LTBP3	NORAD	0.410773	7.53211e-06	postive
FAS	BX284613.2	0.410779	7.52947e-06	postive
OSGIN1	AL033397.2	0.410788	7.52567e-06	postive
GNLY	AC073323.1	0.410805	7.51886e-06	postive
SOS1	AP003469.2	0.410812	7.51584e-06	postive
ACVR2A	AL022328.1	0.410817	7.51363e-06	postive
IL23A	AL589986.2	0.41082	7.51235e-06	postive
SCT	AC093010.2	0.410832	7.50747e-06	postive
PPARG	WNT5A-AS1	0.410837	7.50525e-06	postive
CCL7	AC132872.1	0.410845	7.50173e-06	postive
TRH	AC108860.2	0.410853	7.49867e-06	postive
PIK3CD	AC004585.1	0.410853	7.49838e-06	postive
ACVR2B	LINC00992	0.410855	7.49771e-06	postive
NFYB	AC092171.3	0.410858	7.49633e-06	postive
NOD1	AL450326.1	0.41086	7.49561e-06	postive
IL33	LINC02188	0.410864	7.49404e-06	postive
APOM	AC005332.4	0.410865	7.4934e-06	postive
IFNAR1	AC098484.1	0.410873	7.49011e-06	postive
IFNGR2	AC023157.2	0.410893	7.48155e-06	postive
LMBR1L	AC015726.1	0.4109	7.47879e-06	postive
IGKV1-6	AC060780.1	0.410901	7.47839e-06	postive
TYK2	AC012467.2	0.410907	7.47588e-06	postive
NFYB	AC009133.1	0.410912	7.47357e-06	postive
ULBP1	MID1IP1-AS1	0.410912	7.47356e-06	postive
TLR1	AC005034.6	0.410919	7.47077e-06	postive
NOS2	LINC02595	0.410933	7.465e-06	postive
TNFRSF18	AC008610.1	0.410936	7.46384e-06	postive
KITLG	TYMSOS	0.410938	7.46286e-06	postive
PPP3CC	MIR100HG	0.41094	7.46215e-06	postive
ADM2	AC009779.3	0.410944	7.46031e-06	postive
HLA-DQA1	AC090559.1	0.410947	7.45908e-06	postive
NENF	AC011472.2	0.41095	7.45778e-06	postive
LMBR1L	SNHG11	0.410953	7.45656e-06	postive
IL1RL2	LINC01137	0.410965	7.45148e-06	postive
IL15	PTOV1-AS1	0.410973	7.44814e-06	postive
IGHD6-13	AC016876.2	0.410976	7.44686e-06	postive
ISG20	SLCO4A1-AS1	0.410977	7.44629e-06	postive
S100A2	AC093010.2	-0.410979	7.44558e-06	negative
IKBKG	AC006001.2	0.410981	7.44462e-06	postive
NR3C1	AC133552.5	-0.410987	7.44222e-06	negative
TMSB10	UBL7-AS1	-0.410988	7.44169e-06	negative
PPP3CA	AC008610.1	-0.411004	7.43516e-06	negative
CD3E	AC090559.1	0.411009	7.43309e-06	postive
EED	RPARP-AS1	0.411012	7.43205e-06	postive
PSMC5	SNHG12	0.411014	7.43121e-06	postive
PSMC5	SNHG19	0.411014	7.4309e-06	postive
S100A7	AL355312.4	0.411018	7.42951e-06	postive
TRDC	AC025181.2	0.411025	7.42664e-06	postive
CMTM8	AL450326.1	0.41103	7.42425e-06	postive
KITLG	OIP5-AS1	0.411038	7.42092e-06	postive
MANF	AC012213.4	0.411041	7.4198e-06	postive
NFATC4	LINC01089	0.411042	7.4195e-06	postive
MAVS	LPP-AS2	0.411042	7.41917e-06	postive
IL1B	LINC00941	0.411048	7.41667e-06	postive
BRAF	AC019080.1	0.411052	7.41515e-06	postive
NRTN	AL121603.2	0.41106	7.41206e-06	postive
NFATC3	ZFAS1	-0.411067	7.40887e-06	negative
LMBR1L	AC069281.2	0.411073	7.40652e-06	postive
BMP7	AC027644.3	0.411074	7.40585e-06	postive
HDGFL3	FAM83A-AS1	-0.411082	7.40286e-06	negative
IGF2R	MIR210HG	-0.411082	7.40277e-06	negative
PSMC5	MAST4-AS1	0.411089	7.39965e-06	postive
TNFRSF12A	KIAA1671-AS1	-0.411096	7.39703e-06	negative
INSR	AL928654.1	0.411098	7.39614e-06	postive
IL6	AL136084.3	0.411098	7.39604e-06	postive
HDAC1	Z98884.2	0.411113	7.38974e-06	postive
ZC3HAV1L	AC036214.2	0.411122	7.38597e-06	postive
IL10RB	AL031058.1	0.411126	7.38429e-06	postive
DCK	FAM111A-DT	0.411127	7.38416e-06	postive
VAV1	AC139795.2	0.41113	7.3829e-06	postive
UCN3	ELFN1-AS1	0.411137	7.37972e-06	postive
KDR	LINC02693	0.41115	7.37465e-06	postive
GPI	LNCTAM34A	0.411152	7.37364e-06	postive
AMH	AC084824.6	0.411157	7.37176e-06	postive
IGKV2D-30	RNASEH1-AS1	0.411159	7.37081e-06	postive
NR1D2	LINC01003	0.41116	7.37023e-06	postive
MMP12	MIR100HG	0.411165	7.36822e-06	postive
DDX17	KCNMB2-AS1	0.411167	7.36735e-06	postive
ADM2	LINC01063	0.411173	7.36511e-06	postive
RFXANK	AC046143.2	0.411173	7.36485e-06	postive
APOBEC3F	AC010894.2	0.411189	7.35854e-06	postive
HDAC1	AC010326.3	0.411189	7.3582e-06	postive
SEMA4G	SNHG29	0.411208	7.35051e-06	postive
RFXANK	AC131009.3	0.411211	7.34948e-06	postive
TMSB10	CYTOR	0.411242	7.33637e-06	postive
IKBKG	AL359962.1	0.411244	7.33581e-06	postive
S100A16	CHROMR	-0.411244	7.33577e-06	negative
IGLV1-51	AC147651.2	0.411245	7.33518e-06	postive
NOS1	LINC01932	0.411248	7.334e-06	postive
SP1	AC010186.3	0.41125	7.33307e-06	postive
IL36A	AC083799.1	0.411261	7.32859e-06	postive
NCK1	LINC02542	0.41127	7.32481e-06	postive
SEM1	AL451165.2	0.411273	7.32371e-06	postive
CRABP2	PPP1R14B-AS1	0.411298	7.31367e-06	postive
TYK2	LINC00324	0.4113	7.31259e-06	postive
APOBEC3C	AC008555.4	0.411308	7.30948e-06	postive
SOD1	AC004034.1	0.411311	7.3082e-06	postive
CTF1	PTCSC2	0.411312	7.30775e-06	postive
ULBP1	AC145207.8	0.411318	7.30513e-06	postive
ELAVL1	AC020765.2	0.41132	7.30442e-06	postive
RBP1	FGF14-AS2	0.411325	7.30254e-06	postive
TXLNA	AC009133.1	0.411333	7.29922e-06	postive
CREB1	FGD5-AS1	0.411337	7.29745e-06	postive
GDF11	AC060780.1	0.411339	7.29655e-06	postive
S100A2	AL513550.1	-0.411341	7.2957e-06	negative
NR2F6	AC139530.1	0.411343	7.29499e-06	postive
ITK	AC004585.1	0.411345	7.29439e-06	postive
TNFRSF14	AP002807.1	0.411364	7.28632e-06	postive
TGFBR2	DGUOK-AS1	-0.411373	7.28276e-06	negative
XCL1	ZNNT1	0.411381	7.27934e-06	postive
KDR	AC073896.4	-0.411386	7.27741e-06	negative
GREM1	LINC01614	0.411386	7.27735e-06	postive
AMH	AC008267.5	0.411386	7.27726e-06	postive
OASL	AL596244.1	0.411392	7.27515e-06	postive
PTPN11	LINC02693	0.411396	7.27345e-06	postive
MAPK1	MIR210HG	-0.411396	7.27317e-06	negative
SEPTIN7	AC010503.5	-0.411408	7.26846e-06	negative
PIK3CG	AC007384.1	0.411408	7.26831e-06	postive
LRSAM1	U62317.2	0.411414	7.26591e-06	postive
FGFR1	RPARP-AS1	0.411416	7.26517e-06	postive
TNFRSF18	MHENCR	0.411447	7.2523e-06	postive
KRAS	AC026356.1	0.411449	7.25176e-06	postive
CACYBP	AP001505.1	0.411452	7.25035e-06	postive
UCN	ZSCAN16-AS1	0.411454	7.24967e-06	postive
LYN	BX284613.2	0.411468	7.24399e-06	postive
FGFRL1	AC018645.3	0.411475	7.24125e-06	postive
PI3	AC082651.3	0.411487	7.23607e-06	postive
TMSB10	AC108449.2	-0.411506	7.22849e-06	negative
CXCL16	AC005332.6	0.411524	7.22135e-06	postive
PLXND1	SMIM25	0.411527	7.21993e-06	postive
CD86	PSMB8-AS1	0.411528	7.21944e-06	postive
SLPI	AC011472.2	0.411529	7.21903e-06	postive
MIF	AC010894.2	0.41153	7.21881e-06	postive
UCN	AC024060.2	0.411531	7.21845e-06	postive
S100A16	AC015849.3	-0.411532	7.21775e-06	negative
SLC40A1	UBL7-AS1	0.411536	7.21636e-06	postive
IGLV3-19	AL365330.1	0.411538	7.21569e-06	postive
IL1RAP	AL365203.2	0.411539	7.21516e-06	postive
TGFBR2	RPARP-AS1	-0.411539	7.21502e-06	negative
MR1	AC092142.1	0.411545	7.21267e-06	postive
HMOX1	AC019080.4	0.411553	7.20959e-06	postive
CHGB	LINC02315	0.411581	7.19793e-06	postive
CTLA4	SCAMP1-AS1	0.411587	7.19558e-06	postive
FGF19	MIAT	0.411599	7.19063e-06	postive
CXCL12	MIR100HG	0.411609	7.18667e-06	postive
[truncated: 12,709 more rows]

## Sheet: lncRNA_count
lncRNA	count
AATBC	9
AC002398.1	15
AC002401.4	10
AC002467.1	3
AC003070.1	9
AC003965.2	3
AC004034.1	39
AC004130.2	3
AC004148.1	22
AC004241.3	21
AC004471.1	4
AC004585.1	39
AC004687.1	27
AC004812.2	1
AC004816.1	14
AC004847.1	4
AC004918.1	13
AC004918.5	17
AC004943.2	1
AC004990.1	2
AC005014.3	3
AC005034.4	9
AC005034.6	6
AC005076.2	7
AC005083.1	16
AC005224.3	1
AC005229.4	8
AC005261.1	4
AC005261.3	14
AC005288.1	39
AC005332.3	4
AC005332.4	23
AC005332.5	5
AC005332.6	41
AC005392.2	11
AC005393.1	24
AC005586.1	29
AC005670.3	10
AC005696.1	1
AC005722.4	18
AC005840.2	5
AC006001.2	1
AC006026.3	1
AC006206.2	19
AC006305.2	17
AC006333.1	3
AC006449.7	30
AC006504.5	3
AC006504.7	2
AC007098.1	6
AC007114.1	2
AC007342.4	14
AC007342.5	3
AC007383.1	15
AC007384.1	35
AC007405.4	25
AC007406.5	30
AC007785.1	8
AC007996.1	24
AC008011.2	4
AC008074.2	7
AC008115.3	14
AC008124.1	6
AC008267.5	14
AC008280.2	2
AC008443.5	14
AC008537.2	10
AC008555.4	3
AC008556.1	2
AC008610.1	40
AC008649.1	17
AC008663.1	1
AC008735.2	12
AC008736.1	7
AC008759.3	6
AC008764.2	36
AC008771.1	7
AC008946.1	2
AC009005.1	44
AC009065.3	4
AC009065.6	3
AC009065.9	5
AC009113.1	2
AC009118.2	1
AC009133.1	34
AC009237.14	6
AC009271.1	19
AC009283.1	31
AC009309.2	2
AC009403.1	1
AC009506.2	32
AC009570.1	7
AC009779.3	14
AC009902.2	3
AC010168.1	9
AC010186.3	22
AC010275.1	2
AC010280.1	5
AC010326.3	10
AC010343.3	3
AC010442.1	2
AC010457.1	5
AC010503.5	38
AC010531.6	4
AC010542.6	12
AC010731.2	26
AC010735.2	2
AC010761.1	19
AC010789.1	9
AC010894.2	7
AC010969.2	20
AC010980.2	25
AC011287.1	10
AC011374.1	3
AC011374.2	12
AC011445.2	18
AC011468.1	17
AC011472.2	23
AC011476.3	6
AC011477.1	3
AC011477.2	21
AC012065.3	3
AC012073.1	9
AC012146.1	12
AC012213.4	4
AC012236.1	155
AC012313.1	2
AC012368.1	10
AC012467.2	56
AC012510.1	30
AC012615.1	20
AC012640.4	2
AC015660.2	8
AC015726.1	12
AC015813.1	15
AC015849.3	17
AC015912.3	19
AC015922.2	28
AC015922.3	2
AC015982.2	9
AC016065.1	21
AC016394.2	24
AC016394.3	4
AC016642.1	32
AC016876.2	2
AC016888.1	6
AC017074.1	1
AC017100.1	11
AC018521.6	6
AC018645.3	11
AC018647.2	5
AC018653.3	6
AC018695.6	8
AC018904.1	27
AC019080.1	18
AC019080.4	10
AC019205.1	1
AC020765.2	19
AC020907.1	3
AC020910.5	23
AC020915.3	11
AC020916.1	7
AC020978.4	9
AC021028.1	2
AC021078.1	4
AC022031.2	13
AC022034.1	12
AC022075.1	7
AC022144.1	9
AC022150.2	16
AC022150.4	3
AC022211.4	5
AC022364.1	2
AC022509.2	39
AC022509.3	8
AC022706.1	40
AC023043.4	4
AC023157.2	10
AC023310.4	5
AC023509.3	13
AC023906.2	5
AC023906.5	2
AC024060.2	43
AC024075.1	29
AC024075.2	20
AC024075.3	30
AC024896.1	14
AC025048.4	25
AC025165.5	3
AC025171.1	2
AC025181.2	20
AC025575.2	6
AC025857.2	3
AC026355.2	13
AC026356.1	4
AC026401.3	9
AC026471.4	24
AC026740.1	11
AC026801.2	6
AC026979.2	3
AC027020.2	7
AC027031.2	2
AC027307.2	16
AC027644.3	1
AC027763.2	11
AC027796.4	3
AC034206.1	21
AC034213.1	20
AC034231.1	1
AC036176.3	4
AC036214.2	11
AC039056.2	7
AC040169.1	3
AC040169.3	4
AC040970.1	7
AC040977.1	6
AC046134.2	3
AC046143.1	11
AC046143.2	10
AC048341.2	10
AC055720.2	2
AC055822.1	9
AC060766.4	21
AC060780.1	48
AC062037.3	2
AC064807.1	3
AC064836.2	1
AC067838.1	18
AC067852.2	12
AC068305.2	5
AC068338.2	1
AC068473.5	1
AC068831.7	5
AC068870.2	1
AC069281.2	26
AC069544.1	5
AC073046.1	42
AC073323.1	27
AC073365.1	5
AC073508.3	2
AC073569.2	8
AC073611.1	3
AC073896.2	10
AC073896.4	39
AC074117.1	10
AC074389.2	5
AC078883.1	7
AC079305.2	4
AC079414.3	15
AC079610.1	6
AC079807.1	26
AC079949.1	5
AC079949.2	7
AC080013.4	22
AC080037.2	7
AC080112.2	6
AC082651.3	4
AC083799.1	3
AC083809.1	2
AC083841.1	26
AC083880.1	2
AC083964.1	14
AC084018.1	29
AC084036.1	15
AC084117.1	9
AC084824.5	11
AC084824.6	7
AC087491.1	2
AC087612.1	2
AC087623.1	46
AC090114.2	4
AC090152.1	5
AC090204.1	7
AC090246.1	4
AC090425.2	20
AC090515.5	11
AC090559.1	172
AC090589.3	21
AC090617.5	16
AC090912.1	5
AC090970.2	2
AC091182.2	9
AC091271.1	2
AC091563.1	8
AC091729.1	4
AC091729.3	2
AC091982.3	1
AC092142.1	8
AC092171.2	5
AC092171.3	10
AC092171.5	3
AC092368.3	2
AC092384.2	9
AC092490.1	8
AC092535.5	2
AC092687.3	3
AC092718.4	3
AC092747.4	13
AC092803.1	3
AC092916.1	27
AC092953.2	3
AC093010.2	63
AC093159.1	1
AC093297.2	34
AC093388.1	5
AC093484.4	5
AC093673.1	1
AC093726.1	12
AC093895.2	1
AC093904.3	11
AC096677.1	14
AC096733.3	5
AC096992.2	16
AC097468.3	7
AC097713.1	32
AC098484.1	3
AC099066.2	5
AC099343.4	2
AC099518.6	5
AC099568.2	7
AC099850.4	29
AC100801.1	7
AC100810.1	2
AC100814.2	2
AC100861.1	17
AC102953.2	6
AC103591.3	14
AC103691.1	35
AC104031.1	19
AC104041.1	8
AC104083.1	70
AC104088.1	1
AC104411.2	5
AC104695.3	6
AC104695.4	6
AC104794.3	31
AC105118.1	7
AC105219.1	11
AC105460.1	7
AC105942.1	45
AC106795.2	44
AC106798.1	6
AC106799.2	5
AC106875.1	9
AC106900.1	3
AC107959.3	8
AC108010.1	31
AC108047.1	4
AC108136.1	4
AC108449.2	52
AC108488.1	16
AC108673.3	33
AC108676.1	1
AC108860.2	19
AC109322.1	6
AC109454.3	2
AC110285.2	28
AC110619.1	10
AC110995.1	2
AC111149.2	15
AC112220.2	3
AC112484.1	6
AC112484.3	5
AC113346.1	10
AC114296.1	19
AC114489.2	2
AC114956.1	9
AC115522.1	9
AC115618.2	8
AC116407.2	21
AC116914.2	11
AC120053.1	25
AC121757.1	5
AC121761.1	6
AC122685.1	2
AC124016.3	17
AC124067.2	10
AC124248.1	7
AC124283.2	4
AC124798.1	11
AC124852.1	6
AC125257.1	45
AC125807.2	8
AC126175.2	10
AC127024.5	26
AC128709.1	6
AC128709.2	6
AC128709.3	5
AC129492.1	2
AC130371.2	2
AC131009.3	21
AC131235.3	2
AC132192.2	27
AC132872.1	5
AC132872.3	6
AC132938.4	9
AC133552.5	6
AC134312.5	41
AC135050.6	15
AC136475.2	2
AC136475.3	12
AC138028.4	5
AC138207.4	1
AC138207.5	11
AC138696.2	3
AC139530.1	8
AC139795.2	37
AC144652.1	1
AC144831.1	8
AC145207.5	6
AC145207.8	20
AC147067.1	19
AC147651.2	16
AC156455.1	3
AC242842.1	6
AC244090.1	19
AC244153.1	3
AC245041.1	15
AC245041.2	3
AC245297.4	4
AC254633.1	4
ACBD3-AS1	8
ADGRD1-AS1	1
ADIRF-AS1	3
AF001548.2	6
AF064858.1	1
AF127577.3	2
AF131215.5	14
AF165147.1	14
AFAP1-AS1	9
AGAP2-AS1	1
AL021392.1	6
AL021707.3	18
AL021707.6	47
AL021707.8	6
AL021807.1	2
AL022328.1	19
AL022328.2	15
AL023284.4	8
AL023754.1	2
AL023803.2	16
AL031058.1	8
AL031123.1	8
AL031186.1	15
AL031600.1	9
AL031673.1	3
AL031985.3	21
AL033384.1	3
AL033397.1	20
AL033397.2	4
AL034376.2	3
AL035071.1	18
AL035258.1	19
AL035446.1	2
AL035461.3	14
AL035587.1	36
AL035661.1	24
AL049555.1	1
AL049840.2	8
AL049840.4	25
AL049840.5	19
AL049840.6	51
AL049870.3	9
AL050341.2	5
AL079303.1	8
AL109615.3	31
AL109811.2	16
AL109976.1	20
AL118505.1	7
AL118506.1	3
AL118516.1	2
AL121603.2	4
AL121761.1	3
AL121790.2	7
AL121820.2	24
AL121832.2	16
AL121899.1	1
AL121944.2	5
AL122035.1	5
AL132712.1	1
AL133243.2	15
AL133330.1	3
AL133338.1	2
AL133353.1	3
AL135818.2	13
AL135905.1	1
AL136018.1	4
AL136084.3	48
AL136295.7	13
AL136962.1	31
AL137003.1	17
AL138724.2	4
AL138789.1	8
AL139246.5	20
AL139287.1	10
AL139288.1	4
AL139289.1	27
AL139385.1	12
AL139393.3	8
AL158166.1	37
AL158206.1	5
AL158212.3	4
AL160006.1	3
AL161421.1	1
AL161785.1	1
AL162231.2	1
AL162274.2	6
AL162413.1	29
AL162424.1	40
AL354733.3	11
AL354766.2	2
AL354836.1	19
AL354892.2	25
AL354920.1	1
AL355312.4	19
AL355353.2	18
AL355488.1	27
AL355574.1	2
AL355607.1	3
AL355802.3	15
AL355803.1	17
AL356234.2	2
AL357033.3	3
AL357033.4	9
AL357079.1	7
AL357093.2	8
AL359076.1	10
AL359091.4	3
AL359643.3	5
AL359771.1	3
AL359792.1	2
AL359921.2	12
AL359962.1	17
AL360181.2	6
AL365181.2	20
AL365181.3	7
AL365203.2	12
AL365226.1	32
AL365330.1	11
AL390198.1	14
AL390719.2	18
AL390728.6	23
AL391121.1	25
AL391244.1	7
AL391244.2	5
AL391422.4	3
AL391427.1	2
AL391834.2	1
AL392172.1	33
AL441992.2	5
AL445524.1	21
AL450326.1	53
AL450998.2	4
AL451165.2	16
AL512274.1	19
AL512329.2	2
AL512363.1	6
AL512598.1	25
AL512791.1	4
AL513123.1	1
AL513165.1	3
AL513318.2	2
AL513550.1	15
AL583808.1	5
AL589765.4	15
AL589986.2	17
AL590226.2	9
AL590560.3	45
AL590617.2	4
AL590666.2	9
AL591501.1	9
AL591895.1	24
AL596244.1	24
AL604028.1	8
AL645608.7	5
AL645933.3	10
AL683887.1	5
AL691432.2	6
AL691482.4	5
AL928654.1	6
AL928654.2	5
ANKRD10-IT1	29
AP000251.1	14
AP000254.2	20
AP000695.1	5
AP000695.2	7
AP000759.1	8
AP000808.1	7
AP000894.4	6
AP001033.3	1
AP001033.4	2
AP001160.3	3
AP001189.3	70
AP001207.3	1
AP001318.2	8
AP001360.1	18
AP001372.2	20
AP001453.4	15
AP001505.1	22
AP001542.3	1
AP001547.1	8
AP001783.1	19
AP001816.1	31
AP002336.2	20
AP002360.2	8
AP002387.2	7
AP002748.4	3
AP002761.4	5
AP002807.1	15
AP003068.1	11
AP003068.2	6
AP003119.2	2
AP003119.3	9
AP003352.1	25
AP003390.1	2
AP003392.1	9
AP003469.2	28
AP003486.1	3
AP003555.1	18
AP005230.1	4
AP005233.2	41
AP005329.2	13
AP005482.2	9
AP005482.4	13
AP006621.3	10
APTR	18
ARHGAP27P1-BPTFP1-KPNA2P3	14
ARRDC1-AS1	12
ASB16-AS1	37
ASH1L-AS1	1
ASMTL-AS1	9
ATP1B3-AS1	13
ATP2A1-AS1	3
ATXN1-AS1	12
BAALC-AS1	7
BACE1-AS	25
BAIAP2-DT	19
BANCR	4
BOK-AS1	8
BOLA3-AS1	22
BX284613.2	15
BX293535.1	10
BX322234.1	2
BX322234.2	3
BX322562.1	4
BX470102.1	10
BX537318.1	2
BX539320.1	5
BX640514.2	2
C1RL-AS1	12
C20orf197	4
C2CD4D-AS1	8
C2orf27A	10
C5orf66-AS1	7
CALML3-AS1	5
CARD8-AS1	25
CASC19	1
CASC8	10
CCDC144NL-AS1	1
CCDC18-AS1	10
CCDC84-DT	20
CD27-AS1	25
CD2BP2-DT	7
CD44-AS1	2
CDC37L1-DT	5
CERS3-AS1	2
CFAP58-DT	2
CHKB-DT	1
CHROMR	12
CIRBP-AS1	2
CNNM3-DT	4
COA6-AS1	12
COLCA1	11
CRIM1-DT	3
CRNDE	7
CT69	4
CTBP1-DT	11
CYTOR	13
DANCR	8
DCST1-AS1	4
DGUOK-AS1	4
DHRS4-AS1	17
DLEU2	2
DLG5-AS1	9
DLGAP1-AS1	11
DLGAP1-AS2	36
DNAJC3-DT	15
DOCK9-DT	2
DSG1-AS1	3
DTX2P1-UPK3BP1-PMS2P11	36
DUXAP8	3
EBLN3P	9
EIF3J-DT	38
ELF3-AS1	22
ELFN1-AS1	14
ELN-AS1	15
EMC1-AS1	16
EMSLR	2
EP300-AS1	5
EPB41L4A-AS1	30
ERICH6-AS1	4
ERVH48-1	5
ESRG	17
EXOC3-AS1	1
FALEC	9
FAM111A-DT	30
FAM160A1-DT	7
FAM83A-AS1	31
FEZF1-AS1	2
FGD5-AS1	39
FGF14-AS2	37
FOXD3-AS1	44
FOXN3-AS1	15
FZD10-AS1	20
G2E3-AS1	2
GABPB1-AS1	17
GAPLINC	4
GAS5	18
GASAL1	4
GIHCG	15
GPRC5D-AS1	3
H19	9
HAGLR	2
HAGLROS	3
HCG11	16
HCG18	14
HCP5	36
HEIH	4
HLA-DQB1-AS1	41
HM13-IT1	11
HOXB-AS1	10
HOXC-AS1	23
HOXC13-AS	22
IER3-AS1	10
IGFL2-AS1	3
INE1	25
IRX4-AS1	2
ITGB2-AS1	115
JPX	27
KC877982.1	3
KCNMB2-AS1	15
KDM4A-AS1	28
KDM7A-DT	2
KIAA1671-AS1	28
KMT2E-AS1	16
KTN1-AS1	4
L3MBTL2-AS1	23
LBX2-AS1	1
LENG8-AS1	10
LINC00106	4
LINC00165	10
LINC00205	3
LINC00239	18
LINC00265	18
LINC00324	25
LINC00339	12
LINC00342	7
LINC00346	10
LINC00392	5
LINC00393	7
LINC00460	12
LINC00462	15
LINC00511	3
LINC00520	18
LINC00526	10
LINC00592	9
LINC00623	6
LINC00626	6
LINC00638	23
LINC00640	5
LINC00662	5
LINC00665	9
LINC00667	7
LINC00668	10
LINC00685	3
LINC00707	11
LINC00839	10
LINC00847	10
LINC00857	6
LINC00885	19
LINC00909	13
LINC00941	14
LINC00942	8
LINC00958	3
LINC00963	12
LINC00987	7
LINC00992	32
LINC00997	2
LINC01003	9
LINC01004	6
LINC01006	4
LINC01010	5
LINC01023	5
LINC01063	18
LINC01089	33
LINC01094	13
LINC01116	6
LINC01127	30
LINC01128	7
LINC01133	6
LINC01137	38
LINC01139	34
LINC01160	1
LINC01176	10
LINC01184	7
LINC01206	5
LINC01214	28
LINC01269	13
LINC01278	4
LINC01315	66
LINC01322	4
LINC01410	33
LINC01426	7
LINC01436	21
LINC01503	5
LINC01518	3
LINC01527	16
LINC01559	5
LINC01560	17
LINC01564	17
LINC01569	7
LINC01578	10
LINC01589	8
LINC01605	6
LINC01614	42
LINC01615	6
LINC01629	1
LINC01637	2
LINC01679	6
LINC01694	9
LINC01703	19
LINC01705	5
LINC01748	3
LINC01752	3
LINC01770	16
LINC01816	8
LINC01836	12
LINC01842	13
LINC01871	72
LINC01932	10
LINC01963	15
LINC01980	2
LINC02014	8
LINC02031	12
LINC02035	7
LINC02041	2
LINC02100	13
LINC02154	6
LINC02159	3
LINC02163	32
LINC02167	13
LINC02178	32
LINC02188	21
LINC02195	77
LINC02244	11
LINC02253	3
LINC02298	11
LINC02315	12
LINC02323	5
LINC02381	29
LINC02428	5
LINC02446	75
LINC02454	28
LINC02482	32
LINC02487	6
LINC02522	1
LINC02525	36
LINC02541	2
LINC02542	6
LINC02560	29
LINC02561	18
LINC02562	12
LINC02570	13
LINC02575	5
LINC02577	3
LINC02582	5
LINC02595	8
LINC02604	19
LINC02617	6
LINC02657	10
LINC02677	4
LINC02678	1
LINC02693	14
LINC02762	2
LINC02777	25
LINC02802	2
LINC02820	18
LINC02846	14
LINC02870	23
LINP1	9
LMO7-AS1	10
LNCAROD	6
LNCTAM34A	13
LOXL1-AS1	18
LPP-AS2	27
MAFA-AS1	5
MAFG-DT	18
MALAT1	3
MAN1B1-DT	2
MANCR	8
MAPKAPK5-AS1	23
MAST4-AS1	9
MBNL1-AS1	20
MCF2L-AS1	22
MEG3	10
MELTF-AS1	27
MHENCR	14
MIAT	36
MID1IP1-AS1	13
MINCR	14
MIR100HG	93
MIR155HG	109
MIR1915HG	1
MIR193BHG	43
MIR200CHG	36
MIR205HG	6
MIR210HG	33
MIR2117HG	1
MIR222HG	10
MIR31HG	2
MIR3659HG	5
MIR4435-2HG	4
MIR4453HG	1
MIR4458HG	18
MIR4713HG	1
MIR503HG	8
MIR600HG	14
MIR9-3HG	14
MRPL20-AS1	7
MSC-AS1	5
MUC12-AS1	5
MUC20-OT1	12
MYOSLID	16
MZF1-AS1	3
NBR2	14
NCK1-DT	8
NDUFV2-AS1	8
NEAT1	3
NFE4	8
NIFK-AS1	17
NINJ2-AS1	4
NKILA	20
NNT-AS1	18
NOP14-AS1	19
NORAD	24
NRAV	14
NRSN2-AS1	3
NUP50-DT	2
OGFRP1	5
OIP5-AS1	54
OLMALINC	23
OR2A1-AS1	12
OSER1-DT	10
OTUD6B-AS1	2
P3H2-AS1	4
PANK2-AS1	1
PARD3-AS1	9
PAXIP1-AS1	11
PCAT19	17
PCAT6	1
PCAT7	11
PCCA-DT	16
PCED1B-AS1	215
PDCD4-AS1	7
PICSAR	16
PIK3CD-AS2	2
PINK1-AS	9
PITPNA-AS1	6
PLBD1-AS1	7
POLR2J4	1
PPP1R14B-AS1	72
PRANCR	6
PRKAG2-AS1	8
PRKAR1B-AS1	70
PRKCQ-AS1	12
PRKCZ-AS1	8
PROSER2-AS1	12
PRR34-AS1	25
PRRT3-AS1	2
PSMA3-AS1	11
PSMB8-AS1	127
PSMG3-AS1	9
PSORS1C3	5
PTCSC2	3
PTOV1-AS1	15
PTOV1-AS2	17
PVT1	4
PXN-AS1	1
RAB11B-AS1	29
RAB30-DT	6
RAD51-AS1	27
RASSF10-DT	2
RHOXF1-AS1	6
RHPN1-AS1	3
RNASEH1-AS1	15
RPARP-AS1	33
RTCA-AS1	11
RUSC1-AS1	11
SAMD12-AS1	19
SBF2-AS1	2
SCAMP1-AS1	12
SCAT1	4
SCGB1B2P	38
SERPINB9P1	38
SERTAD4-AS1	7
SLC12A9-AS1	6
SLC25A25-AS1	21
SLC9A3-AS1	14
SLCO4A1-AS1	12
SMILR	1
SMIM25	67
SNHG1	8
SNHG10	5
SNHG11	11
SNHG12	19
SNHG15	24
SNHG16	9
SNHG17	6
SNHG18	3
SNHG19	18
SNHG20	20
SNHG21	20
SNHG25	23
SNHG28	28
SNHG29	3
SNHG3	7
SNHG30	11
SNHG32	3
SNHG4	11
SNHG5	19
SNHG6	7
SNHG7	12
SNHG8	47
SNHG9	21
SOX2-OT	11
SOX21-AS1	39
SPINT1-AS1	19
SREBF2-AS1	11
SRGAP3-AS2	7
STARD7-AS1	7
STX17-AS1	16
TBILA	9
TBX2-AS1	30
TGFB2-AS1	18
THAP7-AS1	1
THAP9-AS1	3
THUMPD3-AS1	22
TIPARP-AS1	8
TM4SF1-AS1	8
TMEM147-AS1	10
TMEM161B-AS1	33
TMEM44-AS1	11
TMEM99	1
TMPO-AS1	43
TNFRSF10A-AS1	7
TNRC6C-AS1	23
TONSL-AS1	10
TP53TG1	6
TRAM2-AS1	24
TRAPPC12-AS1	21
TRIM52-AS1	3
TRPM2-AS	17
TSPEAR-AS1	5
TSPEAR-AS2	5
TYMSOS	10
U47924.2	9
U62317.1	34
U62317.2	31
U62317.4	25
U91328.1	14
UBA6-AS1	1
UBAC2-AS1	1
UBL7-AS1	26
UBR5-AS1	3
UCA1	5
UNC5B-AS1	1
URB1-AS1	3
USP30-AS1	75
USP46-AS1	4
VIM-AS1	5
VPS13B-DT	28
VPS9D1-AS1	6
WAC-AS1	2
WAKMAR2	6
WARS2-AS1	2
WDR86-AS1	11
WNT5A-AS1	23
YTHDF3-AS1	5
Z69706.1	6
Z82243.1	15
Z98884.2	5
ZBED5-AS1	2
ZBTB11-AS1	3
ZEB1-AS1	5
ZFAS1	15
ZFPM2-AS1	4
ZNF213-AS1	17
ZNF503-AS1	23
ZNF503-AS2	1
ZNF528-AS1	12
ZNF667-AS1	27
ZNF674-AS1	18
ZNF710-AS1	21
ZNNT1	3
ZSCAN16-AS1	29
