# Supplementary material for: An immune-related lncRNA pairs signature to identify the prognosis and predict the immune landscape of laryngeal squamous cell carcinoma
Source: BMC Cancer. 2022 May 14;22:545. doi: 10.1186/s12885-022-09524-1 (PMC9107277; doi:10.1186/s12885-022-09524-1)
Supplement: Supplementary file 4 — Additional file 4. A total of 301 differently expressed immune-related lncRNAs were identified. [file 12885_2022_9524_MOESM4_ESM.xls]

## Sheet: Sheet1
A total of 301 differently expressed immune-related lncRNAs were identified
lncRNA	conMean	treatMean	logFC	pValue	fdr
LINC02870	0.214138	1.32995	2.63476	0.000107056	0.00043214
LINC02244	0.0390755	0.617511	3.98213	0.00442297	0.0092269
AC084117.1	0.232234	0.792424	1.7707	0.00186251	0.00455536
LINC00626	0.043966	1.21726	4.7911	0.000588851	0.00175069
AC113346.1	0.0115724	1.59146	7.10352	1.33901e-07	1.38657e-05
AC079949.1	0.103764	0.89439	3.10759	0.00340652	0.00736705
AL162413.1	0.0758141	9.45373	6.96227	5.77263e-06	5.84921e-05
AL021707.8	0.220105	0.837014	1.92706	7.79047e-05	0.000342335
AC010343.3	0.0193625	0.740022	5.25623	6.42723e-06	6.2571e-05
LINC02487	21.8869	0.587948	-5.21824	2.58587e-06	3.77846e-05
VPS9D1-AS1	2.38731	6.76964	1.5037	9.98053e-05	0.000407846
AC005392.2	46.0215	4.90164	-3.23097	1.07017e-05	8.50147e-05
AC007785.1	0.212175	2.25102	3.40725	0.000255314	0.000889569
AC107959.3	0.116307	1.01235	3.1217	1.91431e-05	0.000126743
AC021028.1	0.114785	0.70347	2.61555	1.77306e-05	0.000118977
CHROMR	0.636399	1.84879	1.53858	2.48521e-06	3.73912e-05
AC087612.1	0.0256801	4.80361	7.54732	1.73407e-05	0.000118754
AC004034.1	0.115133	0.987696	3.10077	0.000681296	0.00195183
HAGLROS	0.0881381	1.14837	3.70367	2.04512e-07	1.51472e-05
LINC00942	0.0507818	2.26647	5.47999	0.000621025	0.0018299
AL079303.1	1.41604	0.474923	-1.5761	5.64891e-06	5.84921e-05
AC018653.3	0.293588	1.21074	2.04403	1.64198e-05	0.00011402
AC129492.1	0.210527	0.887062	2.07503	9.98053e-05	0.000407846
MIR503HG	0.0351268	0.571719	4.02466	1.22998e-07	1.38657e-05
AP005230.1	0.178096	0.81499	2.19413	8.97933e-05	0.000385994
ATP1B3-AS1	0.171824	1.42517	3.05213	6.63653e-06	6.39813e-05
AC124798.1	0.240028	0.828038	1.78649	0.00200266	0.00480348
AC078883.1	0.181489	0.713351	1.97473	1.26155e-06	2.60982e-05
LINC02253	0.0651571	0.803543	3.62438	0.00858786	0.0159995
AL591501.1	0.0353559	0.581662	4.04016	0.00363694	0.00776662
TBILA	0.125864	0.665518	2.40261	3.32462e-06	4.23249e-05
AL645608.7	0.290572	1.28694	2.14698	0.0026593	0.00608452
AP003555.1	0.0679161	0.635262	3.22552	1.37394e-06	2.65467e-05
AC099066.2	0.137691	0.825074	2.58309	2.59392e-05	0.000159017
AL513123.1	0.125451	0.677096	2.43223	1.4567e-05	0.000106361
AC136475.3	0.29883	1.98334	2.73054	5.05618e-05	0.000261499
NCK1-DT	1.2473	3.70677	1.57135	1.15757e-06	2.49884e-05
LINC01116	0.434097	1.77698	2.03334	0.000185757	0.000673199
AC105460.1	0.00953586	15.8278	10.6968	3.67766e-06	4.34752e-05
LINC02560	18.2744	5.94411	-1.62029	4.05792e-05	0.000222625
AL109615.3	0.068966	0.693764	3.33049	1.49704e-06	2.65467e-05
AL033397.2	0.117965	0.786382	2.73687	0.000185668	0.000673199
HAGLR	0.282193	1.73514	2.6203	9.1399e-06	7.43928e-05
CT69	0.501682	2.53652	2.33801	0.00447401	0.0093059
AL359771.1	0.0853775	2.20641	4.6917	3.05953e-06	4.1618e-05
AL133330.1	0.200378	0.657695	1.7147	9.30202e-05	0.000394739
TBX2-AS1	0.102297	0.575856	2.49294	2.1467e-05	0.000137527
AC254633.1	3.24398	0.865616	-1.90597	1.3726e-06	2.65467e-05
ERVH48-1	0.0234263	0.850744	5.18252	0.0306992	0.0460487
PCED1B-AS1	0.488868	1.46686	1.58521	0.00158841	0.00398305
LINC01436	0.125495	1.81377	3.85329	8.43748e-06	7.20944e-05
AP002387.2	1.4675	5.78258	1.97835	6.28431e-05	0.000304406
LINC02577	0.069374	0.720044	3.37562	1.35219e-05	0.000101722
AP002336.2	0.236015	0.868123	1.87902	0.000640782	0.00186052
AL357033.4	6.18964	1.26439	-2.29142	5.04179e-07	1.84459e-05
AL355803.1	0.124011	0.644424	2.37754	0.000626143	0.00183953
DLGAP1-AS2	0.237302	1.51146	2.67115	4.80882e-06	5.30573e-05
AP005482.2	0.0946486	1.01817	3.42726	0.0104236	0.0186879
AL365181.3	0.33248	4.07324	3.61484	0.00068206	0.00195183
LINC01094	0.267756	0.912217	1.76846	9.50857e-06	7.67643e-05
MIAT	0.124265	1.44359	3.53817	4.08413e-06	4.66154e-05
AL031600.1	0.113559	0.561411	2.30562	0.000141135	0.000546075
AC084018.1	0.363705	1.18246	1.70096	0.00121753	0.00321545
AC004471.1	0.166689	0.587446	1.8173	1.77328e-05	0.000118977
AP000695.2	0.0996297	0.639718	2.68279	1.49709e-06	2.65467e-05
AC004687.1	0.19258	0.679123	1.81821	0.00716183	0.0137027
AC080037.2	0.371834	1.0798	1.53803	0.0188597	0.0310074
LINC02575	0.0328736	1.86051	5.82263	0.000585345	0.00174549
BX470102.1	0.373817	1.73082	2.21105	6.38284e-06	6.2571e-05
U62317.2	2.27849	9.57975	2.07191	9.73801e-07	2.30234e-05
AL513318.2	1.14091	4.40897	1.95026	0.000268561	0.000922772
AC131009.3	0.5085	1.59875	1.65262	8.78491e-06	7.20944e-05
HOXC13-AS	0.0564281	2.07896	5.20331	2.93312e-07	1.52368e-05
DSG1-AS1	4.17658	1.39905	-1.57787	0.000110862	0.000443906
AC104031.1	0.206689	1.01313	2.29328	0.000316538	0.00104473
AC090970.2	0.253973	0.780334	1.61942	5.84655e-05	0.000287407
LINC01614	0.0135943	1.64023	6.91475	8.26854e-07	2.05267e-05
LBX2-AS1	0.60812	2.23575	1.87833	1.06187e-06	2.39644e-05
AC093484.4	0.189725	0.987053	2.37922	9.96609e-05	0.000407846
BX322562.1	0.395288	1.14214	1.53076	0.000107056	0.00043214
TRPM2-AS	0.0407609	1.16648	4.83883	1.20367e-05	9.26576e-05
AFAP1-AS1	0.0257503	3.7541	7.18773	2.38335e-06	3.64103e-05
LINC00393	0.0433486	0.711311	4.03642	0.00528757	0.0107154
LINC01010	0.126401	0.664695	2.39468	0.000424209	0.00133727
AC023906.5	0.111469	0.927031	3.05597	8.78374e-06	7.20944e-05
DUXAP8	0.0238507	0.57538	4.59241	1.41432e-07	1.38657e-05
AC026356.1	0.165888	0.965269	2.54072	2.94396e-07	1.52368e-05
CCDC144NL-AS1	0.0857826	0.632946	2.88332	0.00258573	0.00597123
MIR9-3HG	0.0952697	0.960854	3.33423	7.51842e-05	0.000337819
MELTF-AS1	0.481839	2.63171	2.44938	5.75853e-07	1.84459e-05
LINC02163	0.00415109	0.631098	7.24823	6.04159e-07	1.85066e-05
AC012213.4	0.0158113	0.608588	5.26644	8.37774e-06	7.20944e-05
AC110619.1	3.46968	0.452997	-2.93723	3.68826e-07	1.74114e-05
AC138207.4	0.224009	1.04426	2.22086	4.33892e-08	1.26374e-05
AC022211.4	0.167007	0.67196	2.00847	8.44284e-06	7.20944e-05
AC138028.4	0.207917	0.713059	1.77801	3.01479e-05	0.000178195
LINC02428	0.066799	1.19346	4.15918	1.39517e-06	2.65467e-05
MIR2117HG	0.292264	1.9733	2.75527	0.000482206	0.00148245
AC008649.1	0.0575795	1.00193	4.12109	0.000939221	0.00259068
AC068305.2	0.169856	0.543116	1.67694	0.00360437	0.00771412
AC034213.1	0.0192439	0.687301	5.15847	1.49324e-05	0.000108232
LINC02657	0.448826	2.33117	2.37683	0.000146278	0.000558671
NKILA	0.152874	0.987633	2.69163	3.32462e-06	4.23249e-05
AC023906.2	0.174946	1.59352	3.18724	2.10126e-06	3.3654e-05
AC114956.1	0.0846279	1.3339	3.97837	7.68921e-08	1.27256e-05
AC015660.2	0.0250293	0.83652	5.06271	0.00015177	0.000570861
ATP2A1-AS1	0.406945	1.29122	1.66583	9.98053e-05	0.000407846
AC073365.1	0.00961151	3.07407	8.32117	7.15297e-05	0.000333469
AC105118.1	0.0383407	0.714127	4.21923	2.22599e-05	0.000141036
AC083964.1	0.205444	0.920336	2.16342	8.78491e-06	7.20944e-05
LINC00520	0.0404902	0.935446	4.53001	5.21586e-06	5.62973e-05
AC092687.3	0.502181	1.67329	1.73641	0.000198757	0.000717694
SNHG12	1.21985	3.55549	1.54334	0.000547531	0.00165258
AL356234.2	0.0841705	1.39037	4.04601	1.45462e-05	0.000106361
LINC01410	0.238307	0.794048	1.73641	6.13108e-06	6.08817e-05
AC090204.1	0.43918	2.14706	2.28948	0.0106847	0.0190483
AC026401.3	4.96762	17.569	1.82241	4.33892e-08	1.26374e-05
AC073611.1	0.328086	1.04501	1.67137	2.93604e-06	4.04929e-05
GAPLINC	0.0726047	1.1171	3.94355	2.1467e-05	0.000137527
KDM4A-AS1	0.161795	0.840479	2.37704	2.70162e-06	3.77846e-05
LINC01694	0.022605	1.05085	5.53877	4.43231e-06	5.00145e-05
C1RL-AS1	0.210823	0.7954	1.91565	1.49709e-06	2.65467e-05
AC104083.1	0.771391	2.8227	1.87154	1.64198e-05	0.00011402
AC008115.3	0.19543	0.740799	1.92243	2.69381e-05	0.000164107
AC090152.1	0.135868	0.71694	2.39965	7.51842e-05	0.000337819
AP003390.1	0.615412	1.75021	1.5079	0.000243074	0.000855072
LINC01322	0.0658442	0.926789	3.81511	4.55783e-06	5.08531e-05
LINC02100	0.0267319	0.580634	4.441	7.91487e-07	2.05267e-05
CCDC18-AS1	0.339086	0.965251	1.50925	9.89142e-06	7.92111e-05
LINC01160	0.0886461	2.71318	4.93578	3.46464e-06	4.31963e-05
AC027031.2	0.687848	2.05351	1.57793	0.00698103	0.0134344
AC007384.1	0.200104	0.61902	1.62924	0.00412786	0.0086294
AL133243.2	0.305567	0.981603	1.68365	7.19884e-06	6.80805e-05
ZFPM2-AS1	0.054005	1.55725	4.84977	2.59086e-06	3.77846e-05
LINC02820	0.270995	1.7311	2.67535	0.000409703	0.00130316
FOXD3-AS1	0.0638003	1.20252	4.23636	3.60927e-06	4.31963e-05
AC110285.2	0.136161	0.647576	2.24973	0.00552902	0.0110475
AC012073.1	0.52941	1.52086	1.52243	2.70162e-06	3.77846e-05
RUSC1-AS1	0.260088	0.806445	1.63258	1.98913e-05	0.000130809
AL391427.1	0.0897899	0.798369	3.15243	0.000428452	0.00134637
BX322234.2	0.0088776	0.577494	6.02349	0.000326292	0.00106886
AC132872.3	0.237273	0.719118	1.59968	0.000179561	0.000655529
AL121832.2	0.750235	2.28874	1.60914	8.11407e-06	7.20944e-05
LINC02582	0.006962	2.11399	8.24625	0.000601925	0.0017789
AL035446.1	0.29498	2.19812	2.89758	0.000316651	0.00104473
P3H2-AS1	0.0543638	0.929602	4.0959	2.82587e-05	0.000170871
AC116914.2	0.173115	0.817341	2.23921	2.49787e-05	0.000155999
AL132712.1	0.567758	2.11039	1.89416	2.10126e-06	3.3654e-05
MYOSLID	0.402216	2.86204	2.831	5.75853e-07	1.84459e-05
LINC02570	0.100254	0.761336	2.92487	0.0273645	0.0418045
AC016394.3	0.278867	0.929262	1.73651	4.70006e-05	0.00024694
AL357033.3	4.77662	0.775915	-2.62202	4.82261e-07	1.84459e-05
AF127577.3	0.0841913	0.633403	2.91138	2.70122e-06	3.77846e-05
MIR1915HG	0.19468	0.87864	2.17417	1.10872e-06	2.44659e-05
LINC02522	0	0.645391	Inf	0.000848924	0.0023746
AC114489.2	0.190857	0.990553	2.37574	3.61057e-06	4.31963e-05
LINC01518	0.0868202	1.38734	3.99815	2.83925e-05	0.000170871
AC006206.2	0.181316	1.38047	2.92858	2.01449e-06	3.3654e-05
AC128709.3	0.156939	0.857506	2.44994	0.032033	0.047724
AL357079.1	0.20343	0.712103	1.80755	3.61057e-06	4.31963e-05
AC010789.1	0.00769032	1.06256	7.11029	0.0017974	0.00442883
AL355312.4	9.64931	2.27834	-2.08244	7.79729e-06	7.20944e-05
PCAT7	0.120421	1.27303	3.4021	5.76419e-06	5.84921e-05
AP001547.1	0.00580381	0.557559	6.58598	9.65925e-05	0.000404711
LINC02041	0.32164	2.55901	2.99207	8.77906e-06	7.20944e-05
LINC01269	8.66813	1.56666	-2.46803	2.6887e-07	1.52368e-05
MSC-AS1	0.243046	1.36777	2.49253	1.91454e-05	0.000126743
ELFN1-AS1	0.0191282	1.14023	5.89747	0.000243691	0.000855072
SCGB1B2P	0.191262	1.51163	2.98248	0.0028122	0.00626125
LINC01748	0.316314	1.34707	2.09039	1.4062e-05	0.000104239
LINC02561	0.10849	1.08467	3.32162	0.000268347	0.000922772
LINC01176	0.722359	2.1818	1.59473	0.000136541	0.000531707
ACBD3-AS1	4.47483	0.844132	-2.40629	1.37448e-06	2.65467e-05
AC079949.2	0.0880335	0.637788	2.85695	0.0176036	0.0294286
AC128709.2	0.0762135	1.72833	4.50319	3.49393e-05	0.00019745
AP002761.4	18.7551	5.74815	-1.70611	5.50934e-07	1.84459e-05
AC010980.2	0.0937632	0.673979	2.84561	3.76897e-05	0.000207921
FALEC	6.71807	0.50108	-3.74493	3.1834e-06	4.23249e-05
AC010731.2	0.0292808	0.589206	4.33074	0.00302417	0.00671813
AC093895.2	0.0357632	1.27833	5.15964	2.13555e-07	1.51472e-05
TYMSOS	0.521174	1.58667	1.60617	0.00224504	0.00528275
LINC01426	0.0793008	0.619751	2.96628	1.64198e-05	0.00011402
LINC01615	0.473863	4.87262	3.36216	1.20848e-06	2.55324e-05
AC020916.1	3.00267	10.4498	1.79916	3.76897e-05	0.000207921
AC109454.3	0.0480819	1.21246	4.6563	1.14036e-05	8.91633e-05
AL354733.3	0.197889	0.706132	1.83524	0.000136527	0.000531707
AC106799.2	0.153487	0.802167	2.38579	0.000146076	0.000558671
TMEM147-AS1	0.383167	1.12058	1.5482	1.20371e-05	9.26576e-05
AC022144.1	0.228739	0.907205	1.98772	0.000986298	0.00268327
GASAL1	0.201206	1.14674	2.5108	3.61057e-06	4.31963e-05
PICSAR	0.567263	5.5876	3.30014	0.0164204	0.0277788
AC091729.1	0.144237	0.783204	2.44095	0.000327196	0.00106886
LINC00941	0.100116	1.28202	3.67867	5.50911e-07	1.84459e-05
AC083809.1	0.0390735	0.719466	4.20266	5.7165e-05	0.00028525
AC008610.1	0.131248	0.622963	2.24685	2.4052e-05	0.000151163
AL161785.1	2.02631	0.576667	-1.81305	9.73762e-07	2.30234e-05
AC106875.1	0.00392019	0.743659	7.56757	0.0207266	0.0333035
LINC02454	0.0590379	0.617241	3.38612	7.40654e-05	0.000337819
AC005014.3	0.139751	0.539733	1.94939	0.0271496	0.0415402
KC877982.1	0.0293611	2.74327	6.54585	0.00175585	0.00433722
AL512274.1	31.7626	5.04928	-2.65318	1.7819e-07	1.47452e-05
AC108676.1	0.0771576	1.56333	4.34067	1.25084e-05	9.55452e-05
AC012065.3	0.100708	0.583736	2.53514	0.000660377	0.00191182
AC018695.6	0.155419	1.15251	2.89055	3.25648e-06	4.23249e-05
LINC00839	0.283378	2.233	2.97818	0.00459511	0.00948636
AP001207.3	4.45318	1.54734	-1.52505	6.74933e-05	0.000319319
LINC02195	0.249173	1.25589	2.33349	5.43627e-05	0.000275496
AL138789.1	0.150879	2.57301	4.09199	0.00037879	0.00122123
AL583808.1	0.189888	1.28354	2.75691	0.000731925	0.00206478
AC048341.2	0.156311	1.04157	2.73626	5.4308e-06	5.7987e-05
LINC00460	0.0366878	1.17258	4.99824	7.31024e-07	2.05267e-05
AC116407.2	0.143772	0.726019	2.33623	2.01457e-06	3.3654e-05
LNCAROD	0.43834	2.02939	2.21093	0.000679062	0.00195183
AC124852.1	0.609564	2.06393	1.75954	9.63564e-05	0.000404711
U62317.1	0.797774	9.31005	3.54474	5.78479e-08	1.26374e-05
LINC01063	0.151871	0.773054	2.34772	6.99294e-05	0.000327856
ZNF710-AS1	3.30454	1.08028	-1.61304	7.79729e-06	7.20944e-05
AL391244.2	0.460699	1.30459	1.5017	4.08413e-06	4.66154e-05
AC122685.1	0.100082	3.26589	5.02822	2.02371e-05	0.000132207
KCNMB2-AS1	0.584354	3.30927	2.5016	5.21586e-06	5.62973e-05
AL021707.6	0.691992	2.49481	1.8501	0.00031668	0.00104473
AC019080.4	0.0866096	1.72818	4.31858	0.00279954	0.00626125
FEZF1-AS1	0.0195376	1.03387	5.72566	3.24063e-05	0.000186467
LINC00592	0.176667	0.772154	2.12786	6.99953e-05	0.000327856
BOK-AS1	0.00543804	0.986195	7.50264	0.00606817	0.0119795
C5orf66-AS1	9.54551	2.94747	-1.69535	3.76897e-05	0.000207921
AC012236.1	0.163316	0.896895	2.45727	0.000338098	0.00109716
HLA-DQB1-AS1	0.348693	1.2969	1.89504	0.00792769	0.014938
AC091182.2	0.863417	3.01715	1.80506	0.00168384	0.00420113
AC025575.2	0.0681272	3.83641	5.81538	1.52389e-05	0.000108865
AC147651.2	0.0629005	0.759906	3.59468	0.0159275	0.027222
AC144831.1	2.27643	0.737506	-1.62605	5.88884e-06	5.90669e-05
AC104695.4	0.318438	1.14578	1.84725	0.0160393	0.0272781
AC027796.4	0.253024	1.13233	2.16195	6.75298e-05	0.000319319
LINC02298	0.518303	1.87564	1.85552	9.30202e-05	0.000394739
LINC01004	0.30397	0.872767	1.52167	2.59424e-05	0.000159017
AC055822.1	0.209101	0.836134	1.99953	6.28431e-05	0.000304406
AC020765.2	0.211506	0.636422	1.58928	0.0004242	0.00133727
AC004148.1	0.307144	0.943348	1.61888	0.0013712	0.0035644
AC012368.1	0.171865	0.877221	2.35166	0.00459511	0.00948636
AL359091.4	0.145153	1.0917	2.91093	2.34573e-07	1.52368e-05
CFAP58-DT	0.247954	1.13721	2.19736	5.84655e-05	0.000287407
MIR155HG	0.163999	0.59089	1.8492	0.000338098	0.00109716
HOXC-AS1	0.0208927	0.591653	4.82368	4.96483e-07	1.84459e-05
AC104088.1	0.283897	0.880794	1.63344	0.00876253	0.0161802
AC009118.2	0.132421	0.681136	2.36281	0.000131905	0.000517712
NFE4	0.0145176	0.805056	5.79321	0.0076298	0.0145142
ADGRD1-AS1	0.0283306	1.28822	5.50688	0.00772387	0.0146202
AL365181.2	0.0399363	0.887922	4.47466	0.00020209	0.000727086
AC022031.2	0.0434036	1.09603	4.65833	5.0066e-08	1.26374e-05
LINC01679	0.347784	1.47969	2.08904	2.22987e-05	0.000141036
LINC01842	0.0612182	0.572676	3.22569	7.78405e-05	0.000342335
TSPEAR-AS1	0.0230445	0.571923	4.63333	1.51206e-05	0.000108803
AC011287.1	0.0235823	1.64486	6.12412	1.51026e-07	1.38657e-05
AC128709.1	0.060519	0.728977	3.59041	5.41295e-05	0.000275496
Z82243.1	0.272395	0.800747	1.55565	0.000141331	0.000546075
LINC01605	1.61489	5.20772	1.68922	0.00163548	0.00409076
HCP5	7.35915	22.7539	1.6285	3.12963e-05	0.000181738
AC104041.1	0.0421384	0.874886	4.37589	3.06884e-07	1.52368e-05
AP003352.1	0.476855	1.36195	1.51405	6.28431e-05	0.000304406
AC156455.1	0.0273812	0.599797	4.45321	3.25541e-06	4.23249e-05
AP001783.1	0.185436	0.990362	2.41703	0.0242101	0.0377998
AC100801.1	0.00549301	3.34731	9.25119	5.53819e-06	5.84921e-05
PRKAR1B-AS1	0.338921	1.0901	1.68543	2.59424e-05	0.000159017
AC008735.2	0.455261	1.71382	1.91245	0.000601837	0.0017789
AC134312.5	0.0540538	1.04667	4.27526	6.36323e-08	1.26374e-05
LINC01629	0.0362116	1.16152	5.00342	0.00038799	0.00123882
AF165147.1	0.0593003	0.720002	3.60189	0.00380619	0.00804159
SMILR	2.27754	0.779281	-1.54726	3.0139e-05	0.000178195
AL355488.1	0.176252	0.651505	1.88613	0.000212609	0.000762168
ZNNT1	0.442977	1.26715	1.51628	0.0007258	0.00205333
AC008011.2	0.112282	1.40633	3.64673	5.15279e-07	1.84459e-05
TSPEAR-AS2	0.0151062	0.623908	5.36812	7.32899e-05	0.000337819
LINC00668	0.036124	1.66236	5.52413	9.30105e-05	0.000394739
AC004585.1	0.19839	0.78873	1.99119	5.05618e-05	0.000261499
SCAT1	0.0907726	1.15465	3.66906	6.15022e-07	1.85066e-05
SOX2-OT	0.088503	0.600135	2.76149	0.0153088	0.0263004
AL139246.5	0.301295	1.39268	2.20861	2.19152e-06	3.40028e-05
LINC02154	0.00890134	0.81454	6.51582	1.53598e-07	1.38657e-05
CD44-AS1	0.485145	1.41508	1.5444	0.000565104	0.00169531
IGFL2-AS1	0.550295	5.32062	3.27332	0.00629812	0.0123597
MAFA-AS1	0.0473582	0.902056	4.25153	8.21626e-05	0.000356277
LINC00392	0.0710144	9.02503	6.98968	0.0241955	0.0377998
AL589765.4	0.238313	1.03229	2.11491	0.00064073	0.00186052
AL031186.1	0.212893	0.726705	1.77124	0.00031668	0.00104473
AC108488.1	0.230366	0.721056	1.64618	1.70643e-05	0.000117672
AC023310.4	0.0180416	0.737046	5.35236	0.000858085	0.00239348
AL158166.1	0.0462265	0.559478	3.59729	1.49013e-06	2.65467e-05
U62317.4	0.0765353	1.02049	3.73699	7.16616e-07	2.05267e-05
LINC01980	0.119725	3.63022	4.92226	8.40928e-06	7.20944e-05
LINC01089	0.349471	1.00349	1.52178	0.000259799	0.000898888
ZNF503-AS1	1.72346	0.39895	-2.11103	1.06187e-06	2.39644e-05
AC132192.2	0.173269	0.617615	1.8337	7.51842e-05	0.000337819
AL590666.2	0.34359	2.91948	3.08695	0.00200252	0.00480348
AC026355.2	0.0624729	0.593575	3.24813	0.00320254	0.00702013
SNHG25	0.631928	2.11993	1.74618	5.43778e-05	0.000275496
H19	259.864	77.6426	-1.74284	4.87504e-05	0.000254785
AC010275.1	0.0681459	1.89109	4.79445	8.36264e-06	7.20944e-05
PLBD1-AS1	4.59709	1.48713	-1.62819	7.83285e-07	2.05267e-05
G2E3-AS1	0.00341561	1.02872	8.23449	2.82101e-07	1.52368e-05
AP000695.1	0.20301	1.0954	2.43183	2.10126e-06	3.3654e-05
