# Supplementary material for: An immune-related lncRNA pairs signature to identify the prognosis and predict the immune landscape of laryngeal squamous cell carcinoma
Source: BMC Cancer. 2022 May 14;22:545. doi: 10.1186/s12885-022-09524-1 (PMC9107277; doi:10.1186/s12885-022-09524-1)
Supplement: Supplementary file 5 — Additional file 5. A total of 35225 lncRNA pairs were constructed. [file 12885_2022_9524_MOESM5_ESM.xls]

## Sheet: Sheet1
A total of 35225 lncRNA pairs were constructed.
lncRNA pair	TCGA-CV-7101-11A-01R-2016-07	TCGA-CV-7242-11A-01R-2016-07	TCGA-CV-7177-11A-01R-2016-07	TCGA-CV-6935-11A-01R-1915-07	TCGA-H7-A6C5-11A-11R-A30B-07	TCGA-CV-7437-11A-01R-2132-07	TCGA-CV-7440-11A-01R-2187-07	TCGA-CV-7245-11A-01R-2016-07	TCGA-CV-7261-11A-01R-2016-07	TCGA-CV-6962-11A-01R-1915-07	TCGA-CV-7424-11A-01R-2081-07	TCGA-CV-7250-11A-01R-2016-07	TCGA-F7-7848-01A-11R-2132-07	TCGA-BA-A6DA-01A-31R-A31N-07	TCGA-CV-5431-01A-01R-1514-07	TCGA-D6-6826-01A-11R-1915-07	TCGA-CN-4739-01A-02R-1514-07	TCGA-CN-6022-01A-21R-1686-07	TCGA-UF-A7JF-01A-11R-A34R-07	TCGA-CV-7245-01A-11R-2016-07	TCGA-UF-A7JJ-01A-11R-A34R-07	TCGA-CV-7242-01A-11R-2016-07	TCGA-BA-6870-01A-11R-1873-07	TCGA-BA-4076-01A-01R-1436-07	TCGA-CV-5441-01A-01R-1514-07	TCGA-CN-6010-01A-11R-1686-07	TCGA-T3-A92M-01A-31R-A39I-07	TCGA-CN-A497-01A-11R-A24H-07	TCGA-QK-A8ZB-01A-11R-A39I-07	TCGA-D6-8568-01A-11R-2403-07	TCGA-CV-A45Z-01A-21R-A24Z-07	TCGA-CV-5444-01A-02R-1514-07	TCGA-CN-5363-01A-01R-1436-07	TCGA-CN-5356-01A-01R-1436-07	TCGA-CN-4723-01A-01R-1436-07	TCGA-CV-7422-01A-21R-2081-07	TCGA-BB-4217-01A-11R-2081-07	TCGA-CV-7437-01A-21R-2132-07	TCGA-BA-6869-01A-11R-1873-07	TCGA-CN-A6V3-01A-12R-A34R-07	TCGA-TN-A7HJ-01A-12R-A34R-07	TCGA-CV-7247-01A-11R-2016-07	TCGA-CV-7261-01A-11R-2016-07	TCGA-CN-A63W-01A-11R-A30B-07	TCGA-CN-4735-01A-01R-1436-07	TCGA-CV-5434-01A-01R-1686-07	TCGA-CN-6988-01A-11R-1915-07	TCGA-BA-4078-01A-01R-1436-07	TCGA-F7-8298-01A-11R-2403-07
LINC02870|AC084117.1	1	1	1	1	0	1	1	0	1	1	0	0	1	0	1	0	1	0	1	1	0	1	1	0	0	1	0	1	0	1	1	0	0	1	0	1	0	0	1	0	0	1	1	1	1	1	1	0	0
LINC02870|LINC00626	1	1	1	1	0	1	1	1	1	1	1	1	1	1	1	1	1	1	1	1	1	1	1	1	0	0	1	0	1	1	0	0	1	1	0	1	1	1	1	1	1	1	1	1	0	1	1	0	1
LINC02870|AC113346.1	1	1	1	1	1	1	1	0	1	1	1	1	1	0	0	0	1	0	1	1	0	1	1	0	0	1	0	1	0	0	1	0	0	1	0	1	1	1	1	0	1	1	0	1	0	1	1	0	0
LINC02870|AC079949.1	1	1	1	1	0	1	0	0	1	1	1	1	1	1	1	0	1	0	1	0	1	1	1	1	1	1	0	1	1	1	1	0	0	0	0	1	0	1	1	1	0	0	1	1	1	1	1	0	1
LINC02870|AL162413.1	1	1	0	1	1	1	1	1	1	1	1	1	0	0	0	1	0	0	0	0	1	0	0	1	0	1	1	1	0	0	0	0	1	0	1	1	0	0	0	0	0	0	0	0	1	0	0	1	1
LINC02870|AL021707.8	1	0	0	1	0	1	0	0	0	1	0	0	1	0	1	0	1	0	1	1	1	1	1	0	1	1	0	1	0	0	0	0	0	1	0	1	0	1	1	0	0	1	1	1	0	1	1	0	0
LINC02870|AC010343.3	1	1	1	1	1	1	1	1	1	1	1	1	1	0	1	0	1	0	1	0	1	1	1	0	1	1	1	1	1	0	0	0	1	1	1	1	1	1	1	1	1	1	0	0	1	1	1	1	1
LINC02870|LINC02487	0	0	0	0	1	0	0	0	0	0	0	0	1	0	1	1	1	1	1	1	1	1	1	1	0	1	1	1	0	0	1	1	1	1	1	1	0	1	1	0	0	1	1	1	1	1	1	1	1
LINC02870|AC005392.2	0	0	0	0	0	0	0	0	0	0	0	0	0	0	1	0	0	0	1	1	0	1	1	0	0	0	0	1	0	0	0	0	1	1	0	0	0	1	0	0	0	1	1	1	1	0	0	0	1
LINC02870|AC007785.1	1	1	0	1	0	1	1	0	1	1	0	1	1	0	0	1	1	0	1	1	0	1	1	0	1	1	0	0	0	0	1	0	0	1	0	1	1	1	1	1	0	0	1	1	1	0	1	0	1
LINC02870|AC107959.3	1	1	0	1	0	1	0	1	1	1	1	1	1	1	1	0	0	0	1	0	1	1	1	1	0	1	0	1	0	0	0	0	1	0	1	1	0	0	1	0	0	0	1	0	0	1	1	0	0
LINC02870|AC021028.1	1	1	0	1	0	1	0	0	1	1	1	1	1	0	1	0	1	0	1	1	1	1	1	1	0	0	0	1	0	1	1	0	0	1	1	1	0	0	1	0	1	1	1	1	0	1	1	0	1
LINC02870|CHROMR	0	0	0	0	0	0	0	0	0	0	0	0	1	0	1	0	1	0	1	1	0	1	0	0	0	0	0	1	0	0	1	0	0	0	0	0	0	0	1	0	0	0	0	0	0	0	1	0	0
LINC02870|AC087612.1	1	1	1	1	1	1	1	1	1	1	1	1	1	0	0	0	1	0	1	0	0	0	1	1	0	0	0	0	0	1	1	0	1	0	0	1	1	0	0	0	0	0	1	0	0	0	1	0	0
LINC02870|AC004034.1	1	1	1	1	0	1	0	0	1	1	0	1	1	0	1	1	0	1	1	1	1	1	1	1	0	1	0	0	0	1	1	0	1	1	0	1	1	1	1	0	0	1	1	1	1	1	1	0	1
LINC02870|HAGLROS	1	1	1	1	0	1	1	0	1	1	1	1	1	0	1	1	1	0	1	1	0	1	0	0	1	0	0	1	0	0	0	0	0	1	1	0	1	0	1	0	0	1	0	1	1	0	1	0	1
LINC02870|AL079303.1	0	0	0	0	0	0	0	0	0	0	0	0	1	1	1	1	0	1	1	1	1	1	1	1	1	1	1	1	1	1	1	0	1	1	0	1	0	0	1	1	0	1	1	1	1	1	1	0	1
LINC02870|AC018653.3	1	0	0	1	0	0	1	0	1	1	0	1	1	1	0	0	1	0	1	1	1	1	1	0	0	0	0	1	0	0	1	0	0	1	0	1	0	0	1	0	0	1	1	1	0	1	1	0	0
LINC02870|AC129492.1	1	1	1	1	1	0	0	1	0	1	0	0	1	0	1	0	1	0	1	1	0	1	1	0	0	0	1	1	0	1	1	0	1	1	0	1	0	0	1	0	0	1	1	1	0	0	1	1	1
LINC02870|MIR503HG	1	1	1	1	1	1	1	0	1	1	1	1	1	0	1	0	1	1	1	1	0	1	0	1	1	1	0	1	0	1	1	0	0	1	0	1	1	1	1	0	0	1	1	1	1	1	1	0	0
LINC02870|AP005230.1	1	1	0	1	0	1	1	0	1	1	0	1	1	0	1	1	1	1	1	1	1	1	1	1	0	1	1	1	0	0	1	0	0	1	1	1	1	0	1	0	0	0	1	1	1	1	1	0	0
LINC02870|ATP1B3-AS1	1	1	1	1	0	1	1	0	1	1	0	1	1	1	1	0	0	0	1	1	1	1	1	0	0	0	0	1	0	0	0	0	0	0	0	1	1	1	1	0	0	1	1	1	0	0	1	0	0
LINC02870|AC124798.1	1	1	0	1	0	0	0	0	0	1	0	1	1	0	1	1	1	0	1	1	1	1	1	1	0	1	0	1	0	1	0	0	1	1	0	1	1	1	1	1	1	1	1	1	1	0	1	0	1
LINC02870|AC078883.1	1	1	0	1	0	1	0	0	1	1	0	1	1	0	1	0	1	0	1	1	1	1	1	0	1	1	0	1	0	0	1	0	0	1	0	1	0	0	1	0	0	1	1	1	1	1	1	0	0
LINC02870|LINC02253	1	1	1	1	0	1	1	1	1	1	1	1	1	1	1	1	0	1	1	1	1	1	1	1	1	1	0	1	0	1	1	0	1	1	0	1	1	0	1	1	0	1	1	1	0	1	1	0	1
LINC02870|TBILA	1	1	0	1	0	1	0	0	1	1	0	1	1	0	1	1	1	0	1	1	1	1	1	0	1	1	0	1	0	0	0	0	1	1	0	1	1	1	1	0	0	1	1	1	1	1	1	0	0
LINC02870|AL645608.7	0	1	0	1	0	0	0	0	0	1	0	1	1	0	0	1	0	0	1	1	1	1	1	1	0	1	0	1	0	0	0	0	1	1	0	1	1	0	1	0	0	1	1	1	1	1	1	0	0
LINC02870|AP003555.1	1	1	1	1	0	1	0	0	1	1	1	1	1	0	0	0	1	0	1	1	1	1	1	1	0	1	0	1	0	1	1	0	0	1	1	1	1	1	1	1	1	0	1	1	0	1	1	0	0
LINC02870|AC099066.2	1	1	1	1	0	1	0	0	1	1	1	1	1	0	1	1	1	0	1	0	0	1	0	1	1	1	0	1	0	1	1	0	0	1	0	1	1	0	1	0	0	1	1	1	1	1	1	0	0
LINC02870|AL513123.1	1	1	0	1	0	1	0	1	1	1	1	1	1	1	1	1	1	0	1	1	1	1	1	1	1	1	1	1	0	1	1	0	0	1	1	1	0	1	1	0	0	1	1	1	1	1	1	1	0
LINC02870|AC136475.3	1	0	0	1	0	1	0	0	0	1	0	1	1	0	0	0	0	0	1	1	0	1	1	1	0	1	0	0	0	0	0	0	1	0	0	0	0	0	0	0	0	0	1	0	0	0	1	0	0
LINC02870|LINC01116	1	1	0	1	0	1	1	0	1	1	0	0	1	0	1	0	1	0	1	1	0	1	0	0	0	0	0	1	0	0	0	0	0	1	0	1	0	0	1	0	0	0	1	1	0	0	1	0	0
LINC02870|AC105460.1	1	1	1	1	1	1	1	1	1	1	1	1	0	0	1	0	0	0	1	0	0	1	1	1	0	0	0	1	1	0	0	0	1	0	0	1	0	1	1	0	0	0	1	0	1	1	0	0	1
LINC02870|AL109615.3	1	1	1	1	1	1	0	0	1	1	1	1	1	0	1	1	1	0	1	1	1	1	1	1	0	1	0	1	0	1	1	0	1	1	0	1	1	1	1	0	1	1	1	1	0	0	1	0	0
LINC02870|AL033397.2	1	1	1	1	0	1	1	0	1	1	0	1	1	0	1	1	1	1	1	1	1	1	1	1	0	1	1	1	0	1	1	0	1	1	0	1	1	0	1	1	1	1	1	1	1	1	1	0	1
LINC02870|HAGLR	1	1	0	0	0	1	1	0	1	1	0	1	1	0	1	0	1	0	1	1	0	1	1	0	1	0	0	0	0	1	0	0	0	1	0	0	1	0	1	0	0	1	1	1	0	0	1	0	0
LINC02870|CT69	1	0	0	0	0	0	0	1	0	0	0	1	1	0	1	0	1	0	1	1	0	1	1	0	1	1	0	1	0	0	1	0	0	1	0	0	0	0	0	0	0	0	1	0	1	1	1	1	0
LINC02870|AL359771.1	1	1	0	1	1	1	1	1	1	1	1	1	0	0	1	0	1	0	1	0	1	0	1	0	0	0	0	1	0	0	0	0	0	1	0	0	1	0	1	0	0	0	0	0	0	0	0	0	0
LINC02870|AL133330.1	1	1	0	1	0	1	0	0	1	1	0	1	1	0	1	0	1	0	1	1	1	1	1	0	0	1	0	1	0	0	1	0	0	1	0	1	1	1	1	0	0	1	1	1	0	1	1	0	0
LINC02870|TBX2-AS1	1	1	1	1	0	1	1	0	1	1	1	1	1	0	1	1	1	1	1	1	1	1	1	1	1	1	1	1	1	1	1	0	0	1	1	1	1	0	1	1	0	1	0	1	1	1	1	0	1
LINC02870|AC254633.1	0	0	0	0	0	0	0	0	0	0	0	0	1	1	1	1	1	0	1	1	1	1	1	1	0	0	1	1	0	1	1	0	0	1	0	1	0	0	1	0	0	1	1	1	1	1	1	0	1
LINC02870|PCED1B-AS1	1	0	0	0	0	0	0	0	1	0	0	0	1	0	0	0	0	0	1	1	0	1	0	1	0	0	0	1	0	0	1	0	0	1	0	1	0	1	1	0	0	1	1	1	0	0	1	0	0
LINC02870|LINC01436	1	1	1	1	0	1	0	1	1	1	0	1	0	0	1	0	1	1	1	0	0	1	1	1	0	0	0	0	0	0	0	0	1	0	0	1	1	1	1	0	0	0	0	0	0	0	1	0	0
LINC02870|LINC02577	1	1	0	1	0	1	1	1	1	1	1	1	1	0	1	1	1	0	1	1	1	1	0	1	1	1	1	1	0	0	1	0	0	1	0	1	0	0	1	0	1	0	1	1	0	1	1	1	0
LINC02870|AP002336.2	1	1	1	1	0	1	0	0	1	1	0	0	1	0	0	0	1	1	1	1	1	1	1	0	0	1	0	1	0	1	1	0	0	1	1	1	0	1	1	0	1	0	1	1	0	1	1	0	0
LINC02870|AL357033.4	0	0	0	0	0	0	0	0	0	0	0	0	1	0	1	0	0	0	1	0	0	0	1	1	1	0	0	1	0	0	1	0	0	1	1	1	0	0	1	0	0	1	1	1	1	1	1	0	1
LINC02870|AL355803.1	1	1	1	1	0	1	1	0	1	1	1	1	1	1	1	1	1	1	0	1	1	1	1	1	1	1	1	1	1	1	1	0	1	1	1	1	1	1	0	0	0	1	1	0	1	1	1	0	1
LINC02870|DLGAP1-AS2	1	1	1	1	0	1	0	0	1	1	0	1	1	0	1	0	1	0	1	1	1	1	1	0	1	0	0	0	0	1	0	0	0	1	0	0	0	0	0	1	0	1	1	1	1	0	1	0	1
LINC02870|AP005482.2	1	1	1	1	0	1	1	1	1	1	1	1	1	1	1	1	1	0	1	1	1	1	1	1	0	1	1	0	0	1	1	0	0	1	1	1	1	0	0	0	0	0	1	0	0	1	1	0	1
LINC02870|AL365181.3	0	1	0	0	0	1	0	0	0	1	0	1	0	0	1	0	0	0	0	0	1	0	1	0	1	0	0	0	1	0	0	0	1	0	0	0	0	0	0	0	1	1	0	1	0	1	0	0	0
LINC02870|LINC01094	1	1	0	0	0	1	0	0	0	1	0	1	1	0	1	0	1	0	1	1	1	1	1	0	0	1	0	1	0	1	1	0	0	1	0	1	1	0	1	0	0	1	1	1	0	0	1	0	0
LINC02870|MIAT	1	1	1	1	0	1	1	0	1	1	0	0	1	0	1	0	1	0	1	1	0	1	1	1	0	0	0	1	0	1	1	0	1	1	0	1	0	1	1	0	0	1	0	1	1	0	1	0	1
LINC02870|AL031600.1	1	1	1	1	0	1	1	0	1	1	0	1	1	0	1	0	1	0	1	1	1	1	1	0	0	1	0	1	0	1	1	0	1	1	0	1	0	1	1	0	0	1	1	1	0	1	1	0	0
LINC02870|AC084018.1	1	1	0	1	0	0	1	0	1	1	0	0	1	0	1	0	1	0	1	1	1	1	1	0	0	0	0	0	0	0	0	0	1	1	0	1	0	0	1	0	0	1	1	1	0	0	1	0	1
LINC02870|AC004471.1	1	1	1	1	0	1	0	0	1	1	1	1	1	0	1	1	1	0	1	1	1	1	1	1	0	1	0	1	0	0	1	0	0	1	0	1	0	0	0	0	0	1	1	1	1	1	1	0	0
LINC02870|AP000695.2	1	1	1	1	0	1	0	0	1	1	0	1	1	0	1	1	1	0	1	1	1	1	1	0	0	1	0	1	0	1	1	0	0	1	0	1	0	0	1	0	1	1	1	1	1	1	1	0	0
LINC02870|AC004687.1	1	0	1	1	0	0	1	0	1	1	1	1	1	0	1	1	1	0	1	1	0	1	1	1	0	1	0	1	0	0	1	0	1	1	1	1	0	1	1	1	0	1	1	1	1	1	1	0	1
LINC02870|AC080037.2	0	1	0	0	0	1	0	1	0	0	0	1	1	0	0	1	1	0	1	1	1	1	1	1	0	1	1	1	0	1	0	0	1	1	1	1	0	0	0	0	0	1	1	1	0	1	1	0	0
LINC02870|LINC02575	1	1	1	1	1	1	1	0	1	1	1	1	1	1	1	0	1	0	1	1	0	1	1	1	1	1	0	1	0	1	1	0	1	1	0	1	1	0	1	1	1	1	1	0	0	1	1	1	1
LINC02870|BX470102.1	0	1	0	1	0	1	0	0	1	1	0	1	1	0	0	0	1	0	0	1	1	1	0	0	0	0	0	1	0	0	1	0	1	1	0	1	0	0	0	0	0	1	0	1	0	0	1	0	0
LINC02870|AL513318.2	0	0	0	0	0	0	0	0	0	0	0	0	1	0	0	0	1	0	1	1	0	1	0	0	1	0	0	1	0	0	0	0	0	1	0	0	0	0	1	0	0	0	0	1	0	0	1	0	0
LINC02870|AC131009.3	0	0	0	1	0	0	0	0	0	0	0	0	1	0	0	1	0	0	1	1	1	1	1	0	0	0	0	1	0	0	0	0	0	0	0	1	0	0	0	0	0	0	1	1	0	0	1	0	0
LINC02870|HOXC13-AS	1	1	0	1	1	1	1	1	1	1	1	1	1	0	1	0	1	0	1	0	0	1	0	0	1	1	0	1	0	0	1	0	0	1	0	1	0	0	1	0	0	0	1	1	0	0	1	0	0
LINC02870|DSG1-AS1	0	0	0	0	0	0	0	0	0	0	0	0	1	0	1	1	0	1	1	1	1	0	1	0	0	1	1	1	0	1	0	0	1	1	1	1	0	0	1	0	0	1	0	1	1	0	0	0	1
LINC02870|AC104031.1	1	1	0	1	0	1	0	1	1	1	1	1	1	0	1	0	1	0	1	1	1	1	1	0	0	1	0	1	0	1	1	0	1	1	0	0	0	0	1	0	0	0	1	1	1	1	1	1	1
LINC02870|AC090970.2	1	1	0	1	0	0	0	0	1	1	0	1	1	0	1	1	1	0	1	1	1	1	1	0	0	1	0	1	0	0	1	0	1	1	0	0	0	0	1	0	0	1	1	1	1	1	1	0	1
LINC02870|LINC01614	1	1	1	1	1	1	1	1	1	1	1	1	1	1	0	0	1	0	1	1	0	1	1	0	0	0	0	1	0	0	1	0	0	1	0	1	0	0	1	1	1	0	0	1	0	0	1	0	0
LINC02870|LBX2-AS1	0	0	0	0	0	0	0	0	1	0	0	0	1	0	0	0	1	0	1	1	0	1	0	0	0	0	0	1	0	0	1	0	0	1	0	1	0	0	0	0	0	0	0	0	0	0	1	0	0
LINC02870|AC093484.4	1	1	0	1	0	0	1	1	1	1	0	1	1	0	1	0	1	0	1	1	1	1	0	0	0	1	0	1	0	0	1	0	1	1	0	1	0	1	1	0	0	1	1	1	0	0	1	0	0
LINC02870|BX322562.1	1	0	0	0	0	1	0	0	0	0	0	0	1	0	1	0	1	0	1	1	1	1	1	1	0	1	0	0	0	0	1	0	0	1	0	1	0	0	1	0	0	0	1	1	0	0	1	0	0
LINC02870|TRPM2-AS	1	1	1	1	0	1	1	1	1	1	1	1	1	1	1	1	1	0	1	1	1	1	1	0	0	0	0	0	0	1	0	0	1	1	0	1	1	0	1	0	0	0	1	0	0	0	1	0	1
LINC02870|AFAP1-AS1	1	1	1	1	1	1	1	1	1	1	1	1	0	0	0	1	0	1	0	0	0	0	1	0	0	1	1	0	1	1	1	1	1	0	0	1	0	1	0	0	1	0	1	0	0	1	0	1	0
LINC02870|LINC01010	1	1	1	1	0	1	0	1	1	1	0	1	1	0	1	1	1	0	1	1	1	1	1	0	1	1	1	1	0	1	1	0	1	1	1	1	1	0	1	1	0	1	1	1	1	1	1	0	1
LINC02870|AC023906.5	1	1	0	1	1	1	1	0	1	1	0	1	1	1	1	0	1	1	1	0	1	1	1	0	0	1	1	1	0	1	1	0	0	1	0	1	0	1	1	0	0	1	1	1	1	1	1	0	0
LINC02870|DUXAP8	1	1	1	1	1	1	1	0	1	1	1	1	1	1	1	0	1	0	1	1	1	1	1	0	0	1	0	1	0	1	1	0	1	0	0	1	1	0	1	0	0	0	1	1	1	1	1	0	0
LINC02870|AC026356.1	1	1	1	1	0	1	0	0	1	1	1	1	1	0	0	1	1	0	1	0	1	1	1	1	0	1	0	0	0	1	1	0	0	0	0	1	0	0	1	0	1	0	1	1	0	1	1	0	1
LINC02870|MIR9-3HG	1	1	1	1	0	1	0	0	1	1	1	1	0	0	1	1	0	1	1	0	1	1	1	1	1	1	0	0	0	1	1	0	1	1	0	1	0	1	0	1	1	1	1	1	0	1	1	0	1
LINC02870|LINC02163	1	1	1	1	1	1	1	1	1	1	1	1	1	1	1	1	1	0	1	1	1	1	1	0	0	1	0	1	0	1	1	0	1	1	1	1	1	0	1	0	0	1	1	1	0	0	1	0	1
LINC02870|AC012213.4	1	1	1	1	1	1	1	1	1	1	1	1	1	0	1	0	1	1	1	1	1	1	1	0	1	1	0	1	1	1	1	0	1	1	1	1	1	1	1	1	1	1	1	1	0	1	1	0	0
LINC02870|AC110619.1	0	0	0	0	0	0	0	0	0	0	0	0	1	1	1	1	0	0	1	1	1	1	1	1	0	1	1	1	1	0	1	1	1	1	1	1	0	1	1	1	0	1	1	1	1	1	1	0	1
LINC02870|AC138207.4	1	1	0	1	0	1	0	0	1	1	0	0	1	0	1	1	1	0	1	1	0	1	1	1	0	1	0	1	0	0	1	0	0	1	0	1	0	0	1	0	0	0	1	1	0	0	1	0	1
LINC02870|AC022211.4	1	1	1	1	0	1	0	0	1	1	0	1	1	1	1	1	1	0	1	1	1	1	1	0	0	1	0	1	0	0	1	0	1	1	0	1	1	1	1	0	0	1	1	1	0	1	1	0	0
LINC02870|AC138028.4	1	1	0	1	0	1	0	0	1	1	0	1	1	0	1	0	1	0	1	1	1	1	1	0	0	1	0	1	0	0	1	0	0	1	0	1	0	1	1	0	0	1	1	1	1	1	1	0	0
LINC02870|LINC02428	1	1	0	1	0	1	1	1	1	1	1	1	1	0	1	0	1	0	1	0	1	1	0	0	0	0	0	1	0	0	1	0	1	1	1	0	0	0	1	0	1	1	1	1	0	1	1	0	1
LINC02870|MIR2117HG	1	1	0	1	0	1	0	1	1	1	0	1	0	0	1	1	1	0	1	1	1	1	1	1	0	0	1	0	0	0	1	0	0	1	1	0	0	0	0	0	0	1	0	0	1	1	1	0	0
LINC02870|AC008649.1	1	1	1	1	1	1	0	0	1	1	1	1	1	1	1	1	1	1	1	1	1	1	1	1	0	1	1	0	1	1	0	0	1	1	1	1	1	1	1	1	1	1	1	1	1	0	1	0	1
LINC02870|AC068305.2	0	1	1	1	0	1	0	0	1	1	1	1	1	1	1	0	1	1	1	1	1	1	1	1	0	1	1	1	0	1	1	0	1	0	1	1	1	1	1	0	0	1	1	1	1	1	1	0	1
LINC02870|AC034213.1	1	1	1	1	1	1	1	1	1	1	1	1	1	0	0	1	1	1	1	1	1	1	1	1	1	1	0	1	1	1	1	1	0	1	1	1	0	0	0	1	1	1	1	1	0	1	1	0	0
LINC02870|LINC02657	1	1	0	0	0	1	0	1	1	0	0	1	1	0	1	0	1	0	1	1	1	1	0	0	0	1	0	1	0	0	1	0	0	1	0	1	0	0	1	0	0	0	1	0	0	1	1	0	0
LINC02870|NKILA	1	1	1	1	0	1	0	0	1	1	0	1	1	0	0	0	1	0	1	1	0	1	1	0	0	1	0	1	0	0	1	0	0	1	0	1	0	0	1	0	0	1	1	1	0	0	1	0	0
LINC02870|AC023906.2	1	0	0	0	1	1	0	1	0	1	1	1	1	0	1	1	1	0	1	0	1	1	0	0	0	1	0	1	0	1	1	0	0	0	0	1	0	0	1	0	0	1	0	0	1	1	0	0	1
LINC02870|AC114956.1	1	1	1	1	0	1	1	1	1	1	0	1	1	0	1	0	1	0	1	0	1	1	1	0	0	0	0	1	0	0	0	0	0	0	0	1	0	0	1	0	0	0	1	1	0	0	1	0	0
LINC02870|ATP2A1-AS1	0	1	0	1	0	1	0	0	1	1	0	0	1	0	1	1	1	0	1	1	1	1	1	1	0	1	0	1	0	0	1	0	0	0	0	1	0	0	1	0	0	0	1	1	0	0	1	0	0
LINC02870|AC073365.1	1	1	1	1	1	1	1	1	1	1	1	1	1	0	1	0	0	0	1	0	0	0	1	1	0	1	0	1	0	1	0	0	1	0	1	1	1	1	0	1	0	0	1	0	1	1	1	0	1
LINC02870|AC105118.1	1	1	1	1	1	1	1	0	1	1	1	1	1	0	1	1	1	0	0	1	1	1	1	0	1	1	0	1	0	1	1	0	1	1	0	1	1	0	1	0	0	1	1	1	1	0	1	0	1
LINC02870|AC083964.1	1	1	1	1	0	1	0	0	0	1	0	1	1	0	0	1	1	0	1	1	1	1	1	1	0	0	0	1	1	1	1	0	1	0	0	1	0	1	1	0	0	0	1	1	0	1	1	0	1
LINC02870|LINC00520	1	1	1	1	1	1	0	1	1	1	1	1	1	0	1	0	1	0	1	1	1	1	1	0	1	1	0	1	0	1	1	0	1	1	0	1	0	1	1	1	1	1	0	1	1	0	1	1	0
LINC02870|AC092687.3	0	0	0	0	0	1	0	0	0	0	0	0	1	0	0	0	1	0	1	1	0	1	1	0	0	0	0	0	0	0	1	0	0	1	0	0	0	0	1	1	0	0	0	1	1	0	1	0	0
LINC02870|AL356234.2	1	1	1	1	0	1	0	1	1	1	1	1	1	0	1	1	0	1	1	0	1	1	1	1	1	1	1	1	0	1	1	0	1	1	1	0	1	1	0	0	1	1	0	1	1	0	1	0	1
LINC02870|LINC01410	0	1	0	0	0	1	0	0	1	1	0	1	1	0	1	1	1	0	1	1	1	1	1	1	0	0	0	1	1	0	1	0	0	1	0	1	0	0	1	0	0	1	1	1	1	0	1	0	1
LINC02870|AC090204.1	0	1	0	1	0	1	0	0	1	1	0	0	1	0	1	1	0	0	0	0	0	1	1	1	0	1	0	1	0	1	0	0	0	0	0	1	0	0	0	0	0	1	1	0	1	1	0	0	0
LINC02870|AC073611.1	1	0	1	1	0	0	0	0	0	1	0	1	1	0	1	0	1	0	1	1	0	1	1	0	0	1	0	1	0	0	0	0	0	1	0	1	0	0	1	0	0	0	1	1	0	0	1	0	0
LINC02870|GAPLINC	1	1	1	1	0	1	0	0	1	1	1	1	1	1	1	1	1	0	1	1	1	1	1	1	1	1	1	0	0	1	1	0	1	1	1	1	1	1	0	1	1	1	1	1	1	1	1	0	0
LINC02870|KDM4A-AS1	1	1	0	1	0	1	1	0	1	1	0	1	1	1	1	1	1	0	1	1	1	1	1	1	0	0	0	1	0	1	0	0	0	1	0	1	1	0	1	1	0	1	1	1	0	1	1	0	0
LINC02870|C1RL-AS1	1	1	0	1	0	1	0	0	1	1	0	1	1	0	0	0	1	0	1	1	1	1	1	0	0	1	0	1	0	0	1	0	0	1	0	1	0	0	1	0	0	1	1	1	0	1	1	0	0
LINC02870|AC008115.3	1	1	0	1	0	1	0	0	0	1	0	1	1	0	1	0	1	0	1	1	1	1	1	1	0	1	1	1	0	0	1	0	0	1	0	1	0	0	1	0	0	1	0	1	0	1	1	0	1
LINC02870|AC090152.1	1	1	1	1	0	1	0	0	1	1	1	1	1	0	1	0	1	1	1	1	1	1	1	1	1	1	0	1	0	0	1	0	0	1	0	1	0	0	1	1	1	1	1	1	1	1	1	0	0
LINC02870|AP003390.1	0	0	0	0	0	0	0	0	0	0	0	0	1	0	1	0	1	0	1	1	1	1	1	0	0	0	0	1	0	1	0	0	0	1	0	1	0	0	1	0	0	0	0	1	0	0	1	0	0
LINC02870|LINC01322	1	1	0	1	1	1	1	1	1	1	1	1	1	0	1	0	1	1	1	0	1	1	0	0	0	1	1	1	1	0	1	0	0	0	1	1	1	1	1	1	0	0	1	0	1	1	1	0	1
LINC02870|LINC02100	1	1	1	1	1	1	1	1	1	1	1	1	1	1	1	1	1	1	1	1	1	1	1	1	0	1	1	1	0	0	1	0	0	1	1	1	0	0	1	0	1	1	1	1	0	1	1	0	1
LINC02870|CCDC18-AS1	1	1	0	1	0	1	0	0	1	1	0	1	1	0	0	0	1	0	1	1	0	1	1	0	0	1	0	1	0	0	1	0	0	1	0	1	0	1	1	0	0	0	1	1	0	1	1	0	0
LINC02870|LINC01160	1	1	0	1	0	1	1	0	1	1	1	1	1	1	0	0	0	0	1	0	0	0	1	0	0	1	0	0	0	1	1	0	0	1	0	0	1	0	0	0	0	0	1	0	0	1	1	0	1
LINC02870|AC027031.2	0	0	0	0	0	0	0	0	0	0	0	1	1	0	1	1	1	0	0	1	1	1	1	1	0	0	0	1	0	0	0	0	0	0	0	1	0	0	1	0	0	1	1	0	1	0	1	0	0
LINC02870|AC007384.1	1	1	1	0	0	0	0	0	1	1	1	0	1	0	0	0	1	0	1	1	0	1	1	1	0	1	0	1	0	0	1	0	0	1	0	1	0	1	1	1	1	1	1	1	0	1	1	0	1
LINC02870|AL133243.2	1	0	0	1	0	1	0	0	0	1	0	1	1	0	1	0	1	0	1	1	1	1	1	1	1	1	0	0	0	1	0	0	0	1	1	1	1	0	1	0	0	1	1	1	0	1	1	0	0
LINC02870|ZFPM2-AS1	1	1	0	1	1	1	0	0	1	1	1	1	1	0	1	0	1	0	1	0	0	0	1	0	0	1	0	1	0	0	0	0	0	0	0	1	1	1	1	0	0	1	1	0	1	1	1	0	0
LINC02870|LINC02820	1	0	1	1	0	0	0	0	0	1	0	1	1	1	1	1	0	1	1	0	1	1	1	0	0	0	0	1	0	1	0	0	0	1	1	0	1	0	1	0	1	0	0	1	0	0	1	0	0
LINC02870|FOXD3-AS1	1	1	1	1	1	1	0	0	1	1	1	1	1	0	1	1	1	1	1	1	1	1	1	0	0	1	0	0	0	1	1	0	0	1	0	1	1	0	0	0	0	1	1	1	0	1	1	0	1
LINC02870|AC110285.2	1	1	1	1	0	1	1	0	1	1	0	1	1	0	1	1	1	1	1	1	1	1	1	1	1	1	0	0	0	1	1	0	1	1	1	1	1	1	1	0	0	1	1	1	1	1	1	0	1
LINC02870|AC012073.1	0	0	0	0	0	0	0	0	0	0	0	0	1	0	0	0	0	0	1	1	1	1	0	0	0	0	0	1	0	0	0	0	0	0	0	1	0	0	1	0	0	0	1	1	0	0	1	0	0
LINC02870|RUSC1-AS1	1	1	0	1	0	0	0	0	1	1	0	0	1	0	1	0	1	0	1	1	1	1	1	0	0	1	0	1	0	1	1	0	0	1	0	1	1	0	1	0	0	1	1	1	0	0	1	0	0
LINC02870|AL391427.1	1	1	1	1	0	1	1	1	1	1	0	1	1	0	1	1	1	1	1	1	1	1	1	1	0	0	0	0	0	0	1	1	1	1	0	1	1	1	1	1	0	1	1	1	1	0	1	0	1
LINC02870|AC132872.3	1	1	0	1	0	1	1	0	1	1	0	0	1	0	1	0	1	0	1	1	1	1	1	0	0	1	0	1	0	0	1	0	1	1	0	1	1	1	1	0	0	1	1	1	0	1	1	0	0
LINC02870|AL035446.1	1	1	0	1	0	1	1	0	1	1	1	1	1	1	1	0	1	0	1	0	0	1	1	1	0	1	0	1	1	1	0	0	0	1	1	1	1	0	1	0	0	0	1	0	1	1	1	0	1
LINC02870|P3H2-AS1	1	1	0	1	1	1	1	1	1	1	1	1	1	0	1	0	0	1	1	1	1	1	1	1	0	1	1	1	0	0	1	0	0	1	1	1	1	0	1	0	0	1	1	0	1	1	1	1	1
LINC02870|AC116914.2	1	1	0	1	0	1	0	0	1	1	0	1	1	0	0	0	1	0	1	1	0	1	1	0	0	1	0	1	0	1	0	0	1	1	0	1	0	1	1	0	0	1	1	1	0	1	1	0	0
LINC02870|MYOSLID	1	0	0	0	0	0	0	0	1	1	0	0	1	0	1	0	1	0	1	0	1	1	0	0	0	1	0	1	0	0	1	0	0	0	0	1	0	0	1	0	0	0	1	0	1	0	1	0	0
LINC02870|AC016394.3	1	0	0	0	0	0	0	0	1	1	0	0	1	0	1	0	1	0	1	1	1	1	1	0	0	1	0	1	0	0	0	0	0	1	0	1	0	0	1	0	0	1	1	1	1	1	1	0	0
LINC02870|AL357033.3	0	0	0	0	0	0	0	0	0	0	0	0	1	0	1	0	0	0	1	0	1	1	1	1	1	1	1	1	0	1	1	0	0	1	1	1	0	1	1	0	0	1	1	1	1	1	1	1	1
LINC02870|AF127577.3	1	1	1	1	0	1	0	1	1	1	1	1	1	0	1	1	1	1	1	1	1	1	1	1	1	1	1	1	1	1	1	0	0	1	0	1	0	0	1	1	0	1	1	1	0	0	1	0	1
LINC02870|MIR1915HG	1	1	1	1	0	1	0	0	1	1	0	1	1	0	1	0	1	0	1	1	1	1	1	1	0	1	0	0	0	0	0	0	0	1	0	1	0	0	0	0	0	0	1	1	1	1	1	0	0
LINC02870|AC114489.2	1	0	1	0	0	1	0	1	0	1	0	1	1	0	1	1	1	0	1	0	1	1	1	0	0	0	0	1	0	1	1	0	0	1	0	0	1	0	1	1	0	1	1	1	1	0	1	0	0
LINC02870|LINC01518	1	1	0	1	1	1	1	1	1	1	1	1	1	1	1	0	1	0	1	1	0	1	1	1	0	1	0	1	0	1	0	0	1	1	1	1	1	1	1	0	0	1	0	1	0	1	1	1	1
LINC02870|AC006206.2	1	1	0	1	0	1	0	1	1	0	0	1	1	1	0	1	1	1	1	1	1	1	1	1	0	0	0	1	0	0	1	0	0	1	0	1	0	0	1	1	0	0	0	1	0	0	1	0	0
LINC02870|AC128709.3	1	1	0	1	0	1	0	1	1	1	0	1	1	0	1	1	1	1	1	0	1	1	1	1	0	1	1	1	1	1	1	1	1	1	0	0	1	1	0	0	1	1	0	1	1	1	1	0	1
LINC02870|AL357079.1	1	1	0	1	0	1	0	0	0	1	0	1	1	0	1	1	1	0	1	1	1	1	1	1	0	1	0	1	0	1	1	0	0	1	0	1	1	0	1	0	0	1	1	1	0	1	1	0	0
LINC02870|AC010789.1	1	1	1	1	1	1	1	1	1	1	1	1	1	1	1	1	0	0	1	1	0	1	1	1	0	1	1	0	0	1	0	0	1	0	0	1	1	1	0	0	1	1	1	0	1	1	1	1	0
LINC02870|AL355312.4	0	0	0	0	0	0	0	0	0	0	0	0	1	0	1	0	0	0	1	1	0	1	0	0	0	1	1	1	0	0	0	0	0	1	0	1	0	1	0	0	0	0	1	1	1	1	0	0	1
LINC02870|PCAT7	1	1	0	1	0	1	0	0	1	1	1	0	1	0	1	0	1	1	1	1	1	1	1	0	1	1	0	1	0	1	0	0	0	1	0	1	1	0	1	1	1	1	1	1	1	1	1	0	0
LINC02870|LINC02041	1	1	0	1	0	1	0	1	1	0	0	1	1	0	1	1	1	1	1	1	0	1	0	0	1	0	0	1	0	1	0	0	0	1	0	1	0	0	0	0	0	0	0	1	0	0	0	0	0
LINC02870|LINC01269	0	0	0	0	0	0	0	0	0	0	0	0	0	0	1	0	1	1	1	1	1	0	1	1	0	0	1	1	0	0	1	0	1	0	0	1	0	0	1	0	0	1	1	0	1	1	0	1	1
LINC02870|MSC-AS1	1	1	1	1	0	1	0	0	1	1	0	1	1	0	1	0	1	0	1	1	0	1	0	0	0	0	0	1	0	0	1	0	0	1	0	0	0	0	1	0	0	0	1	1	0	0	1	0	0
LINC02870|SCGB1B2P	1	1	1	1	0	1	0	0	1	1	0	1	1	0	1	1	1	1	1	1	1	1	1	1	0	1	0	1	0	1	1	0	1	1	1	1	1	0	1	0	0	1	1	1	1	1	1	0	1
LINC02870|LINC01748	0	1	0	0	0	1	0	0	0	1	0	1	1	0	1	0	0	0	1	1	1	1	1	0	0	0	0	1	0	0	0	0	0	1	0	1	1	0	1	0	0	1	1	1	0	1	1	0	0
LINC02870|LINC02561	1	1	1	1	0	1	1	1	1	1	1	1	1	0	1	1	1	1	1	1	1	1	1	1	1	0	1	1	1	1	0	1	1	1	1	0	1	0	1	1	1	1	0	1	1	0	1	1	1
LINC02870|LINC01176	1	0	0	0	0	0	0	0	0	0	0	0	1	0	0	0	0	0	1	1	0	1	1	0	0	0	0	1	0	0	0	0	0	1	0	1	0	0	1	0	0	1	0	0	0	1	1	0	0
LINC02870|ACBD3-AS1	0	0	0	0	0	0	0	0	0	0	0	0	1	0	1	0	1	0	1	1	1	0	1	1	0	1	0	1	0	1	1	0	1	1	0	1	0	0	1	0	0	1	1	1	0	1	0	0	1
LINC02870|AC079949.2	1	1	1	1	0	1	0	0	1	1	1	1	1	1	1	0	1	0	1	0	1	1	1	1	1	1	0	1	1	1	1	0	1	0	0	1	0	1	1	1	0	0	1	1	1	1	1	0	1
LINC02870|AC128709.2	1	1	1	1	1	1	0	1	1	1	1	1	1	0	1	1	0	1	0	0	1	0	1	1	0	1	1	0	1	1	1	0	1	1	1	0	1	1	0	0	1	1	1	0	1	1	0	0	1
LINC02870|AC010980.2	1	1	1	1	0	1	0	1	1	1	0	1	1	0	1	1	1	0	1	1	1	1	1	1	1	1	1	0	1	1	1	1	1	1	1	1	1	0	1	0	1	1	1	1	1	1	1	0	1
LINC02870|FALEC	0	0	0	0	1	0	0	0	0	0	0	0	1	0	1	1	1	1	1	1	1	1	1	1	1	1	1	1	1	1	1	0	1	1	1	1	0	1	1	0	0	1	1	1	1	1	0	0	1
LINC02870|AC010731.2	1	1	1	1	1	1	0	0	1	1	1	1	1	1	1	1	1	1	1	1	1	1	1	1	1	0	1	1	1	1	1	1	1	1	1	1	1	0	1	1	1	1	1	1	0	0	1	0	1
LINC02870|AC093895.2	1	1	0	1	1	1	1	1	1	1	1	1	1	0	1	0	1	1	1	1	1	1	0	1	0	0	0	1	0	0	0	0	0	1	0	0	1	0	0	0	0	1	1	1	0	1	1	0	1
LINC02870|TYMSOS	0	0	0	0	0	0	0	0	0	0	0	0	1	0	1	1	1	0	1	1	1	1	1	1	0	1	0	0	0	0	0	1	0	1	0	0	0	0	0	0	0	0	1	0	0	0	1	0	1
LINC02870|LINC01426	1	1	1	1	0	1	0	0	1	1	1	1	1	1	1	1	1	0	1	1	1	1	1	1	0	1	1	1	1	1	1	0	1	0	1	1	1	1	1	0	1	1	1	0	0	1	1	0	1
LINC02870|LINC01615	1	1	0	1	0	1	0	0	1	1	1	1	1	0	1	0	1	0	1	0	0	0	0	0	0	0	0	1	0	0	1	0	0	0	0	0	0	0	1	0	0	0	0	0	1	1	1	0	0
LINC02870|AC109454.3	1	1	0	1	1	1	1	1	1	1	1	1	1	0	1	0	1	0	1	1	1	1	1	0	0	1	0	0	0	1	1	0	0	1	0	0	1	0	1	0	1	0	1	1	0	1	1	1	1
LINC02870|AL354733.3	1	1	0	1	0	1	1	0	1	1	0	1	1	1	1	0	1	0	1	1	1	1	1	1	0	0	0	1	0	0	0	0	0	1	0	1	1	1	1	0	0	1	1	1	0	1	1	0	0
LINC02870|AC106799.2	1	1	0	1	0	1	0	1	1	1	0	1	1	0	1	1	1	1	1	1	1	1	0	1	0	0	0	1	0	0	0	0	0	1	0	1	1	0	1	0	0	1	1	1	0	1	1	0	0
LINC02870|TMEM147-AS1	0	0	0	1	0	0	0	0	0	1	0	1	1	0	1	0	1	0	1	1	1	1	1	0	0	1	0	1	0	0	1	0	1	1	0	1	0	0	1	0	0	1	1	1	0	0	1	0	0
LINC02870|AC022144.1	1	0	1	1	0	0	0	0	0	1	0	1	1	0	1	1	0	0	1	1	1	1	1	1	0	1	0	1	0	1	0	0	1	1	1	1	0	1	0	0	0	1	1	1	1	0	1	0	1
LINC02870|GASAL1	1	1	1	1	0	1	0	0	1	1	0	1	1	0	1	0	1	0	1	0	0	1	1	0	0	1	0	1	0	1	0	0	0	1	0	1	0	0	1	0	0	1	1	0	1	1	1	0	0
LINC02870|PICSAR	1	0	0	0	1	1	0	1	1	0	0	1	1	0	1	0	1	0	0	0	0	0	1	1	0	1	1	0	0	0	1	0	0	0	0	1	0	1	0	0	0	0	1	0	1	1	0	0	0
LINC02870|AC091729.1	1	1	1	1	1	0	1	1	0	1	0	1	1	0	0	1	1	0	1	1	1	1	1	0	0	1	0	1	0	1	1	0	1	1	1	1	1	0	1	1	0	1	1	0	1	1	1	0	1
LINC02870|LINC00941	1	1	0	1	1	1	0	1	1	1	1	1	1	0	1	0	1	0	1	1	1	1	1	0	0	0	0	1	0	0	0	0	0	0	0	0	0	0	1	0	0	0	1	1	1	1	1	0	0
LINC02870|AC083809.1	1	1	1	1	0	1	1	1	1	1	1	1	1	0	1	1	1	0	1	1	0	1	1	0	0	1	1	1	0	1	1	0	1	1	0	1	1	1	1	0	0	1	1	1	1	1	1	0	1
LINC02870|AC008610.1	1	1	1	1	0	1	1	1	1	1	0	1	1	0	1	1	1	1	1	1	1	1	1	1	1	1	0	1	0	1	1	0	0	1	0	1	0	1	1	0	0	1	1	1	0	1	1	0	0
LINC02870|AL161785.1	0	0	0	0	0	0	0	0	0	0	0	0	1	0	1	0	1	0	1	1	1	1	1	1	1	1	0	1	1	0	1	0	1	1	1	1	0	1	1	0	0	1	1	1	0	1	1	0	1
LINC02870|LINC02454	1	1	0	1	1	1	0	0	1	1	1	1	1	0	1	0	1	0	1	1	1	1	1	0	1	1	0	1	0	0	1	0	0	1	0	1	1	0	1	0	0	1	1	1	1	1	1	0	0
LINC02870|AC005014.3	1	1	1	1	0	0	0	0	1	1	1	1	1	0	1	1	1	1	1	1	1	1	1	1	1	1	0	1	1	1	1	1	1	1	1	1	1	0	1	1	0	0	1	1	1	1	1	0	1
LINC02870|KC877982.1	1	1	1	1	1	1	1	1	1	1	1	1	1	0	0	1	1	0	1	1	1	0	0	1	1	1	0	1	0	1	0	0	1	1	0	1	1	0	1	0	1	1	0	1	0	0	1	0	0
LINC02870|AC108676.1	1	1	0	1	1	1	1	1	1	1	1	1	1	1	1	1	1	0	1	0	1	1	1	0	0	1	0	1	0	0	1	0	1	0	0	0	1	0	1	0	0	0	1	0	0	1	1	0	0
LINC02870|AC012065.3	1	1	0	1	0	1	1	0	1	1	1	1	1	0	1	1	1	0	1	0	1	1	1	1	0	1	0	1	1	1	1	0	0	1	1	1	0	1	1	1	0	1	1	0	1	1	1	0	1
LINC02870|AC018695.6	1	1	0	1	0	0	0	1	1	1	0	1	1	0	1	0	0	0	1	1	1	1	1	0	0	1	0	0	0	0	1	0	0	1	0	1	0	0	1	0	0	1	1	0	1	0	1	0	0
LINC02870|LINC00839	1	0	1	0	0	0	1	0	0	1	1	0	1	0	0	1	1	0	1	1	0	1	1	0	0	1	0	1	0	1	0	0	0	0	1	1	0	0	0	0	1	0	0	0	1	0	1	0	1
LINC02870|AP001207.3	0	0	0	0	0	0	0	0	0	0	0	0	0	0	1	1	1	1	1	1	1	1	1	1	0	1	1	1	0	0	1	0	0	1	1	1	0	0	1	0	0	0	1	1	1	1	0	0	1
LINC02870|LINC02195	1	1	0	1	0	1	0	1	1	1	0	0	1	0	0	1	1	0	1	1	0	1	1	1	0	1	0	1	0	1	0	0	0	1	0	1	1	1	1	0	0	1	1	1	0	1	1	0	1
LINC02870|AL138789.1	1	1	0	1	1	1	0	1	1	0	1	1	1	0	1	0	0	1	1	1	1	1	1	0	0	0	1	0	1	0	0	1	1	1	0	0	1	1	0	0	0	0	1	0	1	1	0	0	1
LINC02870|AL583808.1	0	1	0	1	0	1	0	1	1	0	0	1	1	1	1	0	0	0	1	1	1	1	0	0	0	0	0	1	0	0	1	0	1	1	1	1	0	0	1	0	0	1	1	1	0	1	1	0	0
LINC02870|AC048341.2	1	1	1	1	0	1	0	0	1	1	0	1	1	0	1	0	1	0	1	1	0	1	1	1	0	1	0	1	0	1	0	0	1	1	0	1	0	1	1	0	0	1	1	1	1	1	1	0	0
LINC02870|LINC00460	1	1	0	1	1	1	1	1	1	1	1	1	1	0	0	0	1	0	1	1	1	1	1	0	1	1	0	1	0	1	1	0	0	1	0	1	0	0	1	0	0	0	1	1	0	1	1	1	0
LINC02870|AC116407.2	1	1	1	1	0	1	0	0	1	1	0	1	1	0	1	1	1	0	1	1	1	1	1	1	0	1	0	1	0	1	1	0	0	1	0	1	0	1	1	0	0	1	1	1	0	0	1	0	0
LINC02870|LNCAROD	1	1	0	1	0	1	0	1	1	1	1	1	0	1	1	0	1	1	1	1	1	0	1	0	1	1	1	1	0	0	1	0	0	1	0	1	0	1	1	1	0	0	1	1	1	1	1	1	1
LINC02870|AC124852.1	0	0	0	0	0	0	0	0	0	0	0	0	1	0	0	0	1	0	1	1	1	0	1	0	0	0	1	0	0	0	0	0	0	1	0	1	0	0	0	0	0	0	0	1	0	0	1	0	1
LINC02870|LINC01063	1	1	1	1	0	1	0	1	1	1	1	1	1	1	1	1	1	1	1	1	1	1	1	1	1	0	0	1	0	1	0	0	0	1	0	1	0	0	1	1	0	1	1	1	0	1	1	0	1
LINC02870|ZNF710-AS1	0	0	0	0	0	0	0	0	0	0	0	0	1	0	1	0	1	0	1	1	1	1	0	0	0	1	0	1	0	0	1	0	0	1	0	1	0	1	1	0	0	0	1	1	0	1	1	0	0
LINC02870|AL391244.2	0	0	0	0	0	0	0	0	0	1	0	0	1	0	1	0	1	0	1	1	1	1	1	0	0	0	0	1	0	0	0	0	0	1	0	1	0	0	1	0	0	0	1	1	0	1	1	0	0
LINC02870|AC122685.1	1	1	0	1	1	1	1	1	1	1	1	1	1	0	1	1	1	0	1	0	1	0	1	1	0	0	0	1	0	1	1	0	1	1	0	1	0	0	0	1	0	1	0	0	0	1	1	0	0
LINC02870|KCNMB2-AS1	0	0	0	0	0	0	0	0	0	0	0	1	1	0	1	1	0	1	0	0	1	1	1	0	0	0	0	0	0	0	0	0	0	1	0	0	0	0	0	0	0	0	0	0	0	0	1	0	0
LINC02870|AL021707.6	0	0	0	1	0	0	0	0	0	1	0	1	1	0	0	0	0	0	1	1	0	1	1	0	0	0	0	0	0	0	0	0	0	1	0	1	0	0	1	0	0	1	0	0	0	0	1	0	0
LINC02870|AC019080.4	1	1	1	1	0	1	1	1	1	1	0	1	1	0	1	1	1	1	1	1	1	1	1	1	1	1	1	1	0	0	0	0	0	1	0	0	1	0	1	1	0	0	0	1	1	0	1	0	1
LINC02870|FEZF1-AS1	1	1	1	1	1	1	1	1	1	1	1	1	1	0	1	1	1	1	1	1	1	1	1	1	1	1	0	1	0	1	0	1	1	1	1	1	1	0	1	0	1	1	1	1	1	1	1	0	1
LINC02870|LINC00592	0	1	1	1	0	1	0	1	0	1	0	1	1	0	1	1	1	1	1	1	1	1	1	0	0	1	1	1	0	1	1	0	1	1	0	1	1	1	1	0	0	1	0	1	1	0	1	0	1
LINC02870|C5orf66-AS1	0	0	0	0	0	0	0	0	0	0	0	0	0	0	1	1	0	0	1	1	1	0	1	1	1	0	0	0	0	0	0	1	1	1	1	0	0	0	0	0	0	0	0	1	1	0	0	1	1
LINC02870|AC012236.1	1	1	1	1	0	1	1	1	1	1	1	1	1	1	0	0	1	1	1	1	0	1	0	1	1	0	0	1	0	1	1	0	0	1	0	1	0	1	1	0	0	1	1	1	0	1	1	0	1
LINC02870|HLA-DQB1-AS1	1	0	0	1	0	1	0	0	0	1	0	0	1	0	0	0	0	0	0	1	0	1	1	0	1	1	0	1	0	0	1	0	0	1	0	1	0	1	1	0	1	1	1	1	0	1	1	0	1
LINC02870|AC091182.2	0	0	0	0	0	0	0	0	0	0	0	0	1	0	1	0	0	0	0	0	1	0	0	0	0	0	0	1	0	0	0	0	0	0	0	1	0	1	1	0	0	0	1	0	0	1	1	0	0
LINC02870|AC025575.2	1	1	1	1	0	1	0	1	1	1	1	1	1	0	1	0	0	0	1	0	0	0	0	0	0	0	0	1	0	1	0	0	1	0	0	0	0	0	0	1	0	0	0	0	0	0	1	0	0
LINC02870|AC144831.1	0	0	0	0	0	0	0	0	0	0	0	0	1	0	1	1	1	0	1	1	1	1	1	0	0	1	0	1	0	0	1	0	1	1	1	1	0	1	1	1	0	1	1	1	1	1	1	0	1
LINC02870|AC104695.4	1	1	0	1	0	1	0	0	0	1	0	1	1	0	1	0	1	0	0	1	0	1	1	1	0	1	0	1	0	0	1	0	0	1	0	1	1	0	1	0	1	1	0	1	0	0	1	0	0
LINC02870|AC027796.4	1	0	0	1	0	1	0	0	0	1	0	1	1	0	1	0	1	0	1	1	0	1	1	0	0	1	0	1	0	0	1	0	0	1	0	1	1	1	1	0	0	1	1	1	0	0	1	0	0
LINC02870|LINC02298	1	0	0	0	0	0	0	0	0	0	0	1	1	0	0	0	1	0	0	1	1	1	1	0	0	0	0	0	0	1	0	0	0	1	0	1	0	0	1	0	0	0	1	0	0	1	1	0	0
LINC02870|LINC01004	1	1	0	1	0	0	0	0	1	1	0	0	1	0	1	0	1	0	1	1	1	1	1	1	0	1	0	1	0	1	0	0	0	1	0	1	0	1	1	0	0	1	1	1	0	1	1	0	0
LINC02870|AC055822.1	1	1	1	1	0	1	0	0	1	1	0	1	1	0	1	0	1	0	1	1	1	1	0	1	0	1	0	1	0	0	1	0	0	1	1	1	0	0	1	0	0	0	1	1	1	1	1	0	0
LINC02870|AC020765.2	1	0	1	1	0	1	0	0	1	1	0	1	1	0	1	1	1	0	1	1	1	1	1	1	0	1	0	1	0	1	1	0	0	1	0	1	0	1	1	1	0	1	0	1	1	0	1	0	1
LINC02870|AC004148.1	1	1	0	1	0	0	0	0	1	1	0	0	1	0	1	1	1	0	1	1	1	1	1	0	0	1	0	1	0	1	1	0	1	1	0	1	0	1	1	0	0	1	1	1	1	1	1	0	0
LINC02870|AC012368.1	1	1	0	1	0	1	0	0	1	1	0	1	1	0	1	1	1	1	1	1	1	1	1	1	1	1	0	1	0	1	0	1	1	1	0	1	0	1	1	1	0	1	0	1	1	0	1	0	1
LINC02870|AL359091.4	1	1	1	1	0	1	1	0	1	1	1	1	1	0	1	1	1	0	1	1	0	1	0	1	0	1	0	1	0	0	1	0	0	1	0	1	0	0	1	0	0	1	1	1	1	0	1	0	1
LINC02870|CFAP58-DT	1	1	1	1	0	1	0	0	0	0	0	1	1	0	1	0	1	0	1	0	1	1	1	1	0	1	0	1	0	0	1	0	1	1	0	1	0	1	1	0	0	1	1	1	0	1	1	0	0
LINC02870|MIR155HG	1	1	1	1	0	1	0	0	1	1	0	0	1	0	1	0	1	1	1	1	1	1	1	1	0	1	0	1	0	1	1	0	1	1	1	1	0	1	1	0	0	1	1	1	1	1	1	0	1
LINC02870|HOXC-AS1	1	1	1	1	1	1	1	1	1	1	1	1	1	0	1	1	1	0	1	1	1	1	1	1	1	1	0	1	0	1	1	0	0	1	0	1	1	0	1	1	0	1	1	1	0	1	1	0	0
LINC02870|AC104088.1	0	1	0	0	0	1	0	0	1	1	0	1	1	1	1	1	1	1	1	1	1	1	1	0	1	0	1	1	0	1	1	0	0	1	0	1	0	0	1	1	0	1	1	1	0	0	1	0	0
LINC02870|AC009118.2	1	1	1	1	0	1	0	0	1	1	1	1	1	0	1	1	1	0	1	1	1	1	1	1	0	0	0	1	0	0	1	0	1	1	0	1	1	0	1	1	0	1	1	1	0	1	1	0	1
LINC02870|ADGRD1-AS1	1	1	1	1	0	1	1	1	1	1	1	1	1	1	1	1	1	0	1	1	0	0	0	1	1	1	0	1	0	1	1	1	1	1	0	1	1	1	1	0	1	1	0	1	0	1	1	1	1
LINC02870|AL365181.2	1	1	1	1	1	1	1	1	1	1	1	1	1	0	1	1	1	0	1	1	1	1	1	0	1	0	1	1	1	1	1	1	1	1	1	1	0	0	1	1	1	1	1	1	0	1	1	1	1
LINC02870|AC022031.2	1	1	1	1	1	1	1	1	1	1	1	1	1	0	1	0	1	0	1	1	1	1	1	1	0	0	0	1	0	1	0	0	0	1	0	1	1	0	1	0	0	1	0	1	0	0	1	0	0
LINC02870|LINC01679	1	1	0	1	0	0	0	0	0	1	0	0	1	0	0	0	1	0	1	1	0	1	0	0	1	1	0	1	0	0	1	0	0	1	0	1	0	1	1	0	0	0	1	0	0	1	1	0	0
LINC02870|LINC01842	1	1	1	1	0	1	0	1	1	1	1	1	1	0	1	0	1	1	1	1	1	1	1	1	0	0	1	1	0	0	1	0	1	1	1	1	1	1	1	1	1	0	1	1	1	1	1	1	1
LINC02870|TSPEAR-AS1	1	1	1	1	1	1	1	0	1	1	1	1	1	1	1	1	1	0	1	1	0	1	1	1	1	1	0	1	0	1	1	0	1	1	0	1	1	0	1	1	1	1	1	0	0	1	1	0	1
LINC02870|AC011287.1	1	1	1	1	1	1	1	1	1	1	1	1	1	0	1	0	1	0	1	1	1	1	0	0	1	0	0	1	0	0	1	0	0	1	0	0	0	0	1	1	0	0	0	1	0	0	1	0	0
LINC02870|AC128709.1	1	1	1	1	1	1	1	1	1	1	1	1	1	0	1	1	0	1	1	1	1	1	1	1	0	0	1	1	1	1	1	1	1	1	1	0	1	1	0	0	1	1	1	1	1	1	1	0	1
LINC02870|Z82243.1	1	0	0	1	0	1	0	0	1	1	0	0	1	0	1	0	1	0	1	1	1	1	1	1	0	1	0	1	0	1	1	0	0	1	0	1	1	1	1	0	0	1	1	1	0	0	1	0	0
LINC02870|AC104041.1	1	1	1	1	1	1	1	1	1	1	0	1	1	0	1	1	1	0	1	1	1	1	0	1	0	0	0	1	0	1	1	0	0	1	0	1	1	0	1	0	0	1	1	1	0	0	1	0	0
LINC02870|AP003352.1	0	0	0	1	0	0	0	0	0	0	0	0	1	0	1	0	1	0	1	1	0	1	1	0	0	1	0	1	0	0	0	0	0	1	0	1	0	0	1	0	0	1	1	0	0	1	1	0	0
LINC02870|AP001783.1	0	1	1	1	0	1	0	1	1	1	1	1	1	0	1	0	1	0	1	0	1	1	1	1	1	1	1	1	0	1	1	0	1	1	1	1	1	1	1	1	0	1	0	1	0	1	1	0	0
LINC02870|AC100801.1	1	1	1	1	1	1	1	1	1	1	1	1	1	0	1	1	1	0	1	1	0	1	0	0	1	1	0	1	0	0	1	0	0	1	0	1	0	0	1	1	0	0	1	0	1	1	1	1	0
LINC02870|PRKAR1B-AS1	1	0	1	1	0	0	0	0	1	1	0	0	1	0	0	0	1	0	1	1	0	1	1	0	0	1	0	1	0	0	0	0	0	1	0	1	0	1	1	0	0	1	1	1	0	1	1	0	0
LINC02870|AC008735.2	1	0	0	1	0	0	0	0	0	1	0	0	1	0	1	0	0	0	1	1	0	1	1	0	0	0	0	0	0	0	0	0	1	1	0	1	0	1	1	0	0	1	1	1	0	0	1	0	0
LINC02870|AC134312.5	1	1	1	1	0	1	1	1	1	1	1	1	1	0	0	0	1	0	1	1	0	1	1	1	0	1	0	1	0	0	0	0	0	1	0	1	1	1	1	1	1	1	0	1	1	0	1	0	0
LINC02870|LINC01629	1	1	1	1	1	1	1	1	1	1	1	1	1	0	1	1	1	0	1	0	1	1	1	0	1	1	1	1	0	1	1	0	0	0	0	1	0	1	0	1	1	1	1	1	1	1	1	1	1
LINC02870|AF165147.1	1	1	1	1	0	1	0	1	1	1	1	1	1	1	1	1	1	1	1	1	1	1	1	1	0	0	1	1	0	1	1	1	1	1	0	1	1	0	1	1	1	1	0	1	1	0	1	0	1
LINC02870|SMILR	0	0	0	0	0	0	0	0	0	0	0	0	0	0	1	1	0	1	1	1	1	1	1	0	1	1	0	1	0	0	0	0	1	1	0	1	0	1	1	0	0	1	1	0	1	1	0	0	0
LINC02870|AL355488.1	1	1	1	1	0	1	1	0	1	1	0	1	1	0	1	1	1	0	1	1	1	1	1	1	0	1	0	0	0	1	1	0	0	1	0	1	0	0	1	0	0	1	1	1	0	1	1	0	0
LINC02870|ZNNT1	1	1	0	0	0	1	0	0	0	1	0	0	1	0	1	0	1	0	1	1	1	1	1	1	1	1	0	1	0	1	1	0	0	1	0	1	0	0	1	0	0	0	1	1	0	1	1	0	0
LINC02870|AC008011.2	1	1	1	1	0	1	0	1	1	1	1	1	1	0	1	0	1	0	1	0	1	1	1	0	0	0	0	1	0	0	1	0	0	1	0	1	0	0	1	0	0	1	1	0	1	0	1	0	0
LINC02870|TSPEAR-AS2	1	1	1	1	1	1	1	0	1	1	1	1	1	1	1	1	1	0	1	1	0	1	0	1	1	1	0	1	0	1	1	0	1	1	0	1	1	0	1	1	1	1	1	0	0	1	1	0	1
LINC02870|LINC00668	1	1	1	1	0	1	1	1	1	1	1	1	1	1	1	1	1	0	1	0	1	1	1	1	1	1	0	0	0	1	1	0	1	0	0	1	1	0	1	1	1	1	1	1	0	1	1	0	0
LINC02870|AC004585.1	1	0	0	1	0	1	0	1	1	1	1	0	1	0	1	0	1	1	1	1	1	1	1	1	0	1	0	1	0	0	1	0	0	1	0	1	0	1	1	0	0	0	1	1	1	1	1	0	0
LINC02870|SCAT1	1	1	0	1	1	1	1	1	1	1	1	1	1	0	1	0	1	0	1	0	1	1	1	0	0	1	0	1	0	0	1	0	0	1	0	1	0	0	1	0	0	0	1	0	0	1	1	0	0
LINC02870|AL139246.5	1	1	0	1	0	1	0	0	1	1	0	1	1	0	1	0	1	0	0	1	0	1	1	0	0	1	0	1	0	0	1	0	0	1	0	1	0	0	0	0	0	1	1	1	1	0	1	0	1
LINC02870|LINC02154	1	1	1	1	1	1	1	1	1	1	1	1	1	0	1	1	1	0	1	1	0	1	0	0	1	1	1	1	0	0	1	1	1	1	1	1	1	0	1	1	0	1	1	1	1	1	1	1	1
LINC02870|CD44-AS1	1	0	0	1	0	1	0	0	0	0	0	0	1	0	0	0	1	0	1	1	1	1	1	0	0	1	0	0	0	0	0	0	0	1	0	1	0	0	1	0	0	1	1	1	0	0	1	0	0
LINC02870|IGFL2-AS1	1	0	0	0	1	0	0	0	0	1	0	0	1	0	0	1	1	0	0	0	0	1	1	0	1	1	0	0	0	0	0	0	0	1	0	1	1	1	1	1	0	0	1	1	1	0	1	0	0
LINC02870|MAFA-AS1	1	1	1	1	1	1	1	0	1	1	1	1	1	0	1	1	0	1	0	1	1	1	1	0	1	1	0	1	0	1	1	0	1	1	0	1	1	0	1	0	0	1	1	0	1	1	1	0	0
LINC02870|LINC00392	1	1	1	1	1	1	1	1	1	0	1	1	1	0	0	1	1	0	1	1	1	1	1	0	1	1	0	1	1	1	1	1	1	1	1	1	1	1	0	1	1	0	1	1	0	1	1	1	1
LINC02870|AL589765.4	0	1	1	1	0	1	0	0	1	1	0	0	1	0	0	0	1	0	1	1	0	1	1	1	0	1	0	1	0	1	1	0	0	1	0	1	1	0	1	0	0	1	1	1	0	1	1	0	0
LINC02870|AL031186.1	1	1	1	1	0	0	1	0	0	1	0	1	1	0	1	1	1	0	1	1	1	1	1	1	0	1	0	1	0	0	1	0	1	1	0	1	0	0	1	0	1	1	1	1	0	1	1	0	1
LINC02870|AC108488.1	1	1	1	1	0	1	0	0	1	1	0	0	1	0	1	1	1	0	1	1	1	1	1	1	0	1	0	1	0	1	0	0	0	1	0	1	0	1	1	0	0	1	1	1	0	1	1	0	1
LINC02870|AL158166.1	1	1	1	1	1	1	1	0	1	1	1	1	1	1	1	0	1	0	1	1	1	1	1	1	1	1	0	1	0	1	1	0	0	1	1	1	1	1	1	1	1	1	1	1	1	1	1	0	0
LINC02870|U62317.4	1	1	1	1	1	1	0	1	1	1	1	1	1	0	1	1	1	1	1	1	1	1	1	1	0	1	0	1	0	1	1	0	0	1	0	1	1	0	1	0	0	1	1	0	0	1	1	0	1
LINC02870|LINC01980	1	1	0	1	1	1	1	1	0	1	1	1	1	0	0	0	0	0	1	0	0	0	0	0	0	0	0	1	0	1	0	0	0	0	0	0	1	0	0	0	0	0	0	0	0	0	1	0	0
LINC02870|LINC01089	1	1	0	1	0	0	0	0	1	1	0	1	1	0	1	1	1	0	1	1	1	1	1	0	0	0	0	0	0	0	0	0	1	1	0	1	0	0	1	0	0	1	1	1	1	0	1	0	1
LINC02870|ZNF503-AS1	0	0	0	0	0	0	0	0	0	0	0	0	1	1	1	1	1	0	1	1	1	1	1	1	1	1	1	1	1	1	1	1	1	1	1	1	1	1	1	0	0	1	1	1	1	1	1	1	1
LINC02870|AC132192.2	1	1	1	1	0	0	0	0	1	1	0	1	1	0	1	1	1	0	1	1	1	1	1	0	0	1	0	1	0	1	1	0	1	1	0	1	0	1	1	0	0	1	1	1	1	1	1	0	1
LINC02870|AL590666.2	0	1	0	0	0	1	0	0	0	0	0	1	1	0	1	0	0	0	1	0	1	0	1	0	1	0	0	0	0	0	0	0	1	0	0	0	0	0	0	0	1	1	0	1	0	1	1	0	0
LINC02870|AC026355.2	1	1	1	1	0	1	1	1	1	1	1	1	1	0	1	1	1	1	1	1	1	1	1	1	1	1	1	1	1	1	1	0	1	1	0	1	1	1	1	1	1	1	1	1	1	1	1	0	1
LINC02870|SNHG25	0	0	0	0	0	0	0	0	0	1	0	0	1	0	0	0	1	0	0	1	0	1	1	0	0	0	0	1	0	0	0	0	0	1	0	1	0	0	1	0	0	0	0	0	0	0	1	0	0
LINC02870|AC010275.1	1	1	1	1	1	1	1	1	1	1	1	1	1	0	1	0	1	0	1	0	0	1	1	0	0	0	0	1	0	1	0	0	1	0	0	0	1	0	0	0	0	1	0	1	0	0	1	0	0
LINC02870|PLBD1-AS1	0	0	0	0	0	0	0	0	0	0	0	0	0	1	0	0	0	0	1	1	0	1	1	1	0	1	1	1	0	0	1	0	1	0	0	0	0	0	1	0	0	1	1	1	0	1	0	0	1
LINC02870|G2E3-AS1	1	1	1	1	1	1	1	1	1	1	1	1	1	0	1	0	1	0	1	1	1	1	1	0	0	0	0	1	0	1	1	0	0	0	0	1	0	0	1	1	0	0	0	0	0	0	1	0	1
LINC02870|AP000695.1	1	1	1	1	0	1	0	0	1	1	0	1	1	0	1	0	1	0	1	0	1	1	1	0	0	1	0	1	0	0	1	0	0	1	0	1	0	0	1	0	0	0	1	0	0	0	1	0	0
LINC02244|AC084117.1	0	0	0	0	0	0	0	0	0	0	0	0	1	0	0	0	1	0	1	1	0	1	0	0	1	0	0	1	0	0	1	0	0	0	0	0	0	0	1	0	0	0	1	1	1	1	1	0	0
LINC02244|LINC00626	0	1	0	0	0	1	0	0	1	1	1	1	0	1	0	1	1	1	1	1	1	1	0	0	0	0	0	1	1	0	0	0	0	1	0	1	1	0	1	0	0	0	1	1	0	1	1	0	0
LINC02244|AC113346.1	0	1	0	0	1	1	0	0	1	1	1	1	1	0	0	0	1	0	1	1	0	1	0	0	1	0	0	1	0	0	1	0	0	1	0	1	1	0	1	0	0	0	0	1	0	1	1	0	0
LINC02244|AC079949.1	0	0	0	0	0	0	0	0	0	0	0	0	1	1	0	0	1	0	1	0	1	1	0	0	1	0	0	1	1	0	1	0	0	0	0	0	0	0	1	0	0	0	1	1	0	1	1	0	0
LINC02244|AL162413.1	0	1	0	0	1	1	0	1	1	1	1	1	0	0	0	0	0	0	0	0	0	0	0	0	0	0	1	1	0	0	0	0	0	0	1	0	0	0	0	0	0	0	0	0	1	0	0	0	0
LINC02244|AL021707.8	0	0	0	0	0	0	0	0	0	0	0	0	1	0	0	0	1	0	1	1	1	1	0	0	1	0	0	1	0	0	0	1	0	1	0	0	0	0	1	0	0	1	1	1	0	1	1	0	0
LINC02244|AC010343.3	0	1	0	0	1	1	0	1	1	1	1	1	1	0	0	0	1	0	0	0	1	1	0	0	1	0	1	1	1	0	0	0	0	1	0	1	0	0	1	0	0	0	0	0	1	1	1	0	0
LINC02244|LINC02487	0	0	0	0	1	0	0	0	0	0	0	0	1	0	0	0	1	1	1	1	1	0	0	0	1	1	1	1	0	0	1	1	0	1	0	1	0	0	1	0	0	1	1	1	1	1	0	0	0
LINC02244|AC007785.1	0	0	0	0	0	0	0	0	0	0	0	0	1	0	0	1	1	0	1	1	0	1	0	0	1	0	0	0	0	0	1	0	0	1	0	1	0	0	1	1	0	0	0	1	1	0	1	0	0
LINC02244|AC107959.3	0	0	0	0	0	0	0	0	1	0	0	0	0	1	0	0	1	0	1	0	1	1	0	0	1	0	0	1	1	0	0	0	0	0	0	1	0	0	0	0	0	0	1	0	0	1	1	0	0
LINC02244|AC021028.1	0	1	0	0	0	0	0	0	1	0	0	1	0	1	0	0	1	0	1	1	1	1	0	0	1	0	0	1	0	0	1	0	0	0	0	0	0	0	1	0	0	0	1	1	0	1	1	0	0
LINC02244|AC087612.1	0	0	0	0	1	1	0	1	1	0	1	1	1	1	0	0	1	0	1	0	0	0	0	0	0	0	0	0	0	0	1	0	0	0	0	0	1	0	0	0	0	0	1	0	0	0	1	0	0
LINC02244|AC004034.1	0	0	0	0	0	0	0	0	1	0	0	1	1	1	0	1	1	1	1	1	1	1	0	0	0	0	0	0	1	0	1	0	0	0	0	1	0	0	1	0	0	0	1	1	0	1	1	0	0
LINC02244|HAGLROS	0	0	0	0	0	0	0	0	1	1	0	1	1	0	0	0	1	0	1	1	0	1	0	0	1	0	0	1	1	0	0	0	0	1	0	0	0	0	1	0	0	0	0	1	0	0	1	0	0
LINC02244|LINC00942	0	1	0	0	1	1	0	0	1	0	0	0	0	1	0	1	1	1	0	0	1	1	0	0	1	0	0	1	1	0	1	0	0	1	0	1	1	0	1	1	0	0	1	1	1	1	1	0	0
LINC02244|AL079303.1	0	0	0	0	0	0	0	0	0	0	0	0	0	1	1	1	1	1	1	1	1	1	0	0	1	0	0	1	1	0	1	0	0	0	0	0	0	0	1	0	0	0	0	1	1	1	0	0	0
LINC02244|AC018653.3	0	0	0	0	0	0	0	0	1	0	0	0	0	1	0	0	1	0	1	1	0	1	0	0	1	0	0	1	0	0	1	0	0	0	0	0	0	0	1	0	0	0	1	1	0	0	0	0	0
LINC02244|AC129492.1	0	1	0	0	1	0	0	1	0	0	0	0	1	0	0	0	1	0	1	1	0	1	0	0	1	0	0	1	0	0	1	1	0	0	0	1	0	0	1	0	0	0	0	1	0	0	1	0	0
LINC02244|MIR503HG	0	1	0	0	1	1	0	0	1	1	1	1	1	0	0	0	1	0	1	1	0	1	0	0	1	0	0	1	1	0	1	0	0	1	0	1	0	0	1	0	0	0	1	1	1	1	1	0	0
LINC02244|AP005230.1	0	0	0	0	0	0	0	0	0	0	0	1	1	0	0	0	1	1	1	1	1	1	0	0	0	0	0	1	0	0	0	0	0	0	0	0	0	0	1	0	0	0	1	1	1	0	1	0	0
LINC02244|ATP1B3-AS1	0	0	0	0	0	1	0	0	1	0	0	1	0	1	0	0	0	0	1	1	1	1	0	0	0	0	0	1	0	0	0	0	0	0	0	0	0	0	1	0	0	0	0	1	0	0	0	0	0
LINC02244|AC124798.1	0	0	0	0	0	0	0	0	0	0	0	0	0	0	0	0	1	0	1	1	1	1	0	0	1	0	0	1	1	0	0	0	0	1	0	0	0	0	0	0	0	0	1	1	0	0	1	0	0
LINC02244|AC078883.1	0	0	0	0	0	0	0	0	0	0	0	0	1	1	0	0	1	0	1	1	0	1	0	0	1	0	0	1	0	0	1	0	0	0	0	0	0	0	1	0	0	0	1	1	0	1	1	0	0
LINC02244|LINC02253	0	1	0	0	0	1	0	1	1	0	0	1	1	1	1	1	1	1	1	1	1	0	0	0	1	0	0	1	0	0	1	0	0	1	0	1	1	0	1	1	0	1	1	1	0	1	1	0	0
LINC02244|AL591501.1	0	1	0	0	0	0	0	0	1	1	1	1	0	0	1	0	1	0	1	1	1	0	0	0	1	0	1	1	1	0	1	1	0	1	1	0	1	0	1	1	0	1	1	1	1	1	1	0	0
LINC02244|TBILA	0	0	0	0	0	0	0	0	1	1	0	0	1	1	0	0	1	0	1	1	0	1	0	0	1	0	0	1	0	0	0	0	0	0	0	1	1	0	1	0	0	0	1	1	0	1	1	0	0
LINC02244|AL645608.7	0	0	0	0	0	0	0	0	0	0	0	0	0	0	0	0	0	0	1	1	1	1	0	0	1	0	0	1	1	0	0	0	0	1	0	1	0	0	1	0	0	0	0	1	1	1	1	0	0
LINC02244|AP003555.1	0	1	0	0	0	0	0	0	1	1	1	1	1	0	0	0	1	0	1	1	1	1	0	0	1	0	0	1	1	0	1	0	0	0	0	1	0	0	1	0	0	0	1	1	0	0	1	0	0
LINC02244|AC099066.2	0	1	0	0	0	1	0	0	1	1	1	1	1	0	0	0	1	0	1	0	0	1	0	0	1	0	0	1	0	0	1	0	0	1	0	1	0	0	1	0	0	0	1	1	1	1	1	0	0
LINC02244|AL513123.1	0	1	0	0	0	1	0	1	1	0	0	1	0	1	1	0	1	0	1	1	1	1	0	0	1	0	0	1	1	0	1	0	0	1	0	1	0	0	1	0	0	0	0	1	0	1	1	0	0
LINC02244|LINC01116	0	0	0	0	0	0	0	0	0	0	0	0	1	0	0	0	1	0	1	1	0	1	0	0	1	0	0	1	0	0	0	0	0	0	0	1	0	0	1	0	0	0	1	1	0	0	1	0	0
LINC02244|AC105460.1	0	1	0	0	1	1	0	1	1	1	1	1	0	0	1	0	0	0	1	0	0	1	0	0	0	0	0	1	1	0	0	0	0	0	0	1	0	0	1	0	0	0	1	0	1	1	0	0	0
LINC02244|AL109615.3	0	1	0	0	1	1	0	0	1	1	1	0	1	0	0	0	1	0	1	1	1	1	0	0	1	0	0	1	1	0	1	1	0	0	0	1	0	0	1	0	0	0	1	1	0	0	1	0	0
LINC02244|AL033397.2	0	1	0	0	0	0	0	0	0	1	0	0	1	0	0	0	1	1	0	1	1	1	0	0	1	0	0	1	1	0	1	1	0	1	0	0	1	0	1	0	0	0	0	1	0	0	1	0	0
LINC02244|AL359771.1	0	1	0	0	1	1	0	1	1	0	1	1	0	0	0	0	1	0	1	0	0	0	0	0	0	0	0	1	0	0	0	0	0	0	0	0	1	0	1	0	0	0	0	0	0	0	0	0	0
LINC02244|AL133330.1	0	0	0	0	0	0	0	0	0	0	0	0	1	0	0	0	1	0	1	1	1	1	0	0	1	0	0	1	0	0	1	0	0	0	0	1	1	0	1	0	0	0	1	1	0	0	1	0	0
LINC02244|TBX2-AS1	0	0	0	0	0	1	0	0	0	0	0	1	1	0	0	0	1	1	1	1	1	1	0	0	1	0	0	1	1	0	1	0	0	1	0	1	0	0	1	0	0	1	0	1	1	0	1	0	0
LINC02244|AC254633.1	0	0	0	0	0	0	0	0	0	0	0	0	0	1	0	0	1	0	1	1	1	1	0	0	1	0	1	1	1	0	1	0	0	0	0	1	0	0	1	0	0	0	1	1	0	1	1	0	0
LINC02244|ERVH48-1	0	1	0	0	1	1	0	1	1	1	1	1	0	1	1	0	1	1	1	0	1	1	0	0	0	1	1	1	1	0	1	1	0	0	0	1	1	0	1	1	0	1	1	1	1	1	1	0	0
LINC02244|LINC01436	0	1	0	0	0	1	0	1	1	0	0	1	0	0	1	0	1	1	1	0	0	0	0	0	1	0	0	1	0	0	0	0	0	0	0	0	0	0	1	0	0	0	0	0	0	0	1	0	0
LINC02244|LINC02577	0	1	0	0	0	0	0	1	1	1	1	1	1	0	0	0	1	0	1	1	1	1	0	0	1	0	0	1	1	0	1	0	0	1	0	0	0	0	1	0	0	0	0	1	0	1	1	0	0
LINC02244|AP002336.2	0	0	0	0	0	0	0	0	0	0	0	0	0	0	0	0	1	1	1	1	1	1	0	0	1	0	0	1	1	0	1	0	0	0	0	0	0	0	1	0	0	0	0	1	0	1	1	0	0
LINC02244|AL355803.1	0	0	0	0	0	1	0	0	1	0	1	1	1	1	1	0	1	0	0	1	1	1	0	0	1	0	0	1	1	0	1	1	0	0	0	1	0	0	0	0	0	0	1	0	0	1	1	0	0
LINC02244|AP005482.2	0	0	0	0	0	0	0	1	1	0	1	1	1	1	0	1	1	0	1	1	1	1	0	0	0	1	0	0	1	0	1	0	0	0	0	1	0	0	0	0	0	0	1	0	0	1	1	0	0
LINC02244|MIAT	0	0	0	0	0	0	0	0	1	0	0	0	1	0	0	0	1	0	1	1	0	1	0	0	1	0	0	1	1	0	1	0	0	0	0	1	0	0	1	0	0	0	0	1	0	0	1	0	0
LINC02244|AL031600.1	0	1	0	0	0	0	0	0	0	0	0	1	1	1	0	0	1	0	1	1	0	1	0	0	1	0	0	1	0	0	1	0	0	0	0	1	0	0	1	0	0	1	1	1	0	1	1	0	0
LINC02244|AC004471.1	0	0	0	0	0	0	0	0	0	0	0	0	1	0	0	0	1	0	1	1	1	1	0	0	1	0	0	1	1	0	1	0	0	0	0	0	0	0	0	0	0	0	0	1	0	1	1	0	0
LINC02244|AP000695.2	0	1	0	0	0	1	0	0	1	0	0	1	1	0	0	0	1	0	1	1	1	1	0	0	1	0	0	1	0	0	1	0	0	0	0	1	0	0	1	0	0	0	1	1	0	1	1	0	0
LINC02244|AC004687.1	0	0	0	0	0	0	0	0	1	0	0	0	1	0	0	0	1	0	1	1	0	1	0	0	1	0	0	1	1	0	1	0	0	1	0	1	0	0	1	0	0	1	1	1	1	1	1	0	0
LINC02244|AC080037.2	0	0	0	0	0	0	0	1	0	0	0	0	0	0	0	1	1	0	1	0	1	1	0	0	1	0	1	1	1	0	0	1	0	1	0	1	0	0	0	0	0	0	1	1	0	1	1	0	0
LINC02244|LINC02575	0	1	0	0	1	0	0	0	1	0	1	1	1	1	1	0	1	0	1	1	0	1	0	0	1	0	0	1	1	0	1	1	0	1	0	1	1	0	1	0	0	0	1	0	0	1	1	0	0
LINC02244|HOXC13-AS	0	1	0	0	1	1	0	1	1	0	1	1	1	0	0	0	1	0	0	0	0	1	0	0	1	0	0	1	0	0	1	0	0	1	0	1	0	0	1	0	0	0	0	1	0	0	1	0	0
LINC02244|DSG1-AS1	0	0	0	0	0	0	0	0	0	0	0	0	0	0	0	0	0	1	1	1	1	0	0	0	1	0	1	1	0	0	0	0	0	1	0	0	0	0	1	0	0	0	0	1	1	0	0	0	0
LINC02244|AC104031.1	0	0	0	0	0	0	0	1	1	0	0	0	0	0	0	0	1	0	0	1	1	1	0	0	1	0	0	1	0	0	1	0	0	0	0	0	0	0	1	0	0	0	1	0	1	1	1	0	0
LINC02244|AC090970.2	0	0	0	0	0	0	0	0	0	0	0	0	0	0	0	0	1	0	1	1	1	1	0	0	0	0	0	1	1	0	1	0	0	0	0	0	0	0	1	0	0	0	1	1	1	1	1	0	0
LINC02244|LINC01614	0	1	0	0	1	1	0	1	1	0	1	1	1	1	0	0	1	0	1	1	0	1	0	0	1	0	0	1	1	0	1	0	0	0	0	0	0	0	1	1	0	0	0	1	0	0	1	0	0
LINC02244|AC093484.4	0	0	0	0	0	0	0	0	0	1	0	0	1	0	0	0	1	0	1	1	1	1	0	0	1	0	0	1	0	0	1	0	0	0	0	0	0	0	1	0	0	0	0	1	0	0	1	0	0
LINC02244|BX322562.1	0	0	0	0	0	0	0	0	0	0	0	0	0	0	0	0	1	0	1	1	0	1	0	0	1	0	0	1	1	0	1	0	0	0	0	0	0	0	1	0	0	0	0	1	0	0	1	0	0
LINC02244|TRPM2-AS	0	1	0	0	0	0	0	1	1	0	1	1	1	1	0	0	1	0	0	1	0	1	0	0	1	0	0	1	1	0	0	0	0	0	0	0	1	0	1	0	0	0	0	0	0	0	1	0	0
LINC02244|AFAP1-AS1	0	0	0	0	1	1	0	1	1	1	1	1	0	1	0	0	0	1	0	0	0	0	0	0	0	0	0	1	1	0	1	1	0	0	0	1	0	0	0	0	0	0	1	0	0	1	0	0	0
LINC02244|LINC00393	0	1	0	0	0	1	0	1	1	1	1	1	1	1	1	1	1	1	1	1	1	1	0	0	0	0	1	1	1	0	1	1	0	1	0	1	1	0	1	0	0	1	1	1	0	1	1	0	0
LINC02244|LINC01010	0	0	0	0	0	0	0	0	0	0	0	1	0	0	0	0	1	0	1	0	1	1	0	0	1	0	0	1	1	0	1	0	0	1	0	0	0	0	1	0	0	0	0	1	1	0	1	0	0
LINC02244|AC023906.5	0	0	0	0	1	0	0	0	1	0	0	0	1	1	0	0	1	1	1	0	1	1	0	0	0	0	0	1	0	0	1	0	0	0	0	1	0	0	1	0	0	0	1	1	0	1	1	0	0
LINC02244|DUXAP8	0	1	0	0	1	1	0	0	1	1	1	1	1	1	0	0	1	0	1	1	1	1	0	0	1	0	0	1	1	0	1	0	0	0	0	1	0	0	1	0	0	0	1	1	0	1	1	0	0
LINC02244|CCDC144NL-AS1	0	1	0	0	0	1	0	0	1	1	0	1	1	1	0	1	1	0	1	1	1	1	0	0	1	0	0	1	1	0	1	0	0	1	0	1	1	0	1	1	0	1	1	1	1	1	1	0	0
LINC02244|MIR9-3HG	0	0	0	0	0	0	0	0	1	0	0	0	0	1	0	0	1	1	1	0	1	1	0	0	1	0	0	1	1	0	1	0	0	1	0	1	0	0	0	1	0	0	1	0	0	1	0	0	0
LINC02244|LINC02163	0	1	0	0	1	1	0	1	1	1	1	1	1	1	0	0	1	0	1	1	1	1	0	0	1	0	0	1	0	0	1	1	0	0	0	1	1	0	1	0	0	0	0	1	0	0	1	0	0
LINC02244|AC012213.4	0	1	0	0	1	1	0	1	1	0	1	1	1	1	0	0	1	1	0	1	0	1	0	0	1	0	0	1	1	0	1	0	0	1	0	1	0	0	1	1	0	0	1	1	0	1	1	0	0
LINC02244|AC110619.1	0	0	0	0	0	0	0	0	0	0	0	0	1	1	1	1	1	0	1	1	1	1	0	0	1	0	0	1	1	0	1	1	0	1	0	1	0	0	1	0	0	1	1	1	1	1	0	0	0
LINC02244|AC022211.4	0	0	0	0	0	0	0	0	0	0	0	0	1	1	0	0	1	0	1	1	1	1	0	0	1	0	0	1	0	0	1	0	0	0	0	1	0	0	1	0	0	0	0	1	0	1	0	0	0
LINC02244|AC138028.4	0	0	0	0	0	0	0	0	0	0	0	0	1	1	0	0	1	0	1	1	0	1	0	0	1	0	0	1	0	0	1	0	0	0	0	1	0	0	1	0	0	0	1	1	0	1	1	0	0
LINC02244|LINC02428	0	0	0	0	0	0	0	1	1	1	1	1	1	0	0	0	1	0	1	0	0	0	0	0	0	0	0	1	0	0	0	0	0	0	0	0	0	0	1	0	0	1	1	0	0	0	1	0	0
LINC02244|AC008649.1	0	0	0	0	1	1	0	0	1	0	1	0	1	1	0	1	1	1	1	1	1	1	0	0	0	0	0	1	1	0	0	0	0	1	0	1	0	0	1	1	0	0	1	1	0	0	1	0	0
LINC02244|AC068305.2	0	0	0	0	0	0	0	0	1	0	0	1	0	1	0	0	1	1	1	0	1	1	0	0	1	0	0	1	1	0	1	0	0	0	0	1	0	0	1	0	0	0	1	1	1	1	1	0	0
LINC02244|AC034213.1	0	1	0	0	1	1	0	1	1	1	1	1	1	0	0	0	1	1	1	1	1	1	0	0	1	1	0	1	1	0	1	1	0	1	0	1	0	0	0	0	0	0	1	1	0	1	1	0	0
LINC02244|LINC02657	0	1	0	0	0	0	0	1	1	0	0	1	0	0	0	0	1	0	0	0	1	1	0	0	0	0	0	1	1	0	1	0	0	0	0	1	0	0	1	0	0	0	1	0	0	1	1	0	0
LINC02244|NKILA	0	0	0	0	0	0	0	0	1	0	0	0	1	0	0	0	1	0	1	1	0	1	0	0	1	0	0	1	1	0	1	0	0	0	0	1	0	0	1	0	0	0	1	1	0	0	1	0	0
LINC02244|AC015660.2	0	1	0	0	1	1	0	0	1	0	1	1	0	1	1	1	0	0	1	0	0	0	0	0	1	1	0	0	1	0	0	0	0	0	0	1	1	0	0	1	0	0	1	0	1	0	0	0	0
LINC02244|AC073365.1	0	0	0	0	1	1	0	1	1	1	1	1	0	0	1	0	0	0	1	0	0	0	0	0	0	1	0	1	1	0	0	0	0	0	0	1	1	0	0	0	0	0	0	0	1	1	0	0	0
LINC02244|AC105118.1	0	1	0	0	1	0	0	0	1	1	1	1	0	1	0	1	1	0	0	1	1	1	0	0	1	0	0	1	1	0	1	0	0	1	0	1	1	0	1	0	0	0	1	0	0	0	1	0	0
LINC02244|AC083964.1	0	0	0	0	0	0	0	0	0	0	0	0	1	0	0	0	1	0	1	1	0	1	0	0	1	0	0	1	1	0	1	0	0	0	0	0	0	0	1	0	0	0	0	1	0	1	1	0	0
LINC02244|LINC00520	0	0	0	0	1	0	0	1	1	1	1	1	1	0	0	0	1	0	1	1	0	1	0	0	1	0	0	1	0	0	1	0	0	0	0	0	0	0	1	0	0	0	0	1	1	0	1	0	0
LINC02244|AC092687.3	0	0	0	0	0	0	0	0	0	0	0	0	1	1	0	0	1	0	1	1	0	1	0	0	1	0	0	0	0	0	1	0	0	0	0	0	0	0	1	0	0	0	0	1	0	0	1	0	0
LINC02244|AL356234.2	0	0	0	0	0	1	0	1	1	0	0	1	1	0	0	0	0	1	1	0	1	1	0	0	1	0	1	1	0	0	1	0	0	0	0	0	0	0	0	0	0	1	0	0	1	0	0	0	0
LINC02244|LINC01410	0	0	0	0	0	0	0	0	0	0	0	0	1	1	0	0	1	0	1	1	1	1	0	0	1	0	0	1	1	0	1	0	0	0	0	0	0	0	1	0	0	0	0	1	0	0	1	0	0
LINC02244|AC073611.1	0	0	0	0	0	0	0	0	0	0	0	0	1	0	0	0	1	0	1	1	0	1	0	0	0	0	0	1	0	0	0	0	0	0	0	0	0	0	1	0	0	0	1	1	0	0	1	0	0
LINC02244|GAPLINC	0	0	0	0	0	1	0	0	1	0	1	1	1	1	0	0	1	0	1	1	1	1	0	0	1	1	0	1	1	0	1	0	0	1	0	1	1	0	0	0	0	0	1	1	0	1	1	0	0
LINC02244|KDM4A-AS1	0	0	0	0	0	0	0	0	0	0	0	0	1	1	0	0	1	0	1	1	1	1	0	0	1	0	0	1	1	0	0	0	0	0	0	0	0	0	1	0	0	0	0	1	0	1	1	0	0
LINC02244|LINC01694	0	0	0	0	1	1	0	1	1	1	1	1	0	1	0	1	1	0	1	0	1	0	0	0	0	0	0	1	1	0	1	1	0	0	0	1	0	0	0	0	0	0	1	0	1	1	1	0	0
LINC02244|C1RL-AS1	0	0	0	0	0	0	0	0	0	0	0	0	0	1	0	0	1	0	1	1	1	1	0	0	1	0	0	1	1	0	1	0	0	0	0	0	0	0	1	0	0	0	1	1	0	1	1	0	0
LINC02244|AC008115.3	0	0	0	0	0	0	0	0	0	0	0	0	0	0	0	0	1	0	1	1	0	1	0	0	1	0	0	1	0	0	1	0	0	0	0	0	0	0	1	0	0	0	0	1	0	0	1	0	0
LINC02244|AC090152.1	0	0	0	0	0	0	0	0	0	0	0	0	1	1	0	0	1	1	1	1	0	1	0	0	1	0	0	1	0	0	1	0	0	1	0	1	0	0	1	0	0	0	1	1	0	1	1	0	0
LINC02244|LINC01322	0	1	0	0	1	1	0	1	1	1	1	1	1	0	1	0	1	1	1	0	0	1	0	0	1	0	1	1	1	0	1	0	0	0	0	1	1	0	1	1	0	0	1	0	1	1	1	0	0
LINC02244|LINC02100	0	1	0	0	1	1	0	1	1	1	0	1	1	1	0	0	1	1	1	0	1	1	0	0	1	0	0	1	1	0	1	0	0	1	0	0	0	0	1	0	0	0	1	1	0	1	1	0	0
LINC02244|CCDC18-AS1	0	0	0	0	0	0	0	0	0	0	0	0	0	0	0	0	1	0	1	1	0	1	0	0	1	0	0	1	1	0	1	0	0	0	0	1	0	0	1	0	0	0	1	1	0	1	0	0	0
LINC02244|LINC01160	0	1	0	0	0	1	0	0	1	0	1	1	1	1	0	0	0	0	1	0	0	0	0	0	0	0	0	0	0	0	1	0	0	1	0	0	0	0	0	0	0	0	1	0	0	1	1	0	0
LINC02244|AC007384.1	0	0	0	0	0	0	0	0	1	0	0	0	0	0	0	0	1	0	1	1	0	1	0	0	1	0	0	1	0	0	1	0	0	0	0	1	0	0	1	0	0	0	1	1	0	1	1	0	0
LINC02244|AL133243.2	0	0	0	0	0	0	0	0	0	0	0	0	1	0	0	0	1	0	1	1	1	1	0	0	1	0	0	1	1	0	0	0	0	0	0	0	0	0	1	0	0	0	0	1	0	1	1	0	0
LINC02244|ZFPM2-AS1	0	1	0	0	1	1	0	0	1	0	1	1	0	0	1	0	1	0	0	0	0	0	0	0	0	0	0	1	0	0	0	0	0	0	0	1	1	0	1	0	0	0	1	0	1	1	1	0	0
LINC02244|FOXD3-AS1	0	1	0	0	1	1	0	0	1	0	1	0	0	1	0	1	1	1	0	1	1	0	0	0	1	0	0	0	1	0	1	1	0	0	0	0	0	0	0	0	0	1	1	1	0	1	1	0	0
LINC02244|AC110285.2	0	0	0	0	0	0	0	0	1	0	0	1	1	0	0	0	1	1	1	1	1	1	0	0	1	0	0	1	1	0	1	0	0	1	0	1	0	0	1	0	0	1	1	1	1	1	1	0	0
LINC02244|RUSC1-AS1	0	0	0	0	0	0	0	0	0	0	0	0	1	0	0	0	1	0	1	1	0	1	0	0	1	0	0	1	0	0	1	0	0	0	0	1	0	0	1	0	0	0	1	1	0	0	1	0	0
LINC02244|AL391427.1	0	1	0	0	0	0	0	1	1	1	0	1	0	1	0	0	1	1	1	1	1	1	0	0	1	0	0	1	1	0	1	1	0	1	0	1	1	0	1	1	0	0	0	1	0	0	1	0	0
LINC02244|BX322234.2	0	1	0	0	1	1	0	1	1	1	1	1	0	0	0	0	1	1	1	1	1	1	0	0	0	1	1	1	1	0	1	1	0	0	0	0	1	0	1	1	0	1	1	1	1	1	1	0	0
LINC02244|AC132872.3	0	0	0	0	0	0	0	0	0	0	0	0	1	0	0	0	1	0	1	1	0	1	0	0	1	0	0	1	0	0	1	0	0	0	0	1	0	0	1	0	0	0	0	1	0	1	1	0	0
LINC02244|LINC02582	0	1	0	0	1	1	0	1	1	1	1	1	0	1	0	1	1	1	1	0	1	1	0	0	1	1	1	1	1	0	1	1	0	1	0	1	1	0	1	1	0	1	1	1	1	1	1	0	0
LINC02244|P3H2-AS1	0	0	0	0	1	1	0	1	1	1	1	1	1	0	0	0	1	1	1	0	1	1	0	0	1	1	0	1	1	0	1	0	0	0	0	0	1	0	1	0	0	0	0	0	1	1	0	0	0
LINC02244|AC116914.2	0	0	0	0	0	0	0	0	0	0	0	1	1	0	0	0	1	0	1	1	0	1	0	0	1	0	0	1	0	0	0	0	0	0	0	1	0	0	1	0	0	1	1	1	0	0	1	0	0
LINC02244|LINC02570	0	0	0	0	1	0	0	1	0	0	0	1	0	0	0	1	1	1	1	1	1	1	0	0	0	1	0	1	1	0	1	0	0	0	0	1	1	0	1	0	0	0	1	1	1	0	1	0	0
LINC02244|AC016394.3	0	0	0	0	0	0	0	0	0	0	0	0	0	0	0	0	1	0	1	1	0	1	0	0	0	0	0	1	0	0	0	0	0	0	0	0	0	0	1	0	0	0	0	1	0	1	1	0	0
LINC02244|AL357033.3	0	0	0	0	0	0	0	0	0	0	0	0	0	0	0	0	0	0	1	0	0	0	0	0	1	0	0	1	1	0	1	0	0	0	0	0	0	0	1	0	0	0	0	1	1	1	1	0	0
LINC02244|AF127577.3	0	0	0	0	0	1	0	1	1	0	0	1	1	0	0	1	1	1	1	1	1	1	0	0	1	0	0	1	1	0	1	0	0	1	0	1	0	0	1	0	0	0	1	1	0	0	1	0	0
LINC02244|LINC02522	0	1	0	0	1	1	0	1	1	1	1	1	1	1	1	0	1	1	1	1	1	1	0	0	0	1	1	1	1	0	1	0	0	1	0	1	0	0	1	1	0	1	1	1	1	1	1	0	0
LINC02244|AC114489.2	0	0	0	0	0	0	0	1	0	0	0	1	0	0	0	1	1	0	0	0	1	1	0	0	1	0	0	1	1	0	1	0	0	1	0	0	0	0	1	0	0	0	0	1	1	0	1	0	0
LINC02244|LINC01518	0	1	0	0	1	1	0	1	1	1	1	1	0	1	1	0	1	0	1	1	0	1	0	0	0	1	0	1	0	0	0	0	0	1	0	1	1	0	1	0	0	1	0	1	0	1	1	0	0
LINC02244|AC006206.2	0	0	0	0	0	0	0	1	1	0	0	0	0	1	0	1	1	1	1	1	0	1	0	0	0	0	0	1	0	0	1	0	0	1	0	0	0	0	1	0	0	0	0	1	0	0	1	0	0
LINC02244|AC128709.3	0	0	0	0	0	1	0	0	0	0	0	1	1	0	0	1	1	1	1	0	1	0	0	0	1	0	1	1	1	0	1	1	0	1	0	0	1	0	0	0	0	1	0	1	1	1	1	0	0
LINC02244|AL357079.1	0	0	0	0	0	0	0	0	0	0	0	0	1	0	0	0	1	0	1	1	1	1	0	0	1	0	0	1	1	0	1	1	0	0	0	1	0	0	1	0	0	0	1	1	0	1	1	0	0
LINC02244|AC010789.1	0	0	0	0	1	1	0	1	1	1	1	1	0	1	1	1	1	0	1	0	0	0	0	0	0	0	1	1	0	0	0	1	0	0	0	1	1	0	0	0	0	0	1	0	1	1	1	0	0
LINC02244|PCAT7	0	1	0	0	0	1	0	0	1	1	1	0	0	0	0	0	1	1	1	0	0	1	0	0	1	0	0	1	0	0	0	0	0	1	0	0	1	0	1	1	0	0	0	1	0	1	1	0	0
LINC02244|AP001547.1	0	1	0	0	1	1	0	1	1	1	1	1	1	1	0	1	1	0	1	1	1	1	0	0	1	1	0	1	1	0	1	1	0	1	0	1	1	0	1	1	0	1	1	1	1	1	1	0	0
LINC02244|MSC-AS1	0	0	0	0	0	1	0	0	0	0	0	0	1	0	0	0	1	0	1	0	0	1	0	0	0	0	0	1	0	0	1	0	0	0	0	0	0	0	1	0	0	0	0	1	0	0	1	0	0
LINC02244|ELFN1-AS1	0	0	0	0	1	1	0	1	1	1	1	1	0	1	0	1	1	1	1	0	1	0	0	0	1	0	0	0	1	0	1	1	0	0	0	0	0	0	0	0	0	0	1	0	1	1	0	0	0
LINC02244|SCGB1B2P	0	0	0	0	0	0	0	0	0	0	0	0	1	0	0	0	1	1	1	1	0	1	0	0	1	0	0	1	1	0	1	0	0	1	0	1	0	0	1	0	0	0	1	1	0	1	1	0	0
LINC02244|LINC02561	0	0	0	0	0	0	0	0	1	0	1	1	0	0	0	1	1	1	1	1	1	1	0	0	1	0	1	1	1	0	0	1	0	1	0	0	1	0	1	1	0	0	0	1	0	0	1	0	0
LINC02244|ACBD3-AS1	0	0	0	0	0	0	0	0	0	0	0	0	0	0	0	0	1	0	1	1	1	0	0	0	0	0	0	1	1	0	1	0	0	0	0	0	0	0	1	0	0	0	0	1	0	1	0	0	0
LINC02244|AC079949.2	0	0	0	0	0	0	0	0	1	1	0	1	1	1	0	0	1	0	1	0	1	1	0	0	1	0	0	1	1	0	1	0	0	0	0	0	0	0	1	0	0	0	1	1	1	1	1	0	0
LINC02244|AC128709.2	0	0	0	0	1	0	0	1	0	0	0	1	1	0	0	1	0	1	0	0	1	0	0	0	0	0	0	1	1	0	1	0	0	1	0	0	1	0	0	0	0	0	0	0	1	1	0	0	0
LINC02244|AC010980.2	0	0	0	0	0	1	0	0	1	0	0	1	1	0	0	1	1	0	1	1	1	1	0	0	1	0	0	1	1	0	1	1	0	1	1	0	0	0	1	0	0	0	1	1	1	1	1	0	0
LINC02244|FALEC	0	0	0	0	1	0	0	0	0	0	0	0	0	1	0	0	1	1	1	1	1	1	0	0	1	1	0	1	1	0	1	1	0	1	0	1	0	0	1	0	0	1	1	1	1	1	0	0	0
LINC02244|AC010731.2	0	1	0	0	1	1	0	0	1	1	1	1	1	1	1	1	1	1	1	1	1	1	0	0	1	0	0	1	1	0	1	1	0	1	0	0	1	0	1	1	0	1	1	1	0	0	1	0	0
LINC02244|AC093895.2	0	1	0	0	1	1	0	1	1	1	1	1	0	0	0	0	1	1	1	0	1	0	0	0	1	0	0	1	0	0	0	0	0	0	0	0	0	0	0	0	0	0	0	1	0	0	1	0	0
LINC02244|LINC01426	0	1	0	0	0	0	0	0	1	1	1	1	0	1	0	0	1	0	1	0	1	1	0	0	0	0	0	1	1	0	1	0	0	0	0	1	0	0	1	0	0	0	1	0	0	1	1	0	0
LINC02244|AC109454.3	0	1	0	0	1	1	0	1	1	1	1	1	1	0	0	0	1	0	1	1	0	1	0	0	1	0	0	1	0	0	1	0	0	1	0	0	1	0	1	0	0	0	0	1	0	1	1	0	0
LINC02244|AL354733.3	0	0	0	0	0	0	0	0	0	0	0	0	1	1	0	0	1	0	1	1	1	1	0	0	1	0	0	1	1	0	0	0	0	0	0	0	0	0	1	0	0	1	1	1	0	1	1	0	0
LINC02244|AC106799.2	0	1	0	0	0	0	0	1	0	0	0	1	1	0	0	0	1	1	1	1	1	1	0	0	1	0	0	1	1	0	0	0	0	1	0	0	0	0	1	0	0	0	0	1	0	1	1	0	0
LINC02244|AC022144.1	0	0	0	0	0	0	0	0	0	0	0	0	0	0	0	1	1	0	1	0	1	1	0	0	1	0	0	1	1	0	0	1	0	1	0	0	0	0	0	0	0	0	1	1	1	0	1	0	0
LINC02244|GASAL1	0	0	0	0	0	0	0	0	0	0	0	0	1	0	0	0	1	0	0	0	0	1	0	0	0	0	0	1	1	0	0	0	0	0	0	1	0	0	1	0	0	0	1	0	1	1	1	0	0
LINC02244|AC091729.1	0	0	0	0	1	0	0	0	0	0	0	0	1	0	0	0	1	0	1	1	1	1	0	0	1	0	0	1	0	0	1	0	0	1	0	1	0	0	1	1	0	0	1	0	1	1	1	0	0
LINC02244|LINC00941	0	1	0	0	0	0	0	0	1	0	1	1	0	1	0	0	1	0	1	1	0	1	0	0	0	0	0	1	0	0	0	0	0	0	0	0	0	0	1	0	0	0	0	1	1	1	0	0	0
LINC02244|AC083809.1	0	0	0	0	0	1	0	1	1	1	1	1	1	0	0	0	1	0	1	1	0	1	0	0	0	0	1	1	0	0	1	0	0	0	0	1	0	0	1	0	0	0	1	1	1	1	1	0	0
LINC02244|AC008610.1	0	0	0	0	0	0	0	1	1	1	0	0	1	0	0	0	1	1	1	1	1	1	0	0	1	0	0	1	1	0	1	1	0	1	0	1	0	0	1	0	0	0	1	1	0	1	1	0	0
LINC02244|AL161785.1	0	0	0	0	0	0	0	0	0	0	0	0	1	0	0	0	1	0	1	1	1	1	0	0	1	0	0	1	1	0	1	0	0	0	0	1	0	0	1	0	0	0	1	1	0	0	1	0	0
LINC02244|AC106875.1	0	1	0	0	1	1	0	1	1	1	1	1	1	1	1	1	1	0	1	0	1	0	0	0	1	1	1	1	1	0	0	1	0	0	1	1	1	0	1	0	0	1	1	0	1	1	1	0	0
LINC02244|LINC02454	0	0	0	0	1	1	0	0	1	1	1	1	1	0	0	0	1	0	1	0	1	1	0	0	1	0	0	1	1	0	1	0	0	0	0	1	0	0	1	0	0	0	1	1	1	1	1	0	0
LINC02244|AC005014.3	0	0	0	0	0	0	0	0	1	0	0	1	1	0	0	1	1	1	1	1	1	1	0	0	1	0	0	1	1	0	1	1	0	1	0	0	1	0	1	1	0	0	0	1	1	1	1	0	0
LINC02244|KC877982.1	0	1	0	0	1	0	0	1	0	0	1	1	1	0	0	1	1	0	1	1	1	0	0	0	1	0	0	1	1	0	0	1	0	1	0	1	1	0	1	0	0	0	0	1	0	0	1	0	0
LINC02244|AC108676.1	0	1	0	0	1	1	0	0	1	0	1	1	0	1	0	1	1	0	1	0	0	1	0	0	0	0	0	1	0	0	1	0	0	0	0	0	1	0	1	0	0	0	1	0	0	1	1	0	0
LINC02244|AC012065.3	0	0	0	0	0	0	0	0	1	0	0	1	0	0	0	0	1	0	1	0	1	1	0	0	1	0	0	1	1	0	1	0	0	1	0	1	0	0	1	0	0	0	1	0	0	1	1	0	0
LINC02244|AC018695.6	0	0	0	0	0	0	0	0	1	0	0	1	1	0	0	0	0	0	1	1	1	1	0	0	0	0	0	1	0	0	1	0	0	1	0	0	0	0	1	0	0	0	1	0	1	0	0	0	0
LINC02244|AP001207.3	0	0	0	0	0	0	0	0	0	0	0	0	0	0	0	0	1	1	1	1	0	1	0	0	1	0	1	1	0	0	1	0	0	1	0	0	0	0	1	0	0	0	0	1	0	1	0	0	0
LINC02244|LINC02195	0	0	0	0	0	0	0	0	1	0	0	0	0	0	0	0	1	0	1	1	0	1	0	0	1	0	0	1	1	0	0	0	0	0	0	1	0	0	1	0	0	1	1	1	0	1	1	0	0
LINC02244|AL138789.1	0	0	0	0	1	0	0	0	1	0	0	1	1	0	1	0	0	1	1	0	1	1	0	0	1	0	0	0	1	0	0	1	0	1	0	0	0	0	0	0	0	0	1	0	1	1	0	0	0
LINC02244|AL583808.1	0	1	0	0	0	0	0	1	1	0	0	0	0	1	1	0	0	0	0	0	1	1	0	0	0	0	0	1	0	0	1	0	0	0	0	0	0	0	1	0	0	0	0	1	0	1	1	0	0
LINC02244|AC048341.2	0	0	0	0	0	0	0	0	1	1	0	0	1	0	0	0	1	0	1	1	0	1	0	0	1	0	0	1	0	0	0	0	0	0	0	0	0	0	1	0	0	0	0	0	0	1	1	0	0
LINC02244|LINC00460	0	1	0	0	1	1	0	1	1	1	1	1	1	0	0	0	1	0	1	1	1	1	0	0	1	1	0	1	1	0	1	0	0	0	0	1	0	0	1	0	0	0	1	1	0	1	1	0	0
LINC02244|AC116407.2	0	0	0	0	0	0	0	0	0	0	0	0	1	0	0	0	1	0	1	1	0	1	0	0	1	0	0	1	1	0	0	0	0	1	0	0	0	0	1	0	0	0	0	1	0	0	1	0	0
LINC02244|LNCAROD	0	0	0	0	0	1	0	1	1	1	1	1	0	1	0	0	1	1	1	1	1	0	0	0	1	0	0	1	0	0	1	0	0	0	0	1	0	0	1	1	0	0	1	1	1	1	1	0	0
LINC02244|LINC01063	0	0	0	0	0	0	0	1	1	0	0	0	1	1	0	0	1	1	1	1	1	1	0	0	1	0	0	1	1	0	0	0	0	1	0	0	0	0	1	0	0	0	1	1	0	0	1	0	0
LINC02244|ZNF710-AS1	0	0	0	0	0	0	0	0	0	0	0	0	1	1	0	0	1	0	1	1	0	1	0	0	1	0	0	1	0	0	1	0	0	0	0	1	0	0	1	0	0	0	1	1	0	0	1	0	0
LINC02244|AC122685.1	0	0	0	0	1	1	0	0	1	0	1	1	1	0	0	0	1	0	1	0	1	0	0	0	0	0	0	1	0	0	1	0	0	0	0	1	0	0	0	1	0	0	0	0	0	1	0	0	0
LINC02244|AC019080.4	0	0	0	0	0	1	0	1	0	0	0	1	0	0	0	1	1	1	1	0	1	0	0	0	1	0	1	1	0	0	0	0	0	1	0	0	1	0	1	1	0	0	0	1	1	0	1	0	0
LINC02244|FEZF1-AS1	0	1	0	0	0	1	0	1	1	1	1	1	1	1	0	1	1	1	1	1	1	1	0	0	1	0	0	1	1	0	0	1	0	0	0	0	1	0	1	0	0	1	0	1	1	0	1	0	0
LINC02244|LINC00592	0	0	0	0	0	0	0	1	0	0	0	0	1	0	0	0	1	1	1	1	1	1	0	0	1	0	0	1	1	0	1	0	0	1	0	1	0	0	1	0	0	0	0	1	1	0	1	0	0
LINC02244|BOK-AS1	0	1	0	0	1	1	0	1	1	1	1	1	1	1	1	1	0	1	1	0	1	1	0	0	0	1	1	1	1	0	0	1	0	1	1	1	1	0	0	0	0	1	1	1	1	1	1	0	0
LINC02244|AC012236.1	0	1	0	0	0	0	0	1	1	0	0	0	0	1	0	0	1	1	1	1	0	1	0	0	1	0	0	1	0	0	1	1	0	0	0	1	0	0	1	0	0	1	0	1	0	1	1	0	0
LINC02244|HLA-DQB1-AS1	0	0	0	0	0	0	0	0	0	0	0	0	1	0	0	0	1	0	0	1	0	1	0	0	1	0	0	1	0	0	1	1	0	1	0	1	0	0	1	0	0	0	1	1	0	1	1	0	0
LINC02244|AC025575.2	0	0	0	0	0	1	0	1	1	0	1	1	1	0	1	0	0	0	1	0	0	0	0	0	0	0	0	1	0	0	0	0	0	0	0	0	0	0	0	1	0	0	0	0	0	0	0	0	0
LINC02244|AC147651.2	0	1	0	0	0	0	0	1	1	0	1	1	0	0	0	1	0	1	0	0	1	1	0	0	1	0	0	1	1	0	1	1	0	1	0	1	0	0	0	1	0	0	1	0	1	1	1	0	0
LINC02244|AC144831.1	0	0	0	0	0	0	0	0	0	0	0	0	0	0	0	0	1	0	1	1	0	1	0	0	1	0	0	1	1	0	1	0	0	0	0	1	0	0	1	0	0	0	1	1	1	1	0	0	0
LINC02244|AC104695.4	0	0	0	0	0	0	0	0	0	0	0	1	1	0	0	0	1	0	0	1	0	1	0	0	1	0	0	1	0	0	1	0	0	0	0	0	0	0	1	0	0	1	0	1	0	0	1	0	0
LINC02244|AC027796.4	0	0	0	0	0	0	0	0	0	0	0	0	1	0	0	0	1	0	1	1	0	1	0	0	1	0	0	1	0	0	0	0	0	0	0	0	0	0	1	0	0	0	0	1	0	0	1	0	0
LINC02244|LINC01004	0	0	0	0	0	0	0	0	0	0	0	0	1	0	0	0	1	0	1	1	1	1	0	0	1	0	0	1	1	0	0	0	0	1	0	1	0	0	1	0	0	0	0	1	0	1	0	0	0
LINC02244|AC055822.1	0	0	0	0	0	0	0	0	0	0	0	0	1	0	0	0	1	0	1	1	0	1	0	0	1	0	0	1	0	0	1	0	0	0	0	1	0	0	1	0	0	0	1	0	0	1	1	0	0
LINC02244|AC020765.2	0	0	0	0	0	0	0	0	0	0	0	1	1	0	0	1	1	0	1	1	1	1	0	0	1	0	0	1	1	0	0	0	0	1	0	1	0	0	1	0	0	0	0	1	1	0	1	0	0
LINC02244|AC004148.1	0	0	0	0	0	0	0	0	0	0	0	0	1	0	0	0	1	0	1	1	0	1	0	0	1	0	0	1	0	0	1	0	0	0	0	1	0	0	1	0	0	0	1	1	0	0	1	0	0
LINC02244|AC012368.1	0	0	0	0	0	0	0	0	0	0	0	1	1	0	0	0	1	1	1	1	1	1	0	0	1	0	0	1	1	0	0	1	0	1	0	1	0	0	1	0	0	1	0	1	1	0	1	0	0
LINC02244|AL359091.4	0	0	0	0	0	0	0	0	0	0	0	1	1	0	0	0	1	0	0	0	0	1	0	0	1	0	0	1	1	0	1	0	0	1	0	0	0	0	1	0	0	0	1	1	1	0	1	0	0
LINC02244|MIR155HG	0	0	0	0	0	0	0	0	1	0	0	0	1	1	0	0	1	1	1	1	0	1	0	0	1	0	0	1	1	0	0	0	0	1	0	1	0	0	1	0	0	1	1	1	0	1	1	0	0
LINC02244|HOXC-AS1	0	1	0	0	1	1	0	1	1	1	1	1	1	1	0	0	1	0	1	1	1	1	0	0	1	0	0	1	1	0	1	1	0	1	0	1	0	0	1	0	0	0	0	1	0	0	1	0	0
LINC02244|AC104088.1	0	0	0	0	0	0	0	0	0	0	0	1	0	1	0	0	1	1	1	0	0	1	0	0	1	0	1	1	1	0	1	0	0	0	0	0	0	0	1	0	0	0	0	1	0	0	1	0	0
LINC02244|AC009118.2	0	1	0	0	0	0	0	0	1	0	0	0	1	1	0	1	1	0	1	1	1	1	0	0	0	0	0	1	1	0	1	0	0	1	0	1	0	0	1	0	0	0	0	1	0	1	1	0	0
LINC02244|NFE4	0	1	0	0	1	1	0	0	1	1	1	1	0	0	0	0	1	1	1	0	1	1	0	0	0	1	1	1	1	0	0	1	0	1	1	1	1	0	0	0	0	1	1	0	1	1	1	0	0
LINC02244|ADGRD1-AS1	0	0	0	0	0	1	0	1	1	0	1	1	1	1	1	1	1	0	1	0	0	0	0	0	1	0	0	1	0	0	1	1	0	1	0	1	1	0	1	0	0	1	0	1	0	1	1	0	0
LINC02244|AL365181.2	0	1	0	0	1	0	0	0	1	1	1	1	0	0	0	0	1	0	1	1	1	1	0	0	1	0	0	1	1	0	1	1	0	1	0	1	0	0	1	1	0	1	1	1	0	1	1	0	0
LINC02244|AC022031.2	0	1	0	0	1	1	0	1	1	0	1	1	1	0	0	0	1	0	1	1	1	1	0	0	0	0	0	1	1	0	0	0	0	0	0	0	0	0	1	0	0	0	0	1	0	0	1	0	0
LINC02244|LINC01842	0	0	0	0	0	0	0	1	1	0	1	1	1	0	0	0	1	1	1	1	1	1	0	0	1	0	0	1	1	0	1	0	0	1	0	1	1	0	1	0	0	0	1	1	1	1	1	0	0
LINC02244|TSPEAR-AS1	0	1	0	0	1	1	0	0	1	1	1	1	1	1	1	0	1	0	1	1	0	1	0	0	1	0	0	1	1	0	1	0	0	1	0	1	1	0	1	1	0	0	1	0	0	1	1	0	0
LINC02244|AC011287.1	0	1	0	0	1	1	0	1	1	1	1	1	0	1	0	0	1	0	1	1	0	1	0	0	1	0	0	1	0	0	1	0	0	0	0	0	0	0	1	0	0	0	0	1	0	0	1	0	0
LINC02244|AC128709.1	0	0	0	0	0	0	0	0	1	0	0	1	1	0	1	1	0	1	1	0	1	0	0	0	1	0	0	1	1	0	1	1	0	1	0	0	0	0	0	0	0	0	1	0	1	1	1	0	0
LINC02244|Z82243.1	0	0	0	0	0	0	0	0	0	0	0	0	1	0	0	0	1	0	1	1	1	1	0	0	1	0	0	1	1	0	0	0	0	0	0	1	0	0	1	0	0	0	0	1	0	0	0	0	0
LINC02244|AC104041.1	0	1	0	0	1	1	0	1	1	1	0	1	1	0	0	0	1	0	1	1	1	1	0	0	1	0	0	1	0	0	1	0	0	1	0	0	1	0	1	0	0	0	0	1	0	0	1	0	0
LINC02244|AC156455.1	0	1	0	0	1	1	0	0	1	1	1	1	0	1	0	0	1	0	1	0	0	1	0	0	0	0	0	1	1	0	0	1	0	0	0	1	1	0	1	0	0	0	1	0	1	1	1	0	0
LINC02244|AP001783.1	0	1	0	0	0	1	0	1	1	1	0	1	1	1	0	0	1	0	1	0	1	1	0	0	1	1	0	1	1	0	1	0	0	1	0	1	1	0	1	0	0	0	0	1	0	0	1	0	0
LINC02244|AC100801.1	0	1	0	0	1	1	0	1	1	1	1	1	1	0	0	1	1	0	1	0	0	1	0	0	1	1	0	1	0	0	1	0	0	1	0	1	0	0	1	0	0	0	1	0	1	1	1	0	0
LINC02244|AC134312.5	0	0	0	0	0	1	0	1	1	0	0	1	1	0	0	0	1	0	1	1	0	1	0	0	1	0	0	1	0	0	0	0	0	0	0	1	0	0	1	1	0	0	0	1	1	0	1	0	0
LINC02244|LINC01629	0	1	0	0	1	0	0	0	1	0	1	1	1	1	1	1	1	0	1	0	1	1	0	0	1	0	0	1	0	0	1	0	0	0	0	1	0	0	0	1	0	0	1	1	1	1	1	0	0
LINC02244|AF165147.1	0	0	0	0	0	1	0	1	1	0	1	1	1	1	1	1	1	1	1	1	1	0	0	0	1	0	1	1	0	0	1	1	0	1	0	0	0	0	1	1	0	1	0	1	1	0	1	0	0
LINC02244|SMILR	0	0	0	0	0	0	0	0	0	0	0	0	0	0	0	0	1	1	1	1	1	1	0	0	1	0	0	1	1	0	0	0	0	0	0	1	0	0	1	0	0	0	1	0	1	1	0	0	0
LINC02244|AL355488.1	0	0	0	0	0	0	0	0	0	0	0	0	1	1	0	0	1	0	1	1	1	1	0	0	1	0	0	1	1	0	1	0	0	1	0	1	0	0	1	0	0	0	1	1	0	1	1	0	0
LINC02244|ZNNT1	0	0	0	0	0	0	0	0	0	0	0	0	1	0	0	0	1	0	1	1	0	1	0	0	1	0	0	1	0	0	1	0	0	0	0	1	0	0	1	0	0	0	1	1	0	1	1	0	0
LINC02244|AC008011.2	0	0	0	0	0	1	0	1	0	0	1	1	0	0	0	0	1	0	1	0	1	0	0	0	1	0	0	1	0	0	1	0	0	0	0	0	0	0	1	0	0	0	0	0	1	0	1	0	0
LINC02244|TSPEAR-AS2	0	1	0	0	1	1	0	0	1	1	1	1	1	1	0	0	1	0	1	1	0	1	0	0	1	0	0	1	1	0	1	0	0	1	0	1	1	0	1	1	0	0	1	0	0	1	1	0	0
LINC02244|LINC00668	0	1	0	0	0	1	0	1	1	1	1	1	1	1	1	0	1	0	1	0	0	1	0	0	1	0	0	0	0	0	1	0	0	0	0	1	1	0	1	1	0	0	0	1	0	0	1	0	0
LINC02244|AC004585.1	0	0	0	0	0	0	0	1	0	0	0	0	1	0	0	0	1	1	1	1	1	1	0	0	1	0	0	1	1	0	1	0	0	0	0	1	0	0	1	0	0	0	1	1	1	1	1	0	0
LINC02244|SCAT1	0	1	0	0	1	1	0	1	1	1	0	1	1	0	0	0	1	0	1	0	0	1	0	0	1	0	0	1	0	0	1	0	0	0	0	1	0	0	1	0	0	0	1	0	0	1	1	0	0
LINC02244|SOX2-OT	0	1	0	0	0	1	0	1	1	0	0	1	1	1	1	1	1	1	1	1	1	1	0	0	1	0	0	1	1	0	1	1	0	1	0	1	1	0	1	1	0	1	0	1	1	0	1	0	0
LINC02244|AL139246.5	0	0	0	0	0	0	0	0	0	0	0	0	0	0	0	0	1	0	0	1	0	1	0	0	0	0	0	1	0	0	1	0	0	0	0	1	0	0	0	0	0	0	1	1	1	0	1	0	0
LINC02244|LINC02154	0	1	0	0	1	1	0	1	1	1	1	1	1	0	0	0	1	0	1	1	0	1	0	0	1	0	0	1	0	0	0	1	0	1	0	1	1	0	1	0	0	0	1	1	1	1	1	0	0
LINC02244|IGFL2-AS1	0	0	0	0	1	0	0	0	0	0	0	0	1	0	0	0	1	0	0	0	0	1	0	0	1	0	0	0	0	0	0	0	0	1	0	1	0	0	1	0	0	0	1	1	0	0	1	0	0
LINC02244|MAFA-AS1	0	1	0	0	1	0	0	0	1	1	1	1	0	1	0	1	1	1	0	1	1	1	0	0	1	0	0	1	1	0	1	0	0	1	0	1	0	0	1	0	0	0	1	0	0	0	1	0	0
LINC02244|LINC00392	0	1	0	0	1	1	0	1	1	0	1	1	1	0	0	1	1	0	1	1	1	1	0	0	1	1	0	1	1	0	1	1	0	1	0	1	1	0	0	1	0	0	1	1	0	1	1	0	0
LINC02244|AL589765.4	0	0	0	0	0	0	0	0	0	1	0	0	0	1	0	0	1	0	1	1	0	1	0	0	0	0	0	1	0	0	0	0	0	0	0	1	0	0	1	0	0	0	1	1	0	1	1	0	0
LINC02244|AL031186.1	0	0	0	0	0	0	0	0	0	0	0	0	1	0	0	0	1	0	1	1	1	1	0	0	1	0	0	1	0	0	1	0	0	1	0	1	0	0	1	0	0	1	0	1	0	1	1	0	0
LINC02244|AC108488.1	0	0	0	0	0	0	0	0	0	0	0	0	1	0	0	0	1	0	0	1	0	1	0	0	1	0	0	1	1	0	0	0	0	0	0	1	0	0	1	0	0	0	1	1	0	1	1	0	0
LINC02244|AC023310.4	0	1	0	0	1	1	0	1	1	1	1	1	1	1	1	0	1	0	1	1	1	1	0	0	1	0	0	1	1	0	1	0	0	1	0	1	0	0	1	1	0	1	1	1	1	1	1	0	0
LINC02244|AL158166.1	0	1	0	0	1	1	0	0	1	1	0	1	1	1	0	0	1	0	1	1	1	1	0	0	1	0	0	1	1	0	1	0	0	0	1	1	0	0	1	0	0	0	1	1	1	1	1	0	0
LINC02244|U62317.4	0	1	0	0	1	0	0	1	1	0	1	1	1	0	0	0	1	1	1	1	0	1	0	0	1	0	0	1	0	0	1	0	0	1	0	1	0	0	1	0	0	0	1	0	0	1	1	0	0
LINC02244|ZNF503-AS1	0	0	0	0	0	0	0	0	0	0	0	0	1	1	1	1	1	0	0	1	1	1	0	0	1	0	1	1	1	0	1	1	0	1	0	1	1	0	1	0	0	0	1	1	1	1	1	0	0
LINC02244|AC132192.2	0	0	0	0	0	0	0	0	0	0	0	1	1	0	0	0	1	0	1	1	0	1	0	0	1	0	0	1	1	0	1	0	0	1	0	1	0	0	1	0	0	0	1	1	0	1	1	0	0
LINC02244|AC026355.2	0	0	0	0	0	1	0	0	1	0	0	1	1	1	0	1	1	1	1	1	1	1	0	0	1	0	0	1	1	0	1	1	0	1	0	1	1	0	1	0	0	0	1	1	1	1	1	0	0
LINC02244|AC010275.1	0	1	0	0	1	1	0	0	1	0	1	0	0	0	0	0	1	0	1	0	0	1	0	0	0	0	0	1	0	0	0	0	0	0	0	0	1	0	0	0	0	0	0	1	0	0	1	0	0
LINC02244|G2E3-AS1	0	1	0	0	1	1	0	1	1	1	1	1	1	0	0	0	1	0	1	0	1	1	0	0	1	0	0	1	0	0	1	0	0	0	0	0	0	0	1	0	0	0	0	0	0	0	1	0	0
LINC02244|AP000695.1	0	1	0	0	0	0	0	0	1	0	0	0	1	0	0	0	1	0	1	0	0	1	0	0	1	0	0	1	0	0	1	0	0	0	0	1	0	0	1	0	0	0	1	0	0	0	1	0	0
AC084117.1|LINC00626	1	1	1	1	0	1	0	1	1	1	1	1	0	1	1	1	1	1	0	0	1	1	1	1	0	0	1	0	1	1	0	1	1	1	1	1	1	1	1	1	1	0	0	1	0	1	1	0	1
AC084117.1|AC113346.1	1	1	1	1	1	1	0	1	1	1	1	1	1	1	0	1	1	0	1	0	0	1	1	1	0	0	0	0	0	0	1	0	0	1	1	1	1	1	1	1	1	0	0	1	0	1	1	0	1
AC084117.1|AC079949.1	1	1	1	1	1	1	0	1	0	1	1	1	1	1	1	1	0	0	1	0	1	0	1	1	1	0	1	1	1	1	1	1	0	0	1	0	0	1	1	1	1	0	1	1	0	1	1	1	1
AC084117.1|AL162413.1	1	1	0	1	1	1	0	1	1	1	1	1	0	0	0	1	0	0	0	0	1	0	0	1	0	0	1	0	0	0	0	0	1	0	1	0	0	0	0	0	0	0	0	0	1	0	0	1	1
AC084117.1|AL021707.8	1	0	0	1	1	1	0	1	0	1	1	0	0	1	1	1	0	0	1	1	1	1	1	1	1	0	1	1	1	0	0	1	0	1	1	0	0	1	1	1	1	1	1	1	0	0	0	0	1
AC084117.1|AC010343.3	1	1	1	1	1	1	0	1	1	1	1	1	1	1	1	1	1	0	0	0	1	1	0	0	1	0	1	1	1	0	0	0	1	1	1	1	1	1	1	1	1	0	0	0	1	1	1	1	1
AC084117.1|LINC02487	0	0	0	0	1	0	0	0	0	0	0	0	0	1	1	1	1	1	1	1	1	0	1	1	1	1	1	1	1	0	0	1	1	1	1	1	0	1	1	1	0	1	1	1	1	1	0	1	1
AC084117.1|AC005392.2	0	0	0	0	0	0	0	0	0	0	0	0	0	0	1	0	0	0	1	1	0	0	0	0	0	0	1	0	0	0	0	1	1	0	1	0	0	1	0	0	0	0	0	1	0	0	0	1	1
AC084117.1|AC007785.1	1	0	0	1	1	0	0	1	1	1	1	1	1	0	0	1	1	0	1	0	0	1	1	0	1	0	1	0	0	0	0	1	0	1	0	1	1	1	1	1	1	0	0	1	1	0	1	0	1
AC084117.1|AC107959.3	0	1	0	1	1	1	0	1	1	1	1	1	0	1	1	1	0	0	1	0	1	0	0	1	0	0	1	0	1	0	0	1	1	0	1	1	0	0	0	1	0	0	1	0	0	1	0	0	1
AC084117.1|AC021028.1	1	1	0	1	0	1	0	1	1	1	1	1	0	1	1	1	1	0	1	0	1	1	1	1	0	0	1	0	1	1	0	0	0	0	1	1	0	0	1	1	1	0	1	1	0	1	1	0	1
AC084117.1|AC087612.1	1	0	1	1	1	1	0	1	1	1	1	1	1	1	0	0	0	0	1	0	0	0	1	1	0	0	0	0	0	1	1	0	1	0	0	0	1	0	0	0	0	0	1	0	0	0	1	0	0
AC084117.1|AC004034.1	0	1	1	0	0	1	0	1	1	1	1	1	0	1	1	1	0	1	1	0	1	1	1	1	0	0	1	0	1	1	1	1	1	0	1	1	1	1	1	0	1	0	1	1	0	1	1	0	1
AC084117.1|HAGLROS	1	0	1	0	1	1	0	1	1	1	1	1	1	1	1	1	1	1	1	1	0	1	0	1	1	0	1	0	1	0	0	0	0	1	1	0	1	0	1	1	0	0	0	1	0	0	1	0	1
AC084117.1|LINC00942	1	1	1	1	1	1	0	1	1	1	1	1	0	1	1	1	1	1	0	0	1	1	1	1	1	0	1	1	1	1	1	1	1	1	1	1	1	1	0	1	1	1	1	1	1	1	1	1	1
AC084117.1|AL079303.1	0	0	0	0	0	0	0	1	0	0	0	0	0	1	1	1	0	1	1	1	1	1	1	1	1	0	1	1	1	1	1	1	1	1	1	0	0	0	1	1	0	0	0	1	1	1	0	1	1
AC084117.1|AC018653.3	0	0	0	0	0	0	0	1	1	1	0	1	0	1	0	0	0	0	1	0	1	1	0	0	0	0	0	0	1	0	0	1	0	0	1	0	1	0	1	0	0	0	0	1	0	0	0	0	1
AC084117.1|AC129492.1	1	1	1	0	1	0	0	1	0	1	0	1	0	1	1	1	1	1	1	0	0	1	1	0	0	0	1	1	0	1	0	1	1	0	1	1	0	1	0	1	0	0	0	1	0	0	1	1	1
AC084117.1|MIR503HG	1	1	1	1	1	1	0	1	1	1	1	1	1	1	1	0	1	1	1	0	0	1	0	1	1	0	1	1	1	0	0	1	0	1	1	1	1	1	1	1	0	1	1	1	1	0	1	0	1
AC084117.1|AP005230.1	0	0	0	0	1	0	0	1	0	1	0	1	1	1	1	1	0	1	1	0	1	1	1	1	0	0	1	1	1	0	0	0	0	1	1	0	1	0	1	1	1	0	0	1	0	0	0	0	1
AC084117.1|ATP1B3-AS1	1	1	0	1	1	1	0	1	1	1	0	1	0	1	1	1	0	1	1	0	1	1	1	0	0	0	0	0	0	0	0	1	1	0	1	0	1	1	1	0	0	0	0	1	0	0	0	0	1
AC084117.1|AC124798.1	0	0	0	1	0	0	0	1	0	1	0	1	0	1	1	1	1	1	1	0	1	1	1	1	0	0	1	0	1	1	0	0	1	1	1	0	1	1	0	1	1	0	0	0	0	0	1	0	1
AC084117.1|AC078883.1	1	1	0	1	0	1	0	1	0	1	0	1	0	1	1	1	0	1	1	0	1	1	0	1	1	0	1	0	1	0	0	1	0	1	1	0	0	0	1	1	0	0	0	1	0	0	1	0	1
AC084117.1|LINC02253	1	1	1	1	0	1	0	1	1	1	1	1	1	1	1	1	0	1	1	0	1	0	0	1	1	0	1	1	0	1	1	0	1	1	1	1	1	0	1	1	0	1	1	1	0	1	1	0	1
AC084117.1|AL591501.1	1	1	1	1	1	1	0	1	1	1	1	1	0	1	1	1	1	1	1	0	1	0	1	1	1	0	1	0	1	1	1	1	1	1	1	0	1	1	1	1	1	1	1	1	1	1	0	1	1
AC084117.1|TBILA	1	0	0	1	1	1	0	1	1	1	1	1	1	1	1	1	1	1	1	1	1	1	0	1	1	0	1	1	1	0	0	0	1	1	1	1	1	1	1	1	0	1	0	1	0	1	1	0	1
AC084117.1|AL645608.7	0	0	0	1	1	0	0	1	0	1	0	1	0	1	0	1	0	0	1	0	1	0	1	1	0	0	0	0	1	0	0	0	1	1	1	1	1	0	1	0	0	0	0	1	0	1	0	0	0
AC084117.1|AP003555.1	1	1	1	1	1	1	0	1	1	1	1	1	0	1	0	1	1	1	1	1	1	1	1	1	1	0	1	1	1	1	0	0	0	0	1	1	1	1	1	1	1	0	0	1	0	0	1	0	1
AC084117.1|AC099066.2	1	1	1	1	1	1	0	0	1	1	1	1	1	1	1	1	1	1	1	0	1	1	0	1	1	0	1	1	1	0	1	0	0	1	1	1	1	0	1	1	1	0	1	1	0	0	1	0	1
AC084117.1|AL513123.1	1	1	0	1	1	1	0	1	1	1	1	1	0	1	1	1	1	1	1	0	1	1	0	1	1	0	1	1	1	0	0	1	0	1	1	1	0	1	1	1	0	0	0	1	0	1	0	1	1
AC084117.1|AC136475.3	0	0	0	1	0	1	0	1	0	1	1	1	0	1	0	1	0	0	1	1	0	0	1	1	0	0	1	0	1	0	0	0	1	0	1	0	0	0	0	1	0	0	0	0	0	0	0	0	0
AC084117.1|LINC01116	1	0	0	0	1	1	0	0	1	1	1	0	0	1	1	0	1	0	1	0	0	1	0	0	0	0	0	1	1	0	0	0	0	1	1	1	0	0	1	1	0	0	1	1	0	0	1	0	0
AC084117.1|AC105460.1	1	1	1	1	1	1	0	1	1	1	1	1	0	1	1	1	0	0	1	0	0	0	1	1	0	0	1	1	1	0	0	1	1	0	0	1	0	1	1	0	0	0	0	0	1	1	0	1	1
AC084117.1|AL109615.3	1	1	1	1	1	1	0	1	1	1	1	1	1	1	1	1	1	0	1	0	1	1	1	1	1	0	1	1	1	1	0	1	1	0	1	1	1	1	1	1	1	0	1	1	0	0	1	0	1
AC084117.1|AL033397.2	0	1	0	1	1	1	0	1	0	1	0	1	0	1	1	1	1	1	0	0	1	1	1	1	1	0	1	0	1	1	1	1	1	1	1	0	1	0	1	1	1	1	0	1	0	0	0	0	1
AC084117.1|HAGLR	1	0	0	0	1	1	0	0	1	1	0	1	0	1	1	1	1	1	1	0	1	1	0	1	1	0	0	0	1	0	0	0	0	1	1	0	1	0	0	0	0	0	0	1	0	0	1	0	1
AC084117.1|CT69	0	0	0	0	1	0	0	1	0	0	0	1	0	1	1	0	1	0	1	0	0	0	1	0	1	0	1	0	0	0	0	0	1	0	1	0	0	0	0	0	0	0	0	0	1	1	0	1	0
AC084117.1|AL359771.1	1	1	0	1	1	1	0	1	1	1	1	1	0	1	1	0	1	0	1	0	1	0	1	1	0	0	1	1	0	0	0	0	0	0	1	0	1	0	1	0	0	0	0	0	0	0	0	1	1
AC084117.1|AL133330.1	1	1	0	1	1	1	0	0	0	1	0	1	0	1	0	1	1	0	1	0	1	1	1	0	0	0	1	0	0	0	1	0	0	1	1	1	1	1	1	1	1	0	1	1	0	0	1	0	1
AC084117.1|TBX2-AS1	0	1	1	1	1	1	0	1	1	1	1	1	0	1	1	1	1	1	1	1	1	0	1	1	1	0	1	0	1	1	0	1	1	1	1	1	1	1	1	1	1	1	0	1	1	0	0	0	1
AC084117.1|AC254633.1	0	0	0	0	0	0	0	0	0	0	0	0	0	1	1	1	0	0	1	0	1	0	1	1	1	0	1	1	1	1	1	0	1	1	1	1	0	0	1	1	0	0	0	1	0	1	0	0	1
AC084117.1|PCED1B-AS1	0	0	0	0	0	0	0	0	0	0	1	0	0	1	0	1	0	0	1	0	0	0	0	1	0	0	1	0	0	0	0	0	0	0	1	0	0	1	1	1	1	0	0	1	0	0	1	0	1
AC084117.1|LINC01436	1	1	1	1	0	1	0	1	1	1	0	1	0	1	1	0	0	1	0	0	0	0	1	1	0	0	1	0	0	0	0	0	1	0	1	0	1	1	1	0	1	0	0	0	0	0	1	0	1
AC084117.1|LINC02577	1	1	0	1	1	1	0	1	1	1	1	1	1	1	1	1	1	0	1	0	1	1	0	1	1	0	1	1	1	0	1	1	0	1	1	0	0	0	1	1	1	0	0	1	0	1	1	1	1
AC084117.1|AP002336.2	0	0	0	1	1	1	0	0	0	1	0	0	0	1	0	1	1	1	1	0	1	1	1	1	0	0	1	1	1	0	0	1	0	1	1	0	0	1	1	1	1	0	0	1	0	0	1	0	1
AC084117.1|AL357033.4	0	0	0	0	0	0	0	0	0	0	0	0	0	1	1	1	0	0	1	0	0	0	0	1	1	0	1	1	1	0	0	0	0	0	1	0	0	1	1	0	0	0	0	1	0	0	0	1	1
AC084117.1|AL355803.1	0	1	1	1	1	1	0	0	1	1	1	1	0	1	1	1	1	1	0	0	1	1	1	1	1	0	1	0	1	0	1	1	1	1	1	1	1	1	0	0	1	0	1	0	0	1	1	1	1
AC084117.1|DLGAP1-AS2	1	0	1	1	0	1	0	1	1	1	1	1	0	1	1	1	1	1	1	0	1	0	1	0	1	0	1	0	1	0	0	1	1	1	1	0	0	0	0	1	1	0	0	1	1	0	0	0	1
AC084117.1|AP005482.2	1	1	1	1	1	1	0	1	1	1	1	1	1	1	1	1	0	0	1	0	1	1	1	1	0	1	1	0	1	1	0	0	0	0	1	1	1	1	0	1	1	0	1	0	0	1	1	0	1
AC084117.1|AL365181.3	0	0	0	0	1	1	0	1	0	1	0	1	0	1	1	0	0	0	0	0	1	0	1	0	1	0	0	0	1	0	0	0	1	0	1	0	0	0	0	1	1	0	0	1	0	1	0	1	0
AC084117.1|LINC01094	0	0	0	0	1	0	0	1	0	1	0	1	0	1	1	0	1	1	1	0	1	1	1	1	0	0	1	1	1	1	0	0	0	0	1	0	1	1	1	1	0	0	0	1	0	0	1	0	1
AC084117.1|MIAT	1	1	1	1	1	1	0	1	1	1	1	0	0	1	0	1	0	1	1	1	0	0	1	1	0	0	1	0	1	0	0	1	1	1	1	1	0	1	1	1	1	1	0	1	0	0	1	0	1
AC084117.1|AL031600.1	1	1	1	1	0	1	0	1	1	1	0	1	0	1	1	1	0	1	1	1	1	1	1	1	0	0	1	0	1	0	1	1	1	0	1	1	1	1	1	1	1	1	0	1	0	0	0	0	1
AC084117.1|AC084018.1	1	1	0	1	0	0	0	1	1	1	0	0	0	1	1	1	0	0	1	1	1	0	1	0	0	0	1	0	1	0	0	1	1	1	1	0	0	0	1	1	0	0	0	1	0	0	0	0	1
AC084117.1|AC004471.1	0	0	0	0	1	1	0	1	0	1	1	1	0	1	1	1	1	1	1	0	1	1	1	1	1	0	1	1	1	0	1	1	0	0	1	0	1	0	0	1	1	1	0	1	0	0	0	0	1
AC084117.1|AP000695.2	1	1	1	1	1	1	0	1	1	1	1	1	0	1	1	1	1	1	1	0	1	1	0	0	1	0	1	1	1	1	1	0	0	1	1	1	1	0	1	1	1	0	1	1	0	0	1	1	0
AC084117.1|AC004687.1	1	0	1	1	1	0	0	1	1	1	1	1	0	1	1	1	1	1	1	1	1	1	0	1	0	0	1	1	1	0	0	1	1	1	1	1	0	1	1	1	0	1	1	1	1	1	1	0	1
AC084117.1|AC080037.2	0	0	0	0	0	1	0	1	0	0	0	1	0	1	0	1	0	0	1	0	1	0	1	1	0	0	1	0	1	1	0	1	1	1	1	1	0	0	0	1	1	0	0	1	0	1	0	0	1
AC084117.1|LINC02575	1	1	1	1	1	1	0	1	1	1	1	1	1	1	1	0	1	0	1	1	0	1	1	1	1	0	0	1	1	1	1	1	1	1	0	1	1	0	1	1	1	1	1	0	0	1	1	1	1
AC084117.1|BX470102.1	0	0	0	0	0	0	0	1	0	1	0	1	0	1	0	1	0	1	0	0	1	0	0	1	0	0	0	0	1	0	0	1	1	0	1	0	0	0	0	1	0	0	0	1	0	0	0	0	1
AC084117.1|HOXC13-AS	1	1	0	0	1	1	0	1	1	1	1	1	1	1	1	0	0	0	0	0	0	1	0	0	1	0	0	1	0	0	0	0	0	1	1	1	0	0	1	1	0	0	0	1	0	0	1	0	1
AC084117.1|DSG1-AS1	0	0	0	0	0	0	0	0	0	0	0	0	0	1	1	1	0	1	1	0	1	0	1	1	1	0	1	1	1	0	0	1	1	1	1	0	0	0	0	1	0	0	0	1	0	0	0	0	1
AC084117.1|AC104031.1	1	0	0	0	1	0	0	1	1	1	1	1	0	1	1	1	1	0	0	0	1	1	1	1	1	0	1	1	0	1	0	1	1	0	1	0	1	0	1	1	0	0	1	0	1	1	0	1	1
AC084117.1|AC090970.2	1	0	0	0	1	0	0	1	1	1	1	1	0	1	1	1	1	0	1	0	1	1	1	1	0	0	1	1	1	0	0	0	1	0	1	0	0	0	1	1	0	0	0	1	1	1	0	0	1
AC084117.1|LINC01614	1	1	1	1	1	1	0	1	1	1	1	1	1	1	0	0	1	0	1	0	0	1	1	1	0	0	1	0	1	0	0	0	0	0	1	0	1	1	1	1	1	0	0	1	0	0	1	0	1
AC084117.1|AC093484.4	0	0	0	1	1	0	0	1	1	1	0	1	0	1	1	1	0	0	1	1	1	1	0	1	0	0	0	0	0	0	0	1	1	0	1	0	1	1	1	0	0	0	0	0	0	0	1	0	1
AC084117.1|BX322562.1	1	0	0	0	1	0	0	0	0	0	1	0	0	1	1	1	1	0	1	0	1	1	0	1	0	0	1	0	1	0	0	0	0	0	1	0	0	1	1	1	0	0	0	1	0	0	1	0	1
AC084117.1|TRPM2-AS	1	1	1	1	1	1	0	1	1	1	1	1	1	1	1	1	1	0	0	0	1	1	1	1	0	0	1	0	1	1	0	0	1	0	1	0	1	0	0	1	0	0	0	0	0	0	0	0	1
AC084117.1|AFAP1-AS1	1	1	1	1	1	1	0	1	1	1	1	1	0	1	0	1	0	1	0	0	0	0	1	0	0	0	1	0	1	1	0	1	1	0	1	1	0	1	0	0	1	0	1	0	0	1	0	1	0
AC084117.1|LINC00393	1	1	1	1	1	1	0	1	1	1	1	1	0	1	1	1	1	1	1	1	1	1	1	1	0	0	1	1	1	1	0	1	1	1	1	1	1	1	1	1	1	1	1	1	0	1	1	1	1
AC084117.1|LINC01010	0	0	1	0	1	1	0	1	1	1	1	1	0	1	1	1	1	1	1	0	1	0	1	1	1	0	1	0	1	1	0	1	1	1	1	0	1	0	1	1	1	1	0	1	1	0	0	1	1
AC084117.1|AC023906.5	1	0	0	1	1	1	0	1	1	1	1	1	0	1	1	1	0	1	1	0	1	1	1	1	0	0	1	0	1	0	0	0	0	0	1	1	1	1	1	0	1	0	1	1	0	0	0	0	1
AC084117.1|DUXAP8	1	1	1	1	1	1	0	1	1	1	1	1	1	1	1	1	0	1	1	0	1	1	1	1	1	0	1	1	1	1	0	0	1	0	1	1	1	0	1	1	1	0	1	1	0	1	1	0	1
AC084117.1|AC026356.1	0	1	1	1	1	1	0	1	1	1	1	1	0	1	0	1	1	0	1	0	1	0	1	1	0	0	1	0	1	0	0	0	0	0	1	0	0	0	1	1	1	0	1	0	0	0	0	0	1
AC084117.1|CCDC144NL-AS1	1	1	1	1	0	1	0	1	1	1	1	1	1	1	1	1	1	0	1	1	1	1	1	0	1	0	1	1	1	1	1	0	1	1	1	1	1	1	1	1	1	1	1	1	1	1	1	1	0
AC084117.1|MIR9-3HG	0	1	0	1	1	1	0	1	1	1	1	1	0	1	1	1	0	1	1	0	1	0	1	1	1	0	1	0	1	1	0	1	1	1	1	1	1	1	0	1	1	1	1	0	0	1	0	0	1
AC084117.1|LINC02163	1	1	1	1	1	1	0	1	1	1	1	1	0	1	1	1	1	1	1	0	1	1	1	1	0	0	1	0	1	1	0	1	1	0	1	1	1	0	1	1	1	0	0	1	0	0	1	0	1
AC084117.1|AC012213.4	1	1	1	1	1	1	0	1	1	1	1	1	0	1	1	0	1	1	0	1	1	1	1	1	1	0	1	1	1	1	0	0	1	1	1	1	1	1	1	1	1	1	1	1	0	1	1	0	1
AC084117.1|AC110619.1	0	0	0	0	0	0	0	1	0	0	0	0	0	1	1	1	0	1	1	1	1	1	1	1	1	0	1	1	1	0	1	1	1	1	1	1	0	1	1	1	0	1	1	1	1	1	0	0	1
AC084117.1|AC138207.4	1	0	0	0	1	0	0	1	0	1	1	1	0	1	1	1	0	0	1	0	1	1	0	1	0	0	1	0	0	0	0	0	0	0	1	0	0	1	0	1	0	0	0	1	0	0	0	0	1
AC084117.1|AC022211.4	0	0	1	0	1	0	0	1	1	1	1	1	0	1	1	1	0	0	1	0	1	1	1	1	0	0	1	0	1	0	0	1	1	1	1	1	1	1	1	1	0	0	0	1	0	0	0	0	1
AC084117.1|AC138028.4	1	0	0	1	1	0	0	1	0	1	0	1	0	1	1	1	0	0	1	0	1	1	0	1	0	0	1	1	1	0	0	1	0	0	1	1	1	1	1	1	0	0	1	1	0	0	0	0	1
AC084117.1|LINC02428	1	0	0	1	1	1	0	1	1	1	1	1	0	1	1	1	0	1	1	0	1	0	0	1	0	0	1	1	1	0	0	1	1	0	1	0	0	0	0	1	1	1	0	0	0	0	0	0	1
AC084117.1|MIR2117HG	0	0	0	0	0	1	0	1	1	1	1	1	0	1	1	1	1	0	1	0	1	1	1	1	0	0	1	0	0	0	1	0	1	0	1	0	1	0	0	0	0	1	0	0	1	0	0	0	0
AC084117.1|AC008649.1	1	0	1	1	1	1	0	1	1	1	1	1	1	1	1	1	1	1	0	0	1	1	1	1	0	0	1	0	1	1	0	1	1	1	1	1	1	1	1	1	1	0	1	1	0	0	0	0	1
AC084117.1|AC068305.2	0	0	1	1	0	1	0	1	1	1	1	1	0	1	1	1	1	1	1	0	1	1	1	1	1	0	1	0	1	1	1	0	1	0	1	1	1	1	1	1	0	1	1	1	1	0	1	0	1
AC084117.1|AC034213.1	1	1	1	1	1	1	0	1	1	1	1	1	1	1	0	1	1	1	1	1	1	1	1	1	1	1	1	1	1	1	1	1	1	1	1	1	1	0	0	1	1	0	1	1	0	1	1	1	0
AC084117.1|LINC02657	0	1	0	0	1	1	0	1	1	0	1	1	0	1	1	1	1	0	0	0	1	1	0	1	0	0	1	0	1	0	0	0	0	0	1	1	0	0	1	0	0	0	1	0	0	0	1	1	0
AC084117.1|NKILA	1	1	1	1	0	1	0	1	1	1	1	1	0	1	0	1	1	0	1	0	1	1	0	1	0	0	0	1	1	0	1	0	0	1	1	1	0	0	1	1	1	0	0	1	0	0	1	0	1
AC084117.1|AC023906.2	0	0	0	0	1	0	0	1	0	1	1	1	0	1	1	1	0	0	1	0	1	0	0	1	0	0	1	1	1	1	0	0	0	0	1	1	1	0	1	1	0	0	0	0	1	1	0	0	1
AC084117.1|AC114956.1	1	1	0	1	1	1	0	1	1	1	0	1	0	1	1	1	1	0	1	0	1	0	1	1	0	0	1	0	1	0	0	0	0	0	1	1	1	0	1	1	0	0	0	0	0	0	0	0	1
AC084117.1|AC015660.2	1	1	1	1	1	1	0	1	1	1	1	1	0	1	1	1	0	1	1	0	1	0	1	1	1	1	1	0	1	1	0	1	1	1	1	1	1	1	0	1	1	0	0	0	1	0	0	1	1
AC084117.1|ATP2A1-AS1	0	0	0	0	0	0	0	0	1	1	1	0	0	1	1	1	1	0	0	0	1	1	1	1	0	0	1	0	1	0	0	0	0	0	1	0	0	0	1	1	0	0	0	1	0	0	0	0	1
AC084117.1|AC073365.1	1	1	1	1	1	1	0	1	1	1	1	1	0	1	1	0	0	0	1	0	1	0	1	1	0	1	0	1	1	1	0	0	1	0	1	1	1	1	0	1	0	0	0	0	1	1	0	0	1
AC084117.1|AC105118.1	1	1	1	1	1	1	0	1	1	1	1	1	0	1	1	1	1	1	0	0	1	1	1	1	1	0	0	0	1	0	0	0	1	1	1	1	1	1	1	1	1	1	1	0	0	0	1	0	1
AC084117.1|AC083964.1	1	0	1	0	0	1	0	1	0	1	1	1	0	1	0	1	1	0	1	0	1	1	1	1	0	0	1	0	1	1	0	1	1	0	1	0	0	1	1	1	0	0	0	1	0	0	0	0	1
AC084117.1|LINC00520	1	1	1	1	1	1	0	1	1	1	1	1	1	0	1	1	1	1	1	1	1	1	0	0	1	0	1	1	1	1	0	1	1	0	1	0	0	1	1	1	1	0	0	1	1	0	1	1	1
AC084117.1|AC092687.3	0	0	0	0	0	0	0	1	0	0	1	0	0	1	0	1	1	0	1	0	0	1	0	0	0	0	0	0	1	0	0	0	0	1	1	0	0	0	1	1	0	0	0	1	0	0	1	0	0
AC084117.1|AL356234.2	1	1	1	1	0	1	0	1	1	1	1	1	1	1	1	1	0	1	1	0	1	0	1	1	1	0	1	1	1	1	0	0	1	1	1	0	1	1	0	1	1	1	0	0	1	0	0	0	1
AC084117.1|LINC01410	0	0	0	0	0	1	0	1	0	1	1	1	0	1	1	1	0	0	1	0	1	1	1	1	0	0	1	1	1	0	0	1	1	0	1	0	0	1	0	1	1	0	0	1	0	0	0	0	1
AC084117.1|AC090204.1	0	1	0	1	0	1	0	1	1	1	1	0	0	1	1	1	0	0	0	0	1	0	1	1	0	0	1	1	0	1	0	0	0	0	1	1	0	0	0	1	1	0	0	0	0	0	0	1	1
AC084117.1|AC073611.1	0	0	1	0	0	0	0	0	0	1	1	1	0	1	1	1	1	0	1	0	1	1	0	0	0	0	1	0	1	0	0	1	0	1	1	0	0	0	1	1	0	0	0	1	0	0	1	0	1
AC084117.1|GAPLINC	1	0	1	1	1	1	0	1	1	1	1	1	0	1	1	1	1	1	1	1	1	1	1	1	1	1	1	0	1	1	0	1	1	1	1	1	1	1	0	1	1	0	1	1	0	0	1	1	1
AC084117.1|KDM4A-AS1	1	0	0	0	1	1	0	1	0	1	0	1	0	1	1	1	1	1	1	1	1	1	1	1	1	0	1	0	1	1	0	0	0	1	1	1	1	0	1	1	1	0	0	1	0	0	1	0	1
AC084117.1|LINC01694	1	1	1	1	1	1	0	1	1	1	1	1	0	1	1	1	0	0	1	0	1	0	1	1	0	0	1	0	1	1	0	1	1	0	1	1	1	1	0	1	1	0	1	0	1	1	0	1	1
AC084117.1|C1RL-AS1	0	0	0	0	0	1	0	1	1	1	0	1	0	1	0	1	0	0	1	0	1	1	1	1	1	0	1	0	1	0	0	1	0	0	1	0	1	0	1	0	1	0	0	1	0	0	0	0	1
AC084117.1|AC008115.3	1	1	0	0	0	1	0	1	0	1	0	1	0	1	1	1	0	1	1	1	1	1	1	1	1	0	1	0	1	0	0	1	0	1	1	0	0	1	1	1	0	1	0	1	0	0	0	0	1
AC084117.1|AC090152.1	1	0	0	1	0	1	0	1	1	1	1	1	0	1	1	1	1	1	1	1	1	1	0	1	1	0	1	1	1	0	0	0	0	1	1	1	0	0	1	1	1	0	1	1	0	0	1	0	1
AC084117.1|AP003390.1	0	0	0	0	1	0	0	1	0	0	0	1	0	1	1	0	0	0	1	0	1	0	1	1	1	0	1	1	1	0	0	0	0	1	1	0	0	0	1	1	0	0	0	1	0	0	1	0	0
AC084117.1|LINC01322	1	1	0	1	1	1	0	1	1	1	1	1	1	1	1	0	1	1	1	0	1	1	0	0	0	0	1	1	1	0	1	1	0	0	1	1	1	1	1	1	0	0	1	0	1	1	0	1	1
AC084117.1|LINC02100	1	1	1	1	1	1	0	1	1	1	1	1	0	1	1	1	1	1	1	0	1	1	1	1	0	0	1	1	1	0	1	0	0	1	1	0	0	0	1	1	1	0	0	1	0	1	1	0	1
AC084117.1|CCDC18-AS1	0	0	0	0	0	0	0	1	1	1	0	1	0	1	0	0	0	1	1	0	1	1	1	1	1	0	1	0	1	0	0	0	1	0	1	1	0	1	1	1	0	0	0	1	0	0	0	0	0
AC084117.1|LINC01160	1	1	0	1	1	1	0	1	1	1	1	1	0	1	0	0	0	0	1	0	0	0	1	0	0	0	0	0	0	1	1	1	0	1	1	0	1	0	0	1	0	0	1	0	0	1	1	1	1
AC084117.1|AC007384.1	0	0	1	0	1	0	0	1	1	1	1	1	0	1	0	1	1	0	1	0	0	1	1	1	0	0	1	1	0	0	1	1	0	0	1	1	0	1	1	1	1	0	1	1	0	1	1	1	1
AC084117.1|AL133243.2	0	0	0	0	0	1	0	1	0	1	0	1	0	1	1	0	1	1	1	0	1	0	1	1	1	0	1	0	1	0	0	0	0	0	1	0	1	0	1	1	1	0	0	1	0	0	0	0	1
AC084117.1|ZFPM2-AS1	1	1	0	1	1	1	0	1	1	1	1	1	0	1	1	1	0	0	0	0	0	0	1	0	0	0	1	0	0	0	0	0	0	0	1	1	1	1	1	1	0	0	1	0	1	1	1	0	1
AC084117.1|LINC02820	0	0	1	0	0	0	0	1	0	1	1	1	1	1	1	1	0	1	1	0	1	0	1	1	0	0	1	0	0	1	0	0	0	0	1	0	1	0	0	1	1	0	0	1	0	0	0	0	1
AC084117.1|FOXD3-AS1	1	1	1	1	1	1	0	1	1	1	1	1	0	1	1	1	1	1	0	0	1	0	1	1	1	0	1	0	1	1	0	1	0	0	1	0	1	1	0	1	1	1	1	0	0	1	1	0	1
AC084117.1|AC110285.2	1	1	0	1	1	1	0	1	1	1	0	1	0	1	1	1	1	1	1	1	1	1	1	1	1	0	1	0	1	0	1	1	1	1	1	1	1	1	1	1	1	1	1	1	1	1	1	0	1
AC084117.1|RUSC1-AS1	0	0	0	1	0	0	0	1	0	1	0	0	0	1	1	1	0	1	1	1	1	1	1	1	0	0	0	0	1	0	0	1	0	0	1	1	1	1	1	1	0	1	0	1	0	0	0	0	1
AC084117.1|AL391427.1	1	1	1	1	0	1	0	1	1	1	1	1	0	1	1	1	1	1	1	1	1	1	1	1	0	0	1	0	1	0	0	1	1	1	1	1	1	1	0	1	0	1	0	1	0	0	1	0	1
AC084117.1|BX322234.2	1	1	1	1	1	1	0	1	1	1	1	1	0	1	1	0	1	1	1	1	1	1	1	1	0	1	1	1	1	1	1	1	1	0	1	0	1	1	1	1	1	1	1	1	1	1	1	1	0
AC084117.1|AC132872.3	0	0	0	1	0	1	0	1	0	1	1	0	0	1	1	1	0	0	1	1	1	1	1	1	0	0	1	0	1	0	0	1	1	0	1	1	1	1	1	1	0	1	0	1	0	0	0	0	1
AC084117.1|LINC02582	1	1	1	1	1	1	0	1	1	1	1	1	0	1	1	1	1	1	1	0	1	1	1	1	1	1	1	1	1	0	0	1	1	1	1	1	1	1	1	1	1	1	1	1	1	1	1	1	1
AC084117.1|AL035446.1	1	0	0	1	1	1	0	1	1	1	1	1	0	1	1	0	1	0	1	0	0	1	1	1	0	0	1	0	1	1	0	1	0	0	1	1	1	0	1	0	0	0	0	0	0	1	0	0	1
AC084117.1|P3H2-AS1	1	1	0	1	1	1	0	1	1	1	1	1	0	1	1	0	0	1	1	0	1	0	1	1	0	1	1	1	1	0	0	0	0	0	1	0	1	0	1	0	0	0	0	0	1	1	0	1	1
AC084117.1|AC116914.2	1	0	0	1	1	1	0	1	1	1	0	1	0	1	0	1	0	0	1	1	1	1	1	1	0	0	0	0	1	1	0	1	1	0	1	1	0	1	1	1	1	1	1	1	0	0	1	0	1
AC084117.1|LINC02570	1	1	1	1	1	1	0	1	0	1	0	1	0	1	0	1	0	1	1	0	1	0	1	1	0	1	1	0	1	1	1	1	0	0	1	1	1	1	1	1	1	0	1	1	1	0	1	1	1
AC084117.1|AC016394.3	1	0	0	0	1	0	0	1	0	1	0	0	0	1	1	1	0	1	1	0	1	1	1	1	0	0	0	0	1	0	0	1	0	0	1	0	0	0	1	1	0	0	0	1	0	0	0	0	1
AC084117.1|AL357033.3	0	0	0	0	0	0	0	0	0	0	0	0	0	1	1	1	0	1	1	0	1	0	1	1	1	0	1	1	1	0	1	0	0	0	1	0	0	1	1	1	0	1	0	1	1	1	0	1	1
AC084117.1|AF127577.3	1	1	1	0	1	1	0	1	1	1	1	1	0	1	1	1	1	1	1	1	1	1	1	1	1	0	1	1	1	1	0	1	0	1	1	1	0	0	1	1	0	0	1	1	0	0	1	0	1
AC084117.1|MIR1915HG	1	1	1	1	1	1	0	1	0	1	1	1	0	1	1	1	0	1	1	0	1	1	0	1	0	0	1	0	1	0	0	0	0	1	1	1	0	1	0	1	1	0	1	1	1	0	0	1	0
AC084117.1|AC114489.2	0	0	1	0	1	0	0	1	0	1	1	1	0	1	1	1	1	1	0	0	1	0	1	1	0	0	1	0	1	1	0	0	0	1	1	0	1	0	1	1	1	0	0	1	1	0	0	1	1
AC084117.1|LINC01518	1	1	0	1	1	1	0	1	1	1	1	1	0	1	1	0	1	0	1	0	0	1	1	1	0	1	0	1	0	1	0	0	1	1	1	1	1	1	0	1	0	1	0	1	0	1	1	1	1
AC084117.1|AC006206.2	1	1	0	0	1	1	0	1	1	0	1	1	0	1	0	1	0	1	1	0	1	1	0	1	0	0	1	1	1	0	0	1	0	1	1	0	1	0	1	1	0	0	0	1	0	0	1	0	1
AC084117.1|AC128709.3	0	1	0	0	0	1	0	1	0	1	1	1	0	1	1	1	0	1	1	0	1	0	1	1	0	0	1	0	1	1	1	1	1	1	1	0	1	1	0	0	1	1	0	1	1	1	0	0	1
AC084117.1|AL357079.1	0	1	0	1	0	0	0	1	0	1	0	1	0	1	1	1	1	1	1	0	1	1	1	1	1	0	1	0	1	1	1	1	1	1	1	1	1	0	1	1	1	0	0	1	0	0	0	0	1
AC084117.1|AC010789.1	1	1	1	1	1	1	0	1	1	1	1	1	0	1	1	1	0	0	1	0	1	0	1	1	0	1	1	0	0	1	0	1	1	0	1	1	1	1	0	1	1	0	1	0	1	1	1	1	1
AC084117.1|AL355312.4	0	0	0	0	0	0	0	0	0	0	0	0	0	0	1	0	0	0	0	0	0	0	0	0	0	0	1	0	0	0	0	0	0	0	1	1	0	1	0	0	0	0	1	1	1	1	0	1	1
AC084117.1|PCAT7	1	1	0	1	1	1	0	1	1	1	1	0	0	1	1	0	1	1	1	0	1	1	1	1	1	0	0	0	1	1	0	0	0	1	1	0	1	0	0	1	1	0	0	1	0	0	1	0	1
AC084117.1|LINC02041	0	0	0	0	0	1	0	1	1	0	0	1	0	1	1	1	0	1	1	0	1	0	0	0	1	0	0	0	1	0	0	0	0	1	1	0	0	0	0	1	0	0	0	1	0	0	0	0	1
AC084117.1|LINC01269	0	0	0	0	0	0	0	0	0	0	0	0	0	1	1	1	0	1	1	0	1	0	1	1	0	0	1	0	1	0	1	1	1	0	1	0	0	0	0	1	0	1	0	0	1	1	0	1	1
AC084117.1|MSC-AS1	1	0	0	0	1	1	0	0	0	1	1	1	0	1	0	0	1	0	1	0	0	1	0	0	0	0	0	1	0	0	0	0	0	0	1	0	0	0	1	1	1	0	0	1	0	0	1	0	0
AC084117.1|ELFN1-AS1	1	1	1	1	1	1	0	1	1	1	1	1	0	1	1	1	0	1	1	0	1	0	1	1	1	0	1	0	1	1	1	1	1	0	1	0	1	1	0	1	1	0	1	0	1	1	0	0	1
AC084117.1|SCGB1B2P	1	0	1	0	0	1	0	1	1	1	1	1	0	1	1	1	1	1	1	0	1	1	1	1	1	0	1	0	1	1	0	1	1	1	1	1	1	0	1	1	1	1	1	1	0	1	1	0	1
AC084117.1|LINC01748	0	1	0	0	1	0	0	1	0	1	0	1	0	1	1	1	0	1	1	0	1	0	0	0	0	0	1	1	0	0	0	0	0	0	1	0	1	0	0	1	0	0	0	0	0	0	0	0	0
AC084117.1|LINC02561	1	1	1	1	0	1	0	1	1	1	1	1	0	1	1	1	1	1	1	1	1	1	1	1	1	0	1	1	1	1	0	1	1	1	1	0	1	0	1	1	1	1	0	1	0	0	1	1	1
AC084117.1|ACBD3-AS1	0	0	0	0	0	0	0	0	0	0	0	0	0	1	1	1	0	1	1	1	1	0	1	1	0	0	1	1	1	0	0	1	1	1	1	0	0	1	1	1	0	0	0	1	0	0	0	0	1
AC084117.1|AC079949.2	1	1	1	1	1	1	0	1	1	1	1	1	1	1	1	1	1	0	1	0	1	1	1	1	1	0	1	1	1	1	1	1	1	0	1	0	1	1	1	1	1	0	1	1	0	1	1	1	1
AC084117.1|AC128709.2	0	1	1	1	1	1	0	1	1	1	1	1	0	1	1	1	0	1	0	0	1	0	1	1	0	0	1	0	1	1	1	1	1	1	1	0	1	1	0	0	1	0	0	0	0	0	0	0	1
AC084117.1|AC010980.2	1	1	1	1	0	1	0	1	1	1	1	1	0	1	1	1	1	1	1	0	1	0	1	1	1	0	1	0	1	1	0	1	1	1	1	0	1	0	1	1	1	1	0	1	0	0	1	0	1
AC084117.1|FALEC	0	0	0	0	1	0	0	0	0	0	0	0	0	1	1	1	1	1	1	0	1	0	1	1	1	1	1	1	1	0	0	1	1	1	1	1	0	1	1	1	0	1	1	1	1	1	0	1	1
AC084117.1|AC010731.2	1	1	1	1	1	1	0	1	1	1	1	1	0	1	1	1	1	1	1	1	1	1	1	1	1	0	1	0	1	1	1	1	1	1	1	0	1	0	1	1	1	1	1	1	0	0	1	0	1
AC084117.1|AC093895.2	1	1	0	1	1	1	0	1	1	1	1	1	0	1	1	1	1	1	1	0	1	0	0	1	0	0	1	0	1	0	0	1	0	1	1	0	1	0	0	1	0	1	0	1	0	0	1	0	1
AC084117.1|TYMSOS	0	0	0	0	0	0	0	1	0	0	0	1	0	1	1	1	1	0	1	0	1	1	1	1	0	0	1	0	1	0	0	1	0	1	1	0	0	0	0	1	0	0	0	0	0	0	0	0	1
AC084117.1|LINC01426	1	1	0	1	0	1	0	1	1	1	1	1	0	1	1	1	1	1	1	0	1	0	1	1	0	0	1	0	1	1	0	0	1	0	1	1	1	1	1	1	1	1	1	0	0	0	1	0	1
AC084117.1|LINC01615	1	0	0	0	1	1	0	1	1	1	1	1	0	1	1	0	1	0	1	0	0	0	0	0	0	0	0	1	1	0	1	0	0	0	1	0	0	0	1	0	0	0	0	0	1	0	1	0	0
AC084117.1|AC109454.3	1	1	0	1	1	1	0	1	1	1	1	1	1	1	0	1	1	0	1	0	1	1	0	0	0	0	1	0	1	1	0	0	1	1	0	0	1	0	1	1	1	0	0	1	0	0	1	1	1
AC084117.1|AL354733.3	1	0	0	1	0	1	0	1	1	1	0	1	0	1	1	1	0	0	1	1	1	1	1	1	1	0	1	0	1	0	0	1	1	0	1	0	1	1	1	1	1	1	0	1	0	0	0	0	1
AC084117.1|AC106799.2	0	1	0	0	1	1	0	1	0	1	0	1	1	1	1	1	1	1	1	0	1	1	0	1	0	0	1	1	1	0	0	0	0	1	1	0	1	0	1	0	0	1	0	1	0	0	1	0	1
AC084117.1|TMEM147-AS1	0	0	0	0	0	0	0	1	0	1	0	1	0	1	1	1	0	0	1	0	1	0	1	1	1	0	0	0	1	0	0	0	1	0	1	1	0	0	1	1	0	0	0	1	0	0	0	0	1
AC084117.1|AC022144.1	1	0	0	0	1	0	0	1	0	1	0	1	0	1	1	1	0	0	1	0	1	0	1	1	0	0	1	0	1	1	0	1	1	1	1	0	1	1	0	1	1	0	1	1	0	0	0	0	1
AC084117.1|GASAL1	1	0	0	0	1	1	0	0	1	1	1	1	0	1	1	1	1	0	0	0	0	1	0	1	0	0	1	1	1	0	0	0	0	0	1	1	0	0	1	1	1	0	1	0	1	1	1	0	1
AC084117.1|PICSAR	1	0	0	0	1	1	0	1	0	0	0	1	0	1	1	0	1	0	0	0	0	0	1	1	0	0	1	0	1	0	0	0	1	0	1	1	1	1	0	0	0	0	1	0	0	1	0	1	0
AC084117.1|AC091729.1	1	0	1	1	1	0	0	1	0	1	1	1	0	0	0	1	1	1	1	0	1	1	1	0	0	0	0	1	1	1	1	0	1	1	1	1	1	0	1	1	0	0	0	0	1	0	0	0	1
AC084117.1|LINC00941	1	1	0	1	1	1	0	1	1	1	1	1	0	1	1	0	1	0	1	0	1	1	1	1	0	0	1	0	1	0	0	0	0	0	1	0	0	0	0	1	0	0	0	1	1	0	0	1	1
AC084117.1|AC083809.1	1	1	1	1	1	1	0	1	1	1	1	1	1	1	1	1	1	1	1	1	0	1	1	0	0	0	1	1	0	1	1	0	1	0	1	1	1	1	0	1	1	1	1	1	1	1	1	0	1
AC084117.1|AC008610.1	0	0	0	1	0	1	0	1	1	1	1	1	1	1	1	1	1	1	1	1	1	1	1	1	1	0	1	0	1	1	0	1	0	1	1	1	1	1	1	1	1	0	1	1	0	0	1	0	1
AC084117.1|AL161785.1	0	0	0	0	0	0	0	0	0	0	0	0	0	1	1	0	1	1	1	1	1	1	1	1	1	0	1	0	1	0	1	0	1	0	1	1	1	1	1	1	0	0	1	1	0	0	1	0	1
AC084117.1|AC106875.1	1	1	1	1	1	1	0	1	1	1	1	1	1	1	1	1	1	0	1	0	1	0	1	1	1	1	1	0	1	1	0	1	1	0	1	1	1	1	1	1	1	1	1	0	1	1	1	1	1
AC084117.1|LINC02454	1	1	0	1	1	1	0	1	1	1	1	1	0	1	1	0	1	0	1	0	1	1	1	0	1	0	1	1	1	0	1	0	0	0	1	1	1	0	1	1	1	0	1	1	1	1	1	0	1
AC084117.1|AC005014.3	0	1	1	1	0	0	0	1	1	1	1	1	0	1	1	1	1	1	1	0	1	1	1	1	1	0	1	0	1	0	0	1	1	1	1	0	1	0	1	1	1	0	0	1	1	0	1	0	1
AC084117.1|KC877982.1	1	1	1	1	1	1	0	1	1	1	1	1	1	1	0	1	1	0	1	1	1	0	0	1	1	0	0	1	1	0	0	1	1	1	0	1	1	0	1	1	1	0	0	1	0	0	1	0	0
AC084117.1|AC108676.1	1	1	0	1	1	1	0	1	1	1	1	1	0	1	1	1	1	0	1	0	1	1	0	0	0	0	1	0	0	0	1	1	1	0	1	0	1	0	0	0	0	0	1	0	0	1	0	1	1
AC084117.1|AC012065.3	1	1	0	1	1	1	0	1	1	1	1	1	0	1	1	1	1	1	1	0	1	1	0	1	1	0	1	1	1	0	1	1	1	1	1	1	1	1	1	1	0	0	1	0	0	1	1	1	1
AC084117.1|AC018695.6	0	0	0	1	1	0	0	1	1	1	1	1	0	1	1	0	0	0	1	0	1	1	0	1	0	0	1	0	1	0	0	0	0	1	1	0	0	0	1	1	0	0	1	0	0	0	0	0	1
AC084117.1|LINC00839	0	0	1	0	1	0	0	1	0	1	1	0	0	1	0	1	1	0	1	1	0	0	1	0	0	0	1	0	1	1	0	0	1	0	1	1	0	0	0	0	1	0	0	0	1	0	1	0	1
AC084117.1|AP001207.3	0	0	0	0	0	0	0	1	0	0	0	0	0	1	0	1	1	1	1	0	1	1	1	1	0	0	1	0	0	0	0	1	0	1	1	0	0	0	1	1	0	0	0	1	0	0	0	0	1
AC084117.1|LINC02195	1	0	0	0	1	0	0	1	1	1	1	0	0	1	0	1	1	0	1	0	1	0	1	1	1	0	1	0	1	0	0	0	0	0	1	1	1	1	0	0	0	1	1	1	0	0	1	0	1
AC084117.1|AL138789.1	1	1	0	1	1	1	0	1	1	0	1	1	0	0	1	1	0	1	1	0	1	1	1	1	1	0	1	0	1	0	0	1	1	1	1	0	1	1	0	0	0	0	1	0	1	1	0	1	1
AC084117.1|AL583808.1	0	1	0	1	1	1	0	1	1	0	0	1	0	1	1	0	0	0	0	0	1	1	0	1	0	0	1	1	0	0	0	0	1	0	1	0	1	0	0	1	0	0	0	0	0	1	1	0	1
AC084117.1|AC048341.2	1	1	0	1	0	1	0	1	1	1	1	1	0	1	1	1	1	0	1	1	0	1	0	1	0	0	0	0	0	0	0	1	1	0	1	0	0	1	1	1	0	1	0	0	0	0	0	0	1
AC084117.1|LINC00460	1	1	0	1	1	1	0	1	1	1	1	1	1	1	0	1	1	0	1	0	1	1	1	0	1	1	0	1	1	0	1	0	0	0	1	1	0	0	1	1	0	0	1	1	0	1	1	1	0
AC084117.1|AC116407.2	1	0	0	0	1	1	0	1	1	1	1	1	0	1	1	1	1	1	1	1	1	1	1	1	1	0	0	0	1	0	0	1	0	1	1	0	1	1	1	1	0	0	0	1	0	0	1	0	1
AC084117.1|LNCAROD	1	1	0	1	1	1	0	1	1	1	1	1	0	1	1	0	1	1	1	0	1	0	1	0	1	0	1	1	1	0	1	0	1	0	1	1	0	1	1	1	1	0	1	1	1	1	1	1	1
AC084117.1|LINC01063	0	0	0	1	0	1	0	1	1	1	1	1	0	1	1	1	1	1	1	0	1	1	1	1	1	0	1	1	1	1	0	1	1	1	1	0	0	0	1	1	0	1	0	1	0	0	1	0	1
AC084117.1|ZNF710-AS1	0	0	0	0	0	0	0	0	0	0	0	0	0	1	0	1	0	0	1	0	1	1	0	1	0	0	1	0	1	0	0	0	0	0	1	1	0	1	1	1	0	0	0	1	0	0	1	0	1
AC084117.1|AL391244.2	0	0	0	0	0	0	0	1	0	1	0	0	0	1	1	1	0	0	1	0	1	0	0	0	0	0	0	0	1	0	0	0	0	0	1	0	0	0	0	1	0	0	0	1	0	0	0	0	1
AC084117.1|AC122685.1	1	1	0	1	1	1	0	1	1	1	1	1	0	1	1	1	1	0	1	0	1	0	1	1	0	0	0	1	1	1	1	0	1	0	1	1	0	0	0	1	1	1	0	0	0	1	0	1	0
AC084117.1|AC019080.4	0	1	1	1	1	1	0	1	1	1	1	1	0	1	1	1	1	1	1	0	1	0	1	1	1	0	1	1	0	0	0	1	0	1	1	0	1	0	1	1	1	0	0	1	1	0	0	0	1
AC084117.1|FEZF1-AS1	1	1	1	1	1	1	0	1	1	1	1	1	1	1	1	1	0	1	1	0	1	1	1	1	1	0	1	1	1	1	0	1	1	0	1	0	1	0	1	1	1	1	0	1	1	0	0	0	1
AC084117.1|LINC00592	0	0	1	1	1	1	0	1	0	1	1	1	1	1	1	1	1	1	1	0	1	1	1	0	0	0	1	0	1	1	0	1	1	1	1	1	1	1	1	1	1	0	0	1	1	0	1	0	1
AC084117.1|BOK-AS1	1	1	1	1	1	1	0	1	1	1	1	1	1	1	1	1	0	1	1	0	1	1	1	1	0	1	1	1	1	1	0	1	1	1	1	1	1	1	0	0	1	1	1	1	1	1	1	1	1
AC084117.1|C5orf66-AS1	0	0	0	0	0	0	0	0	0	0	0	0	0	1	1	1	0	0	0	0	1	0	0	1	1	0	1	0	1	0	0	1	1	1	1	0	0	0	0	1	0	0	0	0	0	0	0	1	1
AC084117.1|AC012236.1	0	1	1	1	0	1	0	1	1	1	1	1	0	1	0	1	0	1	1	1	0	0	0	1	1	0	1	0	0	1	1	1	0	0	1	1	0	1	1	1	1	1	0	1	0	1	1	1	1
AC084117.1|HLA-DQB1-AS1	1	0	0	1	1	1	0	1	0	1	0	0	0	1	0	0	0	1	0	0	0	1	1	0	1	0	1	1	1	0	0	1	0	1	1	1	0	1	1	0	1	0	0	1	0	0	1	0	1
AC084117.1|AC091182.2	0	0	0	0	1	0	0	1	0	0	0	0	0	1	1	0	0	0	0	0	1	0	0	0	0	0	1	0	0	0	0	0	0	0	1	0	0	1	0	0	0	0	0	0	0	1	0	0	0
AC084117.1|AC025575.2	1	1	1	1	0	1	0	1	1	1	1	1	0	0	1	0	0	1	1	0	0	0	0	1	0	0	0	1	0	1	0	0	1	0	1	0	0	0	0	1	0	0	0	0	0	0	0	0	0
AC084117.1|AC147651.2	1	1	1	1	1	1	0	1	1	1	1	1	0	1	0	1	0	1	0	0	1	1	1	1	1	0	1	0	1	1	1	1	1	1	1	1	1	1	0	1	1	0	1	0	1	1	0	0	1
AC084117.1|AC144831.1	0	0	0	0	0	0	0	0	0	0	0	0	0	1	1	1	0	1	1	0	1	1	0	1	1	0	1	1	1	0	1	0	1	0	1	1	0	1	1	1	0	0	1	1	1	1	0	0	1
AC084117.1|AC104695.4	0	0	0	1	1	1	0	0	0	1	0	1	0	0	1	1	0	0	0	1	0	0	0	1	1	0	1	1	1	0	0	1	1	0	1	1	1	0	1	1	1	1	0	1	0	0	0	0	1
AC084117.1|AC027796.4	1	0	0	1	1	0	0	1	0	1	0	1	0	1	1	1	0	1	0	1	1	1	1	1	0	0	0	0	0	0	0	0	1	0	0	0	1	1	0	1	0	1	0	1	0	0	0	0	1
AC084117.1|LINC01004	0	0	0	0	0	0	0	1	1	1	0	0	0	1	1	1	1	0	1	1	1	1	0	1	0	0	1	0	1	0	0	0	0	1	1	1	1	1	1	1	0	0	0	1	0	0	0	0	1
AC084117.1|AC055822.1	0	0	1	1	0	0	0	1	1	1	1	1	0	1	1	1	1	0	1	0	1	1	0	1	0	0	1	1	1	0	0	0	0	0	1	1	0	0	1	1	0	0	1	0	0	0	1	0	0
AC084117.1|AC020765.2	1	0	1	1	0	1	0	1	1	1	1	1	0	1	1	1	1	1	1	1	1	1	1	1	1	0	1	0	1	0	0	1	0	1	1	1	0	1	1	1	0	1	0	1	0	0	0	0	1
AC084117.1|AC004148.1	1	0	0	1	0	0	0	1	0	1	0	0	0	1	1	1	0	1	1	1	1	1	1	1	0	0	1	0	0	1	0	1	1	1	1	1	0	1	1	1	0	1	0	1	0	0	0	0	1
AC084117.1|AC012368.1	0	0	0	1	1	1	0	1	0	1	1	1	0	1	1	1	0	1	1	1	1	1	0	1	1	0	1	1	1	0	0	1	1	1	1	1	1	1	1	1	0	1	0	1	0	0	1	0	1
AC084117.1|AL359091.4	0	1	1	1	1	1	0	1	1	1	1	1	1	1	1	1	0	0	0	0	0	1	0	1	0	0	1	0	1	0	1	0	0	1	1	0	0	0	1	1	1	0	1	0	1	0	1	0	1
AC084117.1|CFAP58-DT	0	0	0	0	1	0	0	1	0	0	0	1	0	1	1	1	1	1	1	0	1	1	1	1	0	0	1	1	0	0	0	0	1	0	1	1	0	1	1	1	1	0	0	1	0	0	1	0	1
AC084117.1|MIR155HG	1	0	1	0	1	1	0	1	1	1	1	0	0	1	0	1	1	1	1	1	1	1	1	1	1	0	0	0	1	0	0	1	1	1	1	1	0	1	1	1	1	1	1	1	0	0	1	0	1
AC084117.1|HOXC-AS1	1	1	1	1	1	1	0	1	1	1	1	1	1	1	0	1	1	1	1	1	1	1	1	1	1	0	1	1	1	1	0	1	0	1	1	1	1	0	1	1	1	0	0	1	0	0	1	0	1
AC084117.1|AC104088.1	0	0	0	0	0	1	0	1	1	1	0	1	0	1	0	1	0	1	1	0	1	1	1	1	1	0	1	1	1	1	1	1	0	0	1	0	1	0	1	1	0	0	0	1	0	0	1	0	1
AC084117.1|AC009118.2	1	1	1	0	1	1	0	1	1	1	1	1	0	1	1	1	1	1	1	1	1	1	1	1	0	0	1	1	1	0	1	1	1	1	1	1	1	0	1	1	1	0	0	1	0	1	1	0	1
AC084117.1|ADGRD1-AS1	1	1	1	1	1	1	0	1	1	1	1	1	1	1	1	1	0	0	1	0	0	0	0	1	1	0	0	1	0	1	1	1	1	1	1	1	1	1	1	0	1	1	0	1	0	1	1	1	1
AC084117.1|AL365181.2	0	1	1	1	1	1	0	1	1	1	1	1	0	1	1	1	1	1	1	0	1	1	1	1	1	0	1	0	1	1	1	1	1	1	1	1	1	0	1	1	1	1	0	1	0	1	0	1	1
AC084117.1|AC022031.2	1	1	0	1	1	1	0	1	1	1	1	1	0	1	1	1	1	0	1	0	1	1	1	1	0	0	1	1	1	0	0	1	0	0	1	0	1	0	1	1	1	0	0	1	0	0	1	0	1
AC084117.1|LINC01679	0	0	0	0	0	0	0	1	0	1	0	0	0	1	0	0	1	0	1	0	0	1	0	0	1	0	1	0	0	0	0	0	0	1	1	0	0	1	1	0	0	0	0	0	0	1	1	0	0
AC084117.1|LINC01842	1	1	1	1	1	1	0	1	1	1	1	1	1	1	1	1	1	1	1	0	1	1	1	1	1	0	1	1	1	0	1	1	1	1	1	1	1	1	1	1	1	0	1	1	1	0	1	1	1
AC084117.1|TSPEAR-AS1	1	1	1	1	1	1	0	1	1	1	1	1	1	1	1	1	1	1	1	1	0	1	0	1	1	0	1	1	1	1	1	1	1	1	0	1	1	0	1	1	1	1	1	0	0	1	1	0	1
AC084117.1|AC011287.1	1	1	0	1	1	1	0	1	1	1	1	1	0	1	1	0	1	0	1	0	1	0	0	1	1	0	0	1	0	0	0	0	1	1	1	0	1	0	1	1	0	0	0	1	0	0	0	0	1
AC084117.1|AC128709.1	1	1	1	1	1	1	0	1	1	1	1	1	0	1	1	1	0	1	1	0	1	0	1	1	1	0	1	0	1	1	1	1	1	1	1	0	1	1	0	1	1	1	1	0	1	1	0	0	1
AC084117.1|Z82243.1	0	0	0	1	0	1	0	1	0	1	0	0	0	1	1	1	1	1	1	0	1	1	1	1	0	0	1	0	1	0	0	1	0	0	1	1	1	1	1	1	0	1	0	1	0	0	0	0	1
AC084117.1|AC104041.1	1	1	1	1	1	1	0	1	1	1	1	1	0	1	1	1	0	1	1	0	1	1	0	1	0	0	1	1	1	1	0	1	0	1	1	1	1	0	1	1	1	1	0	1	0	0	1	0	1
AC084117.1|AC156455.1	1	1	1	1	1	1	0	1	1	1	1	1	0	1	1	1	0	1	1	0	1	1	1	1	0	0	1	1	1	1	0	1	1	0	1	1	1	1	0	1	1	1	1	0	1	1	0	1	1
AC084117.1|AP001783.1	0	1	1	1	0	1	0	1	1	1	1	1	1	1	1	0	0	0	1	0	1	1	1	1	1	1	1	1	1	1	1	1	1	1	1	1	1	1	1	1	1	1	0	1	0	0	1	0	1
AC084117.1|AC100801.1	1	1	1	1	1	1	0	1	1	1	1	1	1	0	1	1	1	0	1	0	0	1	0	0	1	1	0	1	0	0	0	1	0	1	0	1	0	0	1	1	1	0	1	0	1	1	1	1	0
AC084117.1|PRKAR1B-AS1	1	0	0	0	0	0	0	0	1	1	0	0	0	1	0	0	0	0	1	0	0	1	0	1	0	0	1	0	1	0	0	0	0	0	1	0	0	1	1	1	1	0	0	1	0	0	1	0	1
AC084117.1|AC008735.2	1	0	0	1	0	0	0	1	0	1	0	0	0	1	1	1	0	0	1	1	0	1	1	1	0	0	0	0	0	0	0	1	1	0	1	0	0	1	1	1	0	1	0	0	0	0	0	0	0
AC084117.1|AC134312.5	1	1	1	1	1	1	0	1	1	1	1	1	0	1	0	1	1	0	1	0	0	1	1	1	0	0	0	1	1	0	0	0	0	0	1	1	1	1	1	1	1	0	0	1	0	0	1	0	1
AC084117.1|LINC01629	1	1	1	1	1	1	0	1	1	1	1	1	1	1	1	1	1	0	1	0	1	1	1	1	1	1	1	1	0	0	1	1	1	0	0	1	0	1	0	1	1	0	1	1	1	1	0	1	1
AC084117.1|AF165147.1	1	1	1	1	1	1	0	1	1	1	1	1	0	1	1	1	1	1	1	1	1	0	1	1	0	0	1	1	1	1	0	1	1	1	1	0	1	0	1	1	1	1	0	1	1	0	0	0	1
AC084117.1|SMILR	0	0	0	0	0	0	0	0	0	0	0	0	0	1	1	1	0	1	1	0	1	1	1	0	1	0	1	1	1	0	0	0	1	1	1	1	1	1	1	1	0	0	1	0	1	0	0	1	1
AC084117.1|AL355488.1	1	0	0	1	0	1	0	1	1	1	0	1	0	1	1	1	0	1	1	1	1	1	1	1	1	0	1	0	1	1	0	1	0	1	1	1	1	0	1	1	0	0	0	1	0	0	0	0	1
AC084117.1|ZNNT1	0	0	0	0	0	0	0	0	0	1	0	0	0	1	1	1	1	0	1	1	1	1	0	1	1	0	1	1	0	0	0	0	0	0	1	1	1	0	1	1	0	0	0	1	0	0	1	0	0
AC084117.1|AC008011.2	1	0	0	1	0	1	0	1	1	1	1	1	0	1	1	1	1	1	1	0	1	0	1	1	0	0	1	0	0	0	0	1	0	0	1	0	0	1	1	1	0	0	0	0	1	0	1	0	0
AC084117.1|TSPEAR-AS2	1	1	1	1	1	1	0	1	1	1	1	1	1	1	1	1	1	1	1	1	0	1	0	1	1	0	1	1	1	1	1	1	1	1	0	1	1	0	1	1	1	0	1	0	0	1	1	1	1
AC084117.1|LINC00668	1	1	1	1	1	1	0	1	1	1	1	1	1	1	1	1	1	0	1	0	1	1	1	1	1	0	1	0	1	1	0	1	1	0	1	1	1	0	1	1	1	0	0	1	0	0	1	0	0
AC084117.1|AC004585.1	1	0	0	1	0	0	0	1	1	1	1	0	0	1	1	1	1	1	1	0	1	1	1	1	1	0	1	1	1	0	0	0	0	0	1	1	0	1	1	1	0	0	1	1	1	0	1	0	1
AC084117.1|SCAT1	1	1	0	1	1	1	0	1	1	1	1	1	1	1	1	1	1	0	1	0	1	1	0	0	0	0	1	1	1	0	1	0	0	0	1	1	1	1	1	1	0	0	1	0	0	1	1	0	0
AC084117.1|SOX2-OT	1	1	1	1	0	1	0	1	1	1	1	1	0	1	1	1	1	1	1	1	1	1	1	1	1	0	1	0	1	1	0	1	1	1	1	1	1	0	1	1	1	1	0	1	1	0	1	0	1
AC084117.1|AL139246.5	0	0	0	0	0	0	0	1	1	1	0	1	0	0	1	1	1	0	0	0	0	0	1	1	0	0	1	0	1	0	0	1	0	0	1	1	0	1	0	1	0	1	1	0	0	0	0	1	1
AC084117.1|LINC02154	1	1	1	1	1	1	0	1	1	1	1	1	1	1	0	1	1	0	1	1	0	1	0	0	1	0	1	1	0	0	0	1	1	1	1	1	1	0	1	1	1	0	0	1	1	0	1	1	1
AC084117.1|IGFL2-AS1	1	0	0	0	1	0	0	1	0	1	0	1	1	0	0	1	1	0	0	0	0	1	1	0	1	0	1	0	0	0	0	1	0	1	0	1	1	1	1	1	0	0	0	1	0	0	1	1	1
AC084117.1|MAFA-AS1	1	1	1	1	1	1	0	1	1	1	1	1	0	1	1	1	0	1	0	0	1	1	1	0	1	0	0	0	1	0	0	0	1	1	1	1	1	1	1	1	1	1	1	0	0	0	1	0	1
AC084117.1|LINC00392	1	1	1	1	1	1	0	1	1	0	1	1	1	1	0	1	1	0	1	1	1	1	1	0	1	1	0	1	1	1	1	1	1	1	1	1	1	1	0	1	1	0	1	1	0	1	1	1	1
AC084117.1|AL589765.4	0	1	1	1	0	1	0	1	1	1	1	0	0	1	0	1	1	1	1	0	1	1	1	1	0	0	1	0	1	1	0	0	0	1	1	1	1	0	1	1	0	0	1	1	0	1	1	1	0
AC084117.1|AL031186.1	1	1	1	1	1	0	0	1	0	1	0	1	1	1	0	1	0	0	1	1	1	1	1	1	1	0	1	0	1	0	0	1	1	1	1	1	1	1	1	1	1	1	0	1	0	0	1	0	1
AC084117.1|AC108488.1	1	0	1	1	0	1	0	1	0	1	0	0	0	1	1	1	1	1	0	0	1	1	0	1	0	0	1	0	1	1	0	0	0	1	1	1	0	1	1	1	0	0	0	0	0	1	0	0	1
AC084117.1|AC023310.4	1	1	1	1	1	1	0	1	1	1	1	1	1	1	1	0	1	0	1	1	1	1	1	1	1	0	1	1	1	1	1	1	1	1	1	1	1	1	1	1	1	1	1	1	1	1	1	1	1
AC084117.1|AL158166.1	1	1	1	1	1	1	0	1	1	1	1	1	0	1	1	1	1	0	1	1	1	1	1	1	1	0	1	0	1	1	1	0	0	1	1	1	1	1	1	1	1	1	1	1	0	0	1	0	1
AC084117.1|U62317.4	1	1	1	1	1	1	0	1	1	1	1	1	0	1	1	1	1	1	1	0	1	1	0	1	0	0	1	1	1	0	0	0	0	1	1	1	1	0	1	1	0	0	1	0	0	1	0	1	1
AC084117.1|LINC01980	1	1	0	1	1	1	0	1	0	1	1	1	0	1	0	1	0	0	1	0	1	0	0	1	0	0	0	0	0	1	0	0	0	0	1	0	1	0	0	1	0	0	0	0	0	0	0	0	0
AC084117.1|LINC01089	0	0	0	0	0	0	0	1	0	1	0	1	0	1	1	1	0	0	1	1	1	1	1	1	0	0	1	0	1	0	0	1	1	1	1	0	0	1	1	1	0	0	0	1	0	0	1	0	1
AC084117.1|ZNF503-AS1	0	0	0	0	0	0	0	0	0	0	0	0	0	1	1	1	0	0	0	0	1	1	1	1	1	0	1	1	1	1	1	1	1	1	1	1	1	1	1	1	0	0	1	1	1	1	1	1	1
AC084117.1|AC132192.2	0	0	1	0	1	0	0	1	0	1	1	1	0	1	1	1	1	1	1	1	1	1	1	1	0	0	1	0	1	1	0	1	1	1	1	1	1	1	1	1	0	1	0	1	0	0	1	0	1
AC084117.1|AL590666.2	0	0	0	0	1	0	0	1	0	0	1	1	0	1	1	0	0	0	1	0	1	0	1	0	1	0	1	0	1	0	0	0	1	0	1	0	0	0	0	1	1	0	0	1	0	1	0	1	1
AC084117.1|AC026355.2	1	1	1	1	1	1	0	1	1	1	1	1	0	1	1	1	1	1	1	0	1	1	1	1	1	0	1	1	1	1	0	1	1	1	1	1	1	1	1	1	1	0	1	1	1	0	1	0	1
AC084117.1|AC010275.1	0	1	0	1	1	1	0	1	1	1	1	1	0	1	1	1	0	0	1	0	0	1	0	1	0	0	1	0	1	0	0	0	1	0	1	0	1	0	0	0	1	1	0	1	0	0	1	0	1
AC084117.1|PLBD1-AS1	0	0	0	0	0	0	0	0	0	0	0	0	0	1	0	1	0	1	1	0	1	1	1	1	0	0	1	0	0	0	1	1	1	0	1	0	0	0	1	0	0	0	0	1	0	0	0	0	1
AC084117.1|G2E3-AS1	1	1	1	1	1	1	0	1	1	1	1	1	1	1	1	1	1	0	1	0	1	0	0	1	0	0	1	0	0	1	0	1	0	0	1	0	0	0	1	1	1	0	0	0	0	0	0	0	1
AC084117.1|AP000695.1	0	1	0	1	1	1	0	0	1	1	1	1	0	1	1	1	1	0	1	0	1	1	0	0	0	0	1	1	1	0	1	0	0	0	1	1	0	0	0	1	1	0	1	0	0	0	1	0	0
LINC00626|AC113346.1	1	0	0	0	1	1	1	0	0	0	1	0	1	0	0	0	0	0	1	1	0	1	0	0	1	1	0	1	0	0	1	0	0	0	0	0	0	1	1	0	0	0	0	0	1	0	0	1	0
LINC00626|AC079949.1	0	0	0	0	1	0	0	0	0	0	0	0	1	0	0	0	0	0	1	0	0	0	0	0	1	1	0	1	0	0	1	0	0	0	0	0	0	0	1	0	0	0	1	1	1	1	1	1	0
LINC00626|AL162413.1	1	0	0	0	1	1	1	1	0	0	1	0	0	0	0	0	0	0	0	0	0	0	0	1	0	1	1	1	0	0	0	0	1	0	1	0	0	0	0	0	0	0	0	0	1	0	0	1	1
LINC00626|AL021707.8	0	0	0	0	1	0	0	0	0	0	0	0	1	0	0	0	0	0	1	1	0	0	0	0	1	1	0	1	0	0	0	1	0	0	0	0	0	1	1	0	0	1	1	0	1	0	0	0	0
LINC00626|AC010343.3	1	0	0	0	1	1	1	1	0	0	1	0	1	0	1	0	0	0	0	0	0	0	0	0	1	1	1	1	0	0	0	0	1	0	1	1	0	1	1	0	0	0	0	0	1	1	1	1	0
LINC00626|LINC02487	0	0	0	0	1	0	0	0	0	0	0	0	1	0	1	0	0	1	1	1	1	0	0	0	1	1	1	1	0	0	1	1	1	0	1	1	0	1	1	0	0	1	1	1	1	1	0	1	1
LINC00626|AC007785.1	0	0	0	0	1	0	0	0	0	0	0	0	1	0	0	0	0	0	1	1	0	0	0	0	1	1	0	0	0	0	1	1	0	1	0	1	0	1	1	1	0	0	0	1	1	0	0	1	0
LINC00626|AC107959.3	0	0	0	0	1	0	0	0	0	0	0	0	0	0	0	0	0	0	1	0	0	0	0	1	1	1	0	1	0	0	0	0	1	0	1	0	0	0	0	0	0	0	1	0	1	1	0	1	0
LINC00626|AC021028.1	0	0	0	0	1	0	0	0	0	0	0	0	1	0	1	0	0	0	1	1	0	0	0	1	1	1	0	1	0	0	1	0	0	0	1	0	0	0	0	0	0	0	1	1	1	0	0	1	0
LINC00626|AC087612.1	1	0	0	0	1	1	0	1	0	0	1	0	1	0	0	0	0	0	1	0	0	0	1	1	0	0	0	0	0	0	1	0	1	0	0	0	1	0	0	0	0	0	1	0	0	0	1	0	0
LINC00626|AC004034.1	0	0	0	0	0	0	0	0	0	0	0	0	1	0	1	0	0	1	1	0	0	0	0	0	1	1	0	0	0	0	1	0	1	0	0	0	0	0	1	0	0	1	1	0	1	0	0	1	0
LINC00626|HAGLROS	1	0	0	0	1	0	0	0	0	0	0	0	1	0	1	0	0	0	1	1	0	0	0	0	1	1	0	1	0	0	0	0	0	0	1	0	0	0	0	0	0	0	0	1	1	0	1	0	0
LINC00626|LINC00942	1	0	0	0	1	1	0	0	0	0	0	0	0	0	1	0	1	1	0	0	1	1	0	0	1	0	1	1	0	0	1	1	0	0	1	1	0	0	0	1	0	1	1	1	1	0	1	1	0
LINC00626|AL079303.1	0	0	0	0	0	0	0	0	0	0	0	0	0	0	1	0	0	0	1	1	0	0	0	1	1	1	0	1	0	0	1	0	1	0	0	0	0	0	1	0	0	0	0	1	1	1	0	1	0
LINC00626|AC018653.3	0	0	0	0	0	0	0	0	0	0	0	0	0	0	0	0	0	0	1	1	0	0	0	0	1	1	0	1	0	0	1	0	0	0	0	0	0	0	1	0	0	0	1	0	1	0	0	0	0
LINC00626|AC129492.1	0	0	0	0	1	0	0	1	0	0	0	0	1	0	1	0	0	0	1	1	0	0	0	0	1	1	0	1	0	0	1	1	1	0	0	0	0	0	0	0	0	0	0	1	1	0	0	1	0
LINC00626|MIR503HG	1	0	0	0	1	1	0	0	0	0	0	0	1	0	0	0	0	0	1	1	0	1	0	0	1	1	0	1	0	0	1	1	0	0	0	0	0	0	1	0	0	1	1	0	1	0	1	0	0
LINC00626|AP005230.1	0	0	0	0	1	0	0	0	0	0	0	0	1	0	0	0	0	0	1	1	0	0	0	0	1	1	1	1	0	0	1	0	0	0	1	0	0	0	0	0	0	0	1	0	1	0	0	0	0
LINC00626|ATP1B3-AS1	1	0	0	0	1	0	1	0	0	0	0	0	1	0	0	0	0	0	1	1	0	0	0	0	1	1	0	1	0	0	0	0	0	0	0	0	0	0	1	0	0	0	0	0	1	0	0	0	0
LINC00626|AC124798.1	0	0	0	0	1	0	0	0	0	0	0	0	0	0	1	0	0	0	1	1	0	0	0	0	1	1	0	1	0	0	0	0	1	0	0	0	0	0	0	0	0	0	0	0	1	0	0	1	0
LINC00626|AC078883.1	0	0	0	0	1	0	0	0	0	0	0	0	1	0	0	0	0	0	1	1	0	0	0	0	1	1	0	1	0	0	1	0	0	0	0	0	0	0	1	0	0	0	1	0	1	0	0	1	0
LINC00626|LINC02253	1	0	0	0	0	1	0	1	0	0	0	0	1	0	1	0	0	1	1	1	1	0	0	0	1	1	0	1	0	0	1	0	1	1	0	0	1	0	1	1	0	1	1	1	1	1	1	0	1
LINC00626|AL591501.1	1	0	0	0	1	0	0	0	0	0	1	0	0	0	1	0	0	0	1	1	0	0	0	1	1	1	1	1	0	0	1	1	1	0	1	0	1	1	1	1	0	1	1	1	1	0	0	1	1
LINC00626|TBILA	0	0	0	0	1	0	0	0	0	0	0	0	1	0	0	0	0	0	1	1	0	0	0	0	1	1	0	1	0	0	0	0	1	0	0	0	0	0	1	0	0	1	0	1	1	0	0	0	0
LINC00626|AL645608.7	0	0	0	0	1	0	0	0	0	0	0	0	0	0	0	0	0	0	1	1	0	0	0	0	1	1	0	1	0	0	0	0	1	0	0	0	0	0	1	0	0	0	0	1	1	0	0	1	0
LINC00626|AP003555.1	0	0	0	0	1	0	0	0	0	0	0	0	1	0	0	0	0	0	1	1	1	1	0	0	1	1	0	1	0	0	1	0	0	0	1	0	0	0	1	0	0	0	0	1	1	0	1	0	0
LINC00626|AC099066.2	1	0	0	0	1	1	0	0	0	0	1	0	1	0	0	0	0	0	1	0	0	1	0	0	1	1	0	1	0	0	1	0	0	0	0	0	0	0	1	0	0	0	1	0	1	0	1	1	0
LINC00626|AL513123.1	1	0	0	0	1	1	0	1	0	0	0	0	0	0	1	0	0	0	1	0	0	0	0	0	1	1	1	1	0	0	1	0	0	0	1	0	0	0	1	0	0	0	0	0	1	0	0	1	0
LINC00626|LINC01116	0	0	0	0	1	0	0	0	0	0	0	0	1	0	0	0	0	0	1	1	0	1	0	0	1	0	0	1	0	0	0	0	0	0	0	0	0	0	1	0	0	0	1	1	1	0	1	0	0
LINC00626|AC105460.1	1	0	0	0	1	1	1	1	0	0	1	0	0	0	1	0	0	0	1	0	0	0	1	1	0	0	0	1	0	0	0	0	1	0	0	0	0	1	1	0	0	0	1	0	1	1	0	1	1
LINC00626|AL109615.3	1	0	0	0	1	1	0	0	0	0	0	0	1	0	0	0	0	0	1	1	0	0	0	0	1	1	0	1	0	0	1	1	1	0	0	0	0	0	1	0	0	0	1	0	1	0	1	1	0
LINC00626|AL033397.2	0	0	0	0	1	0	0	0	0	0	0	0	1	0	1	0	0	0	0	1	0	0	0	0	1	1	0	1	0	0	1	1	1	0	0	0	0	0	1	0	0	1	0	1	1	0	0	1	0
LINC00626|CT69	0	0	0	0	1	0	0	0	0	0	0	0	0	0	1	0	0	0	1	0	0	0	0	0	1	1	0	1	0	0	1	0	0	0	0	0	0	0	0	0	0	0	0	0	1	1	0	1	0
LINC00626|AL359771.1	1	0	0	0	1	1	1	1	0	0	1	0	0	0	0	0	0	0	1	0	0	0	0	0	1	0	0	1	0	0	0	0	0	0	0	0	1	0	0	0	0	0	0	0	1	0	0	1	0
LINC00626|AL133330.1	0	0	0	0	1	0	0	0	0	0	0	0	1	0	0	0	0	0	1	1	0	0	0	0	1	1	0	1	0	0	1	0	0	0	0	0	0	0	1	0	0	0	1	0	1	0	1	1	0
LINC00626|TBX2-AS1	0	0	0	0	1	1	0	0	0	0	0	0	1	0	1	0	0	0	1	1	0	0	0	1	1	1	0	1	0	0	1	0	0	0	1	0	0	0	1	0	0	1	0	1	1	0	0	1	0
LINC00626|AC254633.1	0	0	0	0	0	0	0	0	0	0	0	0	0	0	1	0	0	0	1	1	0	0	0	0	1	1	1	1	0	0	1	0	0	0	0	0	0	0	0	0	0	0	0	0	1	0	0	1	0
LINC00626|ERVH48-1	1	0	0	0	1	1	0	1	0	0	0	0	0	0	1	0	0	1	1	0	0	1	0	1	0	1	1	1	0	0	1	1	1	0	1	1	0	1	0	1	0	1	1	1	1	1	1	1	1
LINC00626|PCED1B-AS1	0	0	0	0	0	0	0	0	0	0	0	0	0	0	0	0	0	0	1	1	0	0	0	0	1	1	0	1	0	0	1	0	0	0	0	0	0	0	1	0	0	0	0	1	1	0	1	1	0
LINC00626|LINC01436	0	0	0	0	0	1	0	1	0	0	0	0	0	0	1	0	0	0	1	0	0	0	0	1	1	1	0	0	0	0	0	0	1	0	0	0	0	1	0	0	0	0	0	0	0	0	1	1	0
LINC00626|LINC02577	1	0	0	0	1	0	1	1	0	0	1	0	1	0	1	0	0	0	1	1	0	0	0	1	1	1	1	1	0	0	1	0	0	0	0	0	0	0	1	0	0	0	0	1	1	0	1	1	0
LINC00626|AP002336.2	0	0	0	0	1	0	0	0	0	0	0	0	0	0	0	0	0	0	1	1	0	0	0	0	1	1	0	1	0	0	1	1	0	0	1	0	0	1	1	0	0	0	0	0	0	0	0	0	0
LINC00626|AL357033.4	0	0	0	0	0	0	0	0	0	0	0	0	0	0	0	0	0	0	1	0	0	0	0	0	1	1	0	1	0	0	1	0	0	0	1	0	0	0	0	0	0	0	0	0	1	0	0	1	0
LINC00626|AL355803.1	0	0	0	0	1	1	1	0	0	0	1	0	1	0	1	0	0	0	0	1	0	0	0	0	1	1	0	1	0	0	1	1	1	0	1	0	0	1	0	0	0	0	1	0	1	0	0	1	1
LINC00626|AP005482.2	0	0	0	0	1	0	0	1	0	0	0	0	1	0	1	0	0	0	1	1	0	0	0	1	0	1	1	0	0	0	1	0	0	0	1	0	0	0	0	0	0	0	1	0	1	1	1	1	0
LINC00626|LINC01094	0	0	0	0	1	0	0	0	0	0	0	0	0	0	0	0	0	0	1	0	0	0	0	0	1	1	0	1	0	0	1	0	0	0	0	0	0	0	1	0	0	0	0	1	1	0	1	1	0
LINC00626|MIAT	0	0	0	0	1	0	0	0	0	0	0	0	1	0	0	0	0	0	1	1	0	0	0	0	1	1	0	1	0	0	1	0	1	0	0	0	0	0	1	0	0	1	0	1	1	0	1	1	0
LINC00626|AL031600.1	1	0	0	0	1	0	1	0	0	0	0	0	1	0	1	0	0	0	1	1	0	0	0	0	1	1	0	1	0	0	1	1	1	0	0	0	0	1	1	0	0	1	1	0	1	0	0	0	0
LINC00626|AC084018.1	0	0	0	0	0	0	1	0	0	0	0	0	0	0	1	0	0	0	1	1	0	0	0	0	1	1	0	1	0	0	0	1	1	0	0	0	0	0	1	0	0	0	0	0	1	0	0	0	0
LINC00626|AC004471.1	0	0	0	0	1	0	0	0	0	0	0	0	1	0	1	0	0	0	1	1	0	0	0	0	1	1	0	1	0	0	1	0	0	0	0	0	0	0	0	0	0	1	0	0	1	0	0	1	0
LINC00626|AP000695.2	0	0	0	0	1	1	0	0	0	0	0	0	1	0	0	0	0	0	1	0	0	0	0	0	1	1	0	1	0	0	1	0	0	0	0	0	0	0	1	0	0	0	1	0	1	0	1	1	0
LINC00626|AC004687.1	1	0	0	0	1	0	0	0	0	0	0	0	1	0	0	0	0	0	1	1	0	0	0	0	1	1	0	1	0	0	1	0	1	0	1	0	0	1	1	0	0	1	1	1	1	0	1	1	0
LINC00626|AC080037.2	0	0	0	0	0	0	0	1	0	0	0	0	0	0	0	0	0	0	1	0	0	0	0	0	1	1	1	1	0	0	1	1	1	0	1	0	0	0	0	0	0	0	1	0	1	1	0	1	0
LINC00626|LINC02575	1	0	0	0	1	0	1	0	0	0	1	0	1	0	1	0	1	0	1	1	0	1	0	1	1	1	0	1	0	0	1	1	1	0	0	0	0	0	1	0	0	1	1	0	1	0	1	1	1
LINC00626|HOXC13-AS	1	0	0	0	1	1	1	1	0	0	0	0	1	0	1	0	0	0	0	0	0	0	0	0	1	1	0	1	0	0	1	0	0	0	0	0	0	0	1	0	0	0	0	0	1	0	1	1	0
LINC00626|DSG1-AS1	0	0	0	0	0	0	0	0	0	0	0	0	0	0	0	0	0	1	1	1	0	0	0	0	1	1	1	1	0	0	0	0	1	0	1	0	0	0	0	0	0	0	0	1	1	0	0	0	0
LINC00626|AC104031.1	1	0	0	0	1	0	0	1	0	0	0	0	0	0	1	0	0	0	0	1	0	0	0	0	1	1	0	1	0	0	1	1	1	0	0	0	0	0	1	0	0	0	1	0	1	0	0	1	0
LINC00626|AC090970.2	0	0	0	0	1	0	0	0	0	0	0	0	0	0	1	0	0	0	1	1	0	0	0	0	1	1	0	1	0	0	1	0	1	0	0	0	0	0	1	0	0	0	0	0	1	0	0	1	1
LINC00626|LINC01614	1	0	0	0	1	1	1	1	0	0	1	0	1	0	0	0	0	0	1	1	0	0	1	0	1	1	0	1	0	0	1	0	0	0	0	0	0	0	1	1	0	0	0	1	1	0	1	0	0
LINC00626|AC093484.4	0	0	0	0	1	0	1	1	0	0	0	0	1	0	0	0	0	0	1	1	0	0	0	0	1	1	0	1	0	0	1	1	1	0	0	0	0	0	0	0	0	0	0	0	1	0	0	1	0
LINC00626|TRPM2-AS	1	0	0	0	1	0	0	1	0	0	1	0	1	0	0	0	0	0	0	1	0	0	0	0	1	1	0	1	0	0	0	0	1	0	0	0	0	0	0	0	0	0	0	0	1	0	0	0	1
LINC00626|AFAP1-AS1	1	0	0	0	1	1	1	1	0	0	1	0	0	0	0	0	0	0	0	0	0	0	0	0	0	1	1	0	0	0	1	1	1	0	0	1	0	1	0	0	0	0	1	0	0	1	0	1	0
LINC00626|LINC00393	0	0	0	0	1	1	0	1	0	0	0	0	1	0	1	1	1	0	1	1	0	0	0	0	0	1	1	1	0	0	1	1	1	0	1	1	0	0	1	0	0	1	1	1	1	1	1	1	1
LINC00626|LINC01010	0	0	0	0	1	0	0	0	0	0	0	0	0	0	1	0	0	0	1	0	0	0	0	0	1	1	1	1	0	0	1	1	1	0	1	0	0	0	1	0	0	1	0	0	1	0	0	1	1
LINC00626|AC023906.5	0	0	0	0	1	0	0	0	0	0	0	0	1	0	0	0	0	0	1	0	0	0	0	0	0	1	0	1	0	0	1	0	0	0	0	0	0	0	1	0	0	0	1	0	1	0	0	1	0
LINC00626|DUXAP8	1	0	0	0	1	1	1	0	0	0	1	0	1	0	1	0	0	0	1	1	0	1	0	0	1	1	0	1	0	0	1	0	1	0	0	1	0	0	1	0	0	0	1	0	1	0	1	0	0
LINC00626|AC026356.1	0	0	0	0	1	0	0	0	0	0	0	0	0	0	0	0	0	0	1	0	0	0	0	0	1	1	0	1	0	0	1	0	0	0	0	0	0	0	0	0	0	0	1	0	1	0	0	1	0
LINC00626|CCDC144NL-AS1	1	0	0	0	0	1	0	1	0	0	0	0	1	0	1	0	1	0	1	1	0	0	0	0	1	1	1	1	0	0	1	0	1	0	0	1	0	1	1	1	0	1	1	1	1	0	1	1	0
LINC00626|MIR9-3HG	0	0	0	0	1	0	0	0	0	0	0	0	0	0	1	0	0	0	1	0	0	0	0	0	1	1	0	0	0	0	1	0	1	0	0	0	0	1	0	1	0	1	1	0	1	0	0	0	0
LINC00626|LINC02163	1	0	0	0	1	1	1	1	0	0	1	0	1	0	0	0	0	0	1	1	0	0	0	0	1	1	0	1	0	0	1	1	1	0	1	0	0	0	1	0	0	0	0	1	1	0	1	1	0
LINC00626|AC012213.4	1	0	0	0	1	1	1	1	0	0	1	0	1	0	1	0	0	0	0	1	0	1	0	0	1	1	0	1	0	0	1	0	1	1	1	1	0	0	1	1	0	1	1	0	1	0	0	1	0
LINC00626|AC110619.1	0	0	0	0	0	0	0	0	0	0	0	0	1	0	1	0	0	0	1	1	0	0	0	0	1	1	0	1	0	0	1	1	1	0	1	0	0	1	1	0	0	1	1	1	1	1	0	1	0
LINC00626|AC138207.4	0	0	0	0	1	0	0	0	0	0	0	0	0	0	1	0	0	0	1	0	0	0	0	0	1	1	0	1	0	0	1	0	0	0	0	0	0	0	0	0	0	0	0	0	1	0	0	1	0
LINC00626|AC022211.4	0	0	0	0	1	0	0	0	0	0	0	0	1	0	1	0	0	0	1	1	0	0	0	0	1	1	0	1	0	0	1	0	1	0	0	0	0	0	1	0	0	0	0	0	1	0	0	0	0
LINC00626|AC138028.4	0	0	0	0	1	0	0	0	0	0	0	0	1	0	0	0	0	0	1	1	0	0	0	0	1	1	0	1	0	0	1	0	0	0	0	0	0	0	1	0	0	0	1	0	1	0	0	1	0
LINC00626|LINC02428	1	0	0	0	1	0	1	1	0	0	1	0	1	0	0	0	0	0	1	0	0	0	0	0	1	1	0	1	0	0	1	0	1	0	1	0	0	0	0	0	0	1	0	0	1	0	0	1	0
LINC00626|MIR2117HG	0	0	0	0	0	0	0	1	0	0	0	0	0	0	1	0	0	0	1	1	1	0	0	1	1	0	1	0	0	0	1	0	0	0	1	0	0	0	0	0	0	1	0	0	1	0	0	0	0
LINC00626|AC008649.1	0	0	0	0	1	1	0	0	0	0	1	0	1	0	1	0	0	1	1	1	0	0	1	1	0	1	1	0	0	0	0	1	1	0	1	1	0	0	1	1	0	1	1	1	1	0	0	0	0
LINC00626|AC068305.2	0	0	0	0	0	0	0	0	0	0	0	0	0	0	1	0	0	0	1	0	0	0	0	0	1	1	1	1	0	0	1	0	1	0	1	0	0	0	1	0	0	1	1	0	1	0	0	1	0
LINC00626|AC034213.1	1	0	0	0	1	1	0	1	0	0	0	0	1	0	0	0	1	1	1	1	1	1	1	0	1	1	0	1	0	0	1	1	0	0	1	0	0	0	0	0	0	0	1	0	1	1	1	1	0
LINC00626|LINC02657	0	0	0	0	1	0	0	1	0	0	0	0	0	0	0	0	0	0	0	0	0	0	0	0	0	1	0	1	0	0	1	0	0	0	0	0	0	0	1	0	0	0	1	0	1	0	0	1	0
LINC00626|NKILA	0	0	0	0	0	0	0	0	0	0	0	0	1	0	0	0	0	0	1	0	0	0	0	0	1	1	0	1	0	0	1	0	0	0	0	0	0	0	1	0	0	0	1	0	1	0	1	1	0
LINC00626|AC023906.2	0	0	0	0	1	0	0	1	0	0	0	0	0	0	1	0	0	0	1	0	0	0	0	0	0	1	0	1	0	0	1	0	0	0	0	0	0	0	1	0	0	0	0	0	1	0	0	1	0
LINC00626|AC114956.1	0	0	0	0	1	1	0	1	0	0	0	0	0	0	1	0	0	0	1	0	0	0	0	0	1	1	0	1	0	0	0	0	0	0	0	0	0	0	0	0	0	0	0	0	1	0	0	0	0
LINC00626|AC015660.2	1	0	0	0	1	1	1	0	0	0	1	0	0	0	1	0	0	0	1	0	0	0	0	0	1	1	1	0	0	0	1	0	1	0	1	0	0	1	0	1	0	1	0	0	1	0	0	1	0
LINC00626|ATP2A1-AS1	0	0	0	0	0	0	0	0	0	0	0	0	0	0	1	0	0	0	0	0	0	0	0	0	1	1	0	1	0	0	1	0	0	0	0	0	0	0	1	0	0	0	1	0	1	0	0	1	0
LINC00626|AC073365.1	1	0	0	0	1	1	1	1	0	0	1	0	0	0	1	0	0	0	1	0	0	0	1	1	1	1	0	1	0	0	0	0	1	0	1	1	1	1	0	0	0	0	0	0	1	1	0	0	1
LINC00626|AC105118.1	1	0	0	0	1	0	1	0	0	0	1	0	0	0	1	0	0	0	0	1	0	0	0	0	1	1	0	1	0	0	1	0	1	0	0	0	0	0	1	0	0	1	1	0	1	0	1	0	0
LINC00626|AC083964.1	0	0	0	0	0	0	0	0	0	0	0	0	1	0	0	0	0	0	1	1	0	0	0	0	1	1	0	1	0	0	1	0	1	0	0	0	0	1	1	0	0	0	0	0	1	0	0	1	0
LINC00626|LINC00520	1	0	0	0	1	0	0	1	0	0	1	0	1	0	1	0	0	0	1	1	0	1	0	0	1	1	0	1	0	0	1	1	1	0	0	0	0	0	1	0	0	0	0	1	1	0	1	1	0
LINC00626|AL356234.2	0	0	0	0	0	1	0	1	0	0	0	0	1	0	1	0	0	1	1	0	0	0	0	0	1	1	1	1	0	0	1	0	1	0	1	0	0	1	0	0	0	1	0	0	1	0	0	0	0
LINC00626|LINC01410	0	0	0	0	1	0	0	0	0	0	0	0	1	0	0	0	0	0	1	1	0	0	0	0	1	1	0	1	0	0	1	0	0	0	0	0	0	0	0	0	0	0	0	0	1	0	0	0	0
LINC00626|AC090204.1	0	0	0	0	0	0	0	0	0	0	0	0	0	0	1	0	0	0	0	0	0	0	0	0	1	1	0	1	0	0	0	0	0	0	0	0	0	0	0	0	0	0	0	0	1	0	0	1	0
LINC00626|AC073611.1	0	0	0	0	0	0	0	0	0	0	0	0	1	0	0	0	0	0	1	1	0	0	0	0	1	1	0	1	0	0	0	0	0	0	0	0	0	0	1	0	0	0	0	0	1	0	0	0	0
LINC00626|GAPLINC	0	0	0	0	1	1	0	0	0	0	0	0	1	0	1	0	1	0	1	1	0	1	0	0	1	1	0	1	0	0	1	1	1	0	1	0	0	0	0	0	0	0	1	1	1	0	1	1	0
LINC00626|KDM4A-AS1	0	0	0	0	1	0	0	0	0	0	0	0	1	0	0	0	0	0	1	1	0	0	0	0	1	1	0	1	0	0	0	0	0	0	0	0	0	0	1	0	0	0	0	0	1	0	0	0	0
LINC00626|LINC01694	0	0	0	0	1	1	0	1	0	0	1	0	0	0	1	0	0	0	1	0	1	0	0	1	0	1	1	1	0	0	1	1	0	0	1	1	0	0	0	0	0	1	1	0	1	1	0	1	0
LINC00626|C1RL-AS1	0	0	0	0	1	0	0	0	0	0	0	0	0	0	0	0	0	0	1	1	0	0	0	0	1	1	0	1	0	0	1	0	0	0	0	0	0	0	1	0	0	0	1	0	1	0	0	0	0
LINC00626|AC008115.3	0	0	0	0	1	0	0	0	0	0	0	0	0	0	0	0	0	0	1	1	0	0	0	0	1	1	0	1	0	0	1	1	0	0	0	0	0	0	1	0	0	1	0	1	1	0	0	1	0
LINC00626|AC090152.1	0	0	0	0	1	0	0	0	0	0	0	0	1	0	0	0	0	0	1	1	0	0	0	0	1	1	0	1	0	0	1	0	0	0	0	0	0	0	1	0	0	0	1	1	1	0	1	1	0
LINC00626|LINC01322	1	0	0	0	1	1	1	1	0	0	0	0	1	0	1	0	0	1	1	0	0	0	0	0	1	1	1	1	0	0	1	0	0	0	1	0	0	1	1	1	0	0	1	0	1	0	0	1	0
LINC00626|LINC02100	1	0	0	0	1	1	1	1	0	0	0	0	1	0	0	0	0	0	1	0	0	0	0	0	1	1	1	1	0	0	1	0	0	0	1	0	0	0	1	0	0	0	0	1	1	0	0	1	0
LINC00626|CCDC18-AS1	0	0	0	0	0	0	0	0	0	0	0	0	0	0	0	0	0	0	1	1	0	0	0	0	1	1	0	1	0	0	1	0	0	0	0	0	0	0	1	0	0	0	1	0	1	0	0	0	0
LINC00626|LINC01160	1	0	0	0	1	1	0	0	0	0	0	0	1	0	0	0	0	0	1	0	0	0	0	0	1	1	0	0	0	0	1	0	0	0	0	0	0	0	0	0	0	0	1	0	0	0	1	1	0
LINC00626|AC007384.1	0	0	0	0	1	0	0	0	0	0	0	0	0	0	0	0	0	0	1	1	0	0	0	1	1	1	0	1	0	0	1	0	0	0	0	0	0	1	1	0	0	0	1	1	1	0	0	1	0
LINC00626|AL133243.2	0	0	0	0	0	0	0	0	0	0	0	0	1	0	0	0	0	0	1	1	0	0	0	0	1	1	0	1	0	0	0	0	0	0	1	0	0	0	0	0	0	0	0	0	1	0	0	1	0
LINC00626|ZFPM2-AS1	1	0	0	0	1	1	0	0	0	0	1	0	0	0	1	0	0	0	0	0	0	0	0	0	1	1	0	1	0	0	0	0	0	0	0	1	0	0	1	0	0	0	1	0	1	1	1	1	0
LINC00626|LINC02820	0	0	0	0	0	0	0	0	0	0	0	0	1	0	0	0	0	0	1	0	0	0	0	0	1	0	0	1	0	0	0	0	0	0	1	0	0	0	0	0	0	0	0	0	1	0	0	0	0
LINC00626|FOXD3-AS1	0	0	0	0	1	1	0	0	0	0	1	0	0	0	1	0	0	0	0	1	0	0	0	0	1	1	0	0	0	0	1	1	0	0	1	0	0	0	0	0	0	1	1	0	1	0	0	0	0
LINC00626|AC110285.2	0	0	0	0	1	0	0	0	0	0	0	0	1	0	1	0	0	0	1	1	0	0	0	0	1	1	0	0	0	0	1	0	1	0	1	0	0	0	1	0	0	1	1	0	1	0	0	0	0
LINC00626|RUSC1-AS1	0	0	0	0	1	0	0	0	0	0	0	0	1	0	0	0	0	0	1	1	0	0	0	0	1	1	0	1	0	0	1	0	0	0	0	0	0	0	1	0	0	1	0	0	1	0	0	0	0
LINC00626|AL391427.1	0	0	0	0	0	0	0	1	0	0	0	0	0	0	1	0	0	1	1	1	0	0	0	1	1	0	0	1	0	0	1	1	1	0	0	0	0	0	0	1	0	1	0	1	1	0	1	1	0
LINC00626|BX322234.2	1	0	0	0	1	1	1	1	0	0	1	0	0	0	1	0	0	1	1	1	0	0	0	0	0	1	1	1	0	0	1	1	0	0	1	0	1	1	1	1	0	1	1	1	1	0	1	1	0
LINC00626|AC132872.3	0	0	0	0	1	0	0	0	0	0	0	0	1	0	0	0	0	0	1	1	0	0	0	0	1	1	0	1	0	0	1	1	1	0	0	0	0	0	1	0	0	1	0	0	1	0	0	0	0
LINC00626|LINC02582	1	0	0	0	1	1	1	1	0	0	1	0	0	0	1	0	1	0	1	0	1	1	0	1	1	1	1	1	0	0	1	1	1	0	0	1	0	1	1	1	0	1	1	1	1	1	1	1	1
LINC00626|AL035446.1	0	0	0	0	1	0	1	0	0	0	0	0	0	0	1	0	0	0	1	0	0	0	0	0	0	1	0	1	0	0	0	0	0	0	1	0	0	0	1	0	0	0	0	0	1	1	0	0	0
LINC00626|P3H2-AS1	1	0	0	0	1	1	0	1	0	0	0	0	1	0	1	0	0	1	1	0	0	0	0	0	1	1	1	1	0	0	1	0	0	0	1	0	0	0	1	0	0	0	0	0	1	0	0	1	0
LINC00626|AC116914.2	1	0	0	0	1	0	0	0	0	0	0	0	1	0	0	0	0	0	1	1	0	0	0	0	1	1	0	1	0	0	0	0	1	0	0	0	0	0	1	0	0	1	1	0	1	0	0	1	0
LINC00626|MYOSLID	0	0	0	0	1	0	0	0	0	0	0	0	0	0	0	0	0	0	1	0	0	0	0	0	1	1	0	1	0	0	1	0	0	0	0	0	0	0	1	0	0	0	0	0	1	0	0	1	0
LINC00626|LINC02570	0	0	0	0	1	0	0	1	0	0	0	0	0	0	0	0	0	1	1	1	0	0	0	0	1	1	1	1	0	0	1	1	0	0	1	0	0	1	1	0	0	0	1	0	1	0	0	1	0
LINC00626|AC016394.3	0	0	0	0	1	0	0	0	0	0	0	0	0	0	1	0	0	0	1	1	0	0	0	0	1	1	0	1	0	0	0	1	0	0	0	0	0	0	1	0	0	0	0	1	1	0	0	1	0
LINC00626|AL357033.3	0	0	0	0	0	0	0	0	0	0	0	0	0	0	0	0	0	0	1	0	0	0	0	0	1	1	0	1	0	0	1	0	0	0	1	0	0	0	1	0	0	1	0	0	1	0	0	1	0
LINC00626|AF127577.3	0	0	0	0	1	1	0	1	0	0	0	0	1	0	0	0	0	1	1	1	0	0	0	0	1	1	1	1	0	0	1	1	0	0	0	0	0	0	1	0	0	0	1	1	1	0	1	1	0
LINC00626|MIR1915HG	0	0	0	0	1	0	0	0	0	0	0	0	0	0	1	0	0	0	1	0	0	0	0	0	1	1	0	1	0	0	0	0	0	0	0	0	0	0	0	0	0	0	1	0	1	0	0	1	0
LINC00626|LINC02522	1	0	0	0	1	1	1	1	0	0	1	0	1	0	1	0	1	0	1	1	1	1	1	1	1	1	1	1	0	0	1	0	1	0	1	1	0	1	1	1	0	1	1	0	1	0	1	1	1
LINC00626|AC114489.2	0	0	0	0	1	0	0	1	0	0	0	0	0	0	1	0	0	0	0	0	0	0	0	0	1	1	0	1	0	0	1	0	0	0	0	0	0	0	0	0	0	0	0	0	1	0	0	1	0
LINC00626|LINC01518	1	0	0	0	1	1	1	1	0	0	1	0	0	0	1	0	0	0	1	0	0	1	0	1	0	1	0	1	0	0	0	0	1	0	1	0	0	1	0	0	0	1	0	1	0	1	1	1	1
LINC00626|AC128709.3	0	0	0	0	1	1	0	0	0	0	0	0	1	0	0	0	0	1	1	0	0	0	0	0	1	1	1	1	0	0	1	1	1	0	1	0	0	0	0	0	0	1	0	0	1	0	0	0	0
LINC00626|AL357079.1	0	0	0	0	0	0	0	0	0	0	0	0	1	0	1	0	0	0	1	1	0	0	0	0	1	1	0	1	0	0	1	1	0	0	0	0	0	0	0	0	0	0	1	0	1	0	0	0	0
LINC00626|AC010789.1	1	0	0	0	1	1	1	1	0	0	1	0	0	0	1	1	0	0	1	0	0	0	1	1	1	1	1	0	0	0	1	1	1	0	0	1	1	1	0	0	0	0	1	0	1	1	0	1	0
LINC00626|AL355312.4	0	0	0	0	0	0	0	0	0	0	0	0	0	0	1	0	0	0	1	1	0	0	0	0	0	1	0	1	0	0	0	0	0	0	0	0	0	0	0	0	0	0	1	0	1	0	0	1	0
LINC00626|PCAT7	0	0	0	0	1	1	0	0	0	0	1	0	0	0	0	0	0	1	1	0	0	0	0	0	1	1	0	1	0	0	0	0	0	1	0	0	0	0	0	1	0	0	0	0	1	0	1	0	0
LINC00626|AP001547.1	1	0	0	0	1	0	1	1	0	0	1	0	1	0	1	0	0	0	1	1	0	1	1	1	1	1	0	1	0	0	1	1	1	0	1	0	0	1	1	1	0	1	1	1	1	0	1	1	1
LINC00626|LINC01269	0	0	0	0	0	0	0	0	0	0	0	0	0	0	1	0	0	0	1	0	0	0	0	0	1	1	1	1	0	0	1	1	1	0	0	0	0	0	0	0	0	1	0	0	1	0	0	1	1
LINC00626|MSC-AS1	0	0	0	0	1	0	0	0	0	0	0	0	1	0	0	0	0	0	1	0	0	0	0	0	1	0	0	1	0	0	1	0	0	0	0	0	0	0	1	0	0	0	0	1	1	0	1	1	0
LINC00626|ELFN1-AS1	1	0	0	0	1	0	1	1	0	0	1	0	0	0	1	1	0	1	1	0	0	0	0	1	1	1	1	0	0	0	1	1	1	0	1	0	0	0	0	0	0	0	1	0	1	1	0	1	1
LINC00626|SCGB1B2P	0	0	0	0	0	0	0	0	0	0	0	0	1	0	1	0	0	0	1	1	0	0	0	0	1	1	0	1	0	0	1	0	1	0	1	0	0	0	1	0	0	1	1	0	1	0	1	1	0
LINC00626|LINC01748	0	0	0	0	1	0	0	0	0	0	0	0	0	0	1	0	0	0	1	0	0	0	0	0	1	1	0	1	0	0	0	0	0	0	0	0	0	0	0	0	0	0	0	0	1	0	0	0	0
LINC00626|LINC02561	0	0	0	0	0	0	0	0	0	0	0	0	0	0	1	0	0	0	1	1	0	0	0	0	1	0	1	1	0	0	0	1	1	0	1	0	1	0	1	1	0	1	0	1	1	0	1	1	1
LINC00626|ACBD3-AS1	0	0	0	0	0	0	0	0	0	0	0	0	1	0	0	0	0	0	1	1	0	0	0	0	1	1	0	1	0	0	1	0	1	0	0	0	0	0	1	0	0	0	0	0	1	0	0	1	0
LINC00626|AC079949.2	0	0	0	0	1	0	0	0	0	0	0	0	1	0	1	0	0	0	1	0	0	0	0	0	1	1	0	1	0	0	1	0	1	0	0	0	0	1	1	0	0	0	1	1	1	1	1	1	0
LINC00626|AC128709.2	0	0	0	0	1	0	0	1	0	0	0	0	1	0	0	0	0	1	0	0	0	0	0	0	1	1	1	0	0	0	1	1	1	0	1	0	0	0	0	0	0	0	0	0	1	0	0	0	0
LINC00626|AC010980.2	1	0	0	0	1	0	0	1	0	0	0	0	1	0	1	0	0	0	1	1	0	0	0	1	1	1	1	1	0	0	1	1	1	0	1	0	0	0	0	0	0	1	0	1	1	0	0	0	0
LINC00626|FALEC	0	0	0	0	1	0	0	0	0	0	0	0	0	0	1	0	0	1	1	1	0	0	0	0	1	1	1	1	0	0	1	1	1	0	1	0	0	1	1	0	0	1	1	0	1	0	0	1	0
LINC00626|AC010731.2	0	0	0	0	1	0	0	0	0	0	1	0	1	0	1	1	0	1	1	1	0	0	0	1	1	0	1	1	0	0	1	1	1	1	1	0	1	0	1	1	0	1	1	1	1	0	1	0	0
LINC00626|AC093895.2	1	0	0	0	1	1	1	1	0	0	1	0	0	0	0	0	0	0	1	0	0	0	0	0	1	0	0	1	0	0	0	0	0	0	0	0	0	0	0	0	0	1	0	0	1	0	1	0	0
LINC00626|TYMSOS	0	0	0	0	1	0	0	0	0	0	0	0	0	0	0	0	0	0	1	0	0	0	0	0	1	1	0	0	0	0	0	1	0	0	0	0	0	0	0	0	0	0	0	0	1	0	0	1	0
LINC00626|LINC01426	0	0	0	0	1	0	0	0	0	0	0	0	0	0	1	0	0	0	1	0	0	0	0	0	1	1	1	1	0	0	1	0	1	0	1	0	0	0	0	0	0	1	1	0	1	0	0	0	0
LINC00626|AC109454.3	1	0	0	0	1	1	1	1	0	0	1	0	1	0	0	0	0	0	1	1	0	1	0	0	1	1	0	0	0	0	1	0	0	0	0	0	0	0	1	0	0	0	0	1	0	0	1	1	0
LINC00626|AL354733.3	0	0	0	0	1	0	0	0	0	0	0	0	1	0	0	0	0	0	1	1	0	0	0	0	1	1	0	1	0	0	0	0	0	0	0	0	0	0	1	0	0	1	0	0	1	0	0	0	0
LINC00626|AC106799.2	0	0	0	0	1	0	0	1	0	0	0	0	1	0	0	0	0	0	1	0	0	0	0	1	1	1	0	1	0	0	1	0	0	0	0	0	0	0	0	0	0	1	0	0	1	0	1	0	0
LINC00626|AC022144.1	0	0	0	0	1	0	0	0	0	0	0	0	0	0	0	0	0	0	1	0	0	0	0	0	1	1	0	1	0	0	0	1	1	0	1	0	0	0	0	0	0	0	1	0	1	0	0	1	0
LINC00626|GASAL1	0	0	0	0	1	0	0	0	0	0	0	0	1	0	0	0	0	0	0	0	0	0	0	0	1	1	0	1	0	0	1	0	0	0	0	0	0	0	1	0	0	0	1	0	1	0	0	1	0
LINC00626|PICSAR	1	0	0	0	1	0	0	1	0	0	0	0	0	0	1	0	0	0	0	0	0	0	0	0	0	1	1	0	0	0	1	0	0	0	0	1	0	1	0	0	0	0	1	0	1	1	0	1	0
LINC00626|AC091729.1	0	0	0	0	1	0	0	0	0	0	0	0	1	0	0	0	0	0	1	1	0	0	0	0	1	1	0	1	0	0	1	0	1	0	1	0	0	0	1	1	0	0	0	0	1	0	0	0	0
LINC00626|LINC00941	1	0	0	0	1	0	0	0	0	0	0	0	0	0	0	0	0	0	1	0	0	0	0	0	1	1	0	1	0	0	0	0	0	0	0	0	0	0	0	0	0	0	0	0	1	0	0	1	0
LINC00626|AC083809.1	0	0	0	0	1	0	0	1	0	0	1	0	1	0	1	0	0	0	1	1	0	1	0	0	0	1	1	1	0	0	1	0	1	0	0	1	0	0	0	0	0	1	1	1	1	1	1	1	1
LINC00626|AC008610.1	0	0	0	0	1	0	0	1	0	0	0	0	1	0	0	0	0	0	1	1	0	0	0	0	1	1	0	1	0	0	1	1	0	0	0	0	0	0	1	0	0	0	1	0	1	0	0	1	0
LINC00626|AL161785.1	0	0	0	0	0	0	0	0	0	0	0	0	1	0	1	0	0	0	1	1	0	0	0	0	1	1	0	1	0	0	1	0	1	0	1	0	0	1	1	0	0	1	1	1	1	0	1	0	0
LINC00626|AC106875.1	1	0	0	0	1	1	1	1	0	0	1	0	1	0	1	1	0	0	1	0	1	0	1	1	1	1	1	1	0	0	1	1	1	0	1	1	1	1	1	0	0	1	1	0	1	1	1	1	1
LINC00626|LINC02454	1	0	0	0	1	1	0	0	0	0	1	0	1	0	1	0	1	0	1	0	0	0	0	0	1	1	0	1	0	0	1	0	0	0	0	1	0	0	1	0	0	0	1	0	1	0	1	1	0
LINC00626|AC005014.3	0	0	0	0	0	0	0	0	0	0	0	0	1	0	0	0	1	1	1	1	1	1	0	0	1	1	0	1	0	0	1	1	1	0	1	0	0	0	1	1	0	0	0	1	1	0	0	0	0
LINC00626|KC877982.1	1	0	0	0	1	0	0	1	0	0	1	0	1	0	0	0	1	0	1	1	0	0	0	0	1	1	0	1	0	0	0	1	1	0	0	0	1	0	1	0	0	0	0	1	1	0	1	0	0
LINC00626|AC108676.1	1	0	0	0	1	1	1	0	0	0	1	0	1	0	1	0	0	0	1	0	0	0	0	0	1	1	0	1	0	0	1	0	1	0	0	0	0	0	0	0	0	0	1	0	1	1	0	1	0
LINC00626|AC012065.3	0	0	0	0	1	0	1	0	0	0	0	0	0	0	1	0	0	0	1	0	0	1	0	0	1	1	0	1	0	0	1	0	0	0	1	0	0	0	1	0	0	0	1	0	1	0	0	1	0
LINC00626|AC018695.6	0	0	0	0	1	0	0	1	0	0	0	0	1	0	1	0	0	0	1	1	0	0	0	0	1	1	0	1	0	0	1	0	0	0	0	0	0	0	1	0	0	0	1	0	1	0	0	1	0
LINC00626|AP001207.3	0	0	0	0	0	0	0	0	0	0	0	0	0	0	0	0	0	1	1	1	0	0	0	0	1	1	1	1	0	0	1	0	0	0	1	0	0	0	1	0	0	0	0	0	1	0	0	1	1
LINC00626|LINC02195	1	0	0	0	1	0	0	1	0	0	0	0	0	0	0	0	0	0	1	1	0	0	0	0	1	1	0	1	0	0	0	0	0	0	0	0	0	0	0	0	0	1	1	0	1	0	1	1	1
LINC00626|AL138789.1	1	0	0	0	1	0	0	1	0	0	0	0	1	0	1	0	0	0	1	0	0	0	0	0	1	1	1	0	0	0	0	1	1	0	0	0	0	1	0	0	0	0	1	0	1	1	0	1	0
LINC00626|AL583808.1	0	0	0	0	1	0	0	1	0	0	0	0	0	0	1	0	0	0	0	0	0	1	0	0	1	1	0	1	0	0	1	0	1	0	1	0	0	0	0	0	0	0	0	0	1	1	1	0	0
LINC00626|AC048341.2	1	0	0	0	0	0	0	0	0	0	0	0	1	0	0	0	0	0	1	1	0	0	0	0	1	1	0	1	0	0	0	0	1	0	0	0	0	0	1	0	0	1	0	0	1	0	0	0	0
LINC00626|LINC00460	1	0	0	0	1	1	0	1	0	0	1	0	1	0	0	0	0	0	1	1	0	1	0	0	1	1	0	1	0	0	1	0	0	0	0	1	0	0	1	0	0	0	1	1	1	1	1	1	0
LINC00626|AC116407.2	0	0	0	0	1	0	0	0	0	0	0	0	1	0	1	0	0	0	1	1	0	0	0	0	1	1	0	1	0	0	1	0	0	0	0	0	0	1	1	0	0	0	0	0	1	0	1	1	0
LINC00626|LNCAROD	0	0	0	0	1	0	0	1	0	0	1	0	0	0	0	0	0	1	1	1	0	0	1	0	1	1	0	1	0	0	1	0	0	0	0	0	0	1	1	1	0	0	1	0	1	0	1	1	0
LINC00626|LINC01063	0	0	0	0	0	0	0	1	0	0	0	0	1	0	0	0	0	0	1	1	0	0	0	0	1	1	0	1	0	0	0	0	0	0	0	0	0	0	1	0	0	1	1	1	1	0	0	0	0
LINC00626|ZNF710-AS1	0	0	0	0	0	0	0	0	0	0	0	0	1	0	0	0	0	0	1	1	0	0	0	0	1	1	0	1	0	0	1	0	0	0	0	0	0	0	1	0	0	0	0	0	1	0	0	0	0
LINC00626|AC122685.1	1	0	0	0	1	1	0	0	0	0	1	0	1	0	1	0	0	0	1	0	0	0	1	0	0	0	0	1	0	0	1	0	1	0	0	1	0	0	0	1	0	1	0	0	1	1	0	1	0
LINC00626|AC019080.4	0	0	0	0	1	1	0	1	0	0	0	0	0	0	1	0	0	1	1	0	0	0	0	1	1	1	1	1	0	0	0	0	0	1	0	0	0	0	0	1	0	0	0	0	1	0	0	0	0
LINC00626|FEZF1-AS1	1	0	0	0	1	0	0	1	0	0	1	0	1	0	0	0	0	1	1	1	0	0	0	1	1	1	0	1	0	0	0	1	1	0	1	0	1	0	0	0	0	1	0	0	1	0	0	0	1
LINC00626|LINC00592	0	0	0	0	1	0	0	1	0	0	0	0	1	0	1	0	0	0	1	1	0	0	1	0	1	1	0	1	0	0	1	0	1	0	1	0	0	0	1	0	0	0	0	0	1	0	1	1	0
LINC00626|BOK-AS1	1	0	0	0	1	1	1	1	0	0	0	0	1	0	1	0	0	1	1	0	1	1	1	1	0	1	1	1	0	0	0	1	1	0	1	1	0	1	0	0	0	1	1	1	1	1	1	1	1
LINC00626|C5orf66-AS1	0	0	0	0	0	0	0	0	0	0	0	0	0	0	1	0	0	0	0	0	1	0	0	0	1	1	0	0	0	0	0	1	1	0	1	0	0	0	0	0	0	0	0	0	1	0	0	1	0
LINC00626|AC012236.1	0	0	0	0	0	0	0	1	0	0	0	0	0	0	0	0	0	0	1	1	0	0	0	0	1	1	0	1	0	0	1	1	0	0	0	0	0	0	1	0	0	1	0	1	1	0	1	1	0
LINC00626|HLA-DQB1-AS1	0	0	0	0	1	0	0	0	0	0	0	0	1	0	0	0	0	0	0	1	0	0	0	0	1	1	0	1	0	0	1	1	0	0	0	0	0	1	1	0	0	0	0	1	1	0	1	1	0
LINC00626|AC025575.2	1	0	0	0	0	1	0	1	0	0	0	0	1	0	1	0	0	0	1	0	0	0	0	0	0	0	0	1	0	0	0	0	1	0	0	0	0	0	0	1	0	0	0	0	0	0	0	0	0
LINC00626|AC147651.2	1	0	0	0	1	0	0	1	0	0	0	0	0	0	0	0	0	0	0	0	0	0	0	1	1	1	1	1	0	0	1	1	1	1	0	1	0	1	0	1	0	0	1	0	1	0	0	1	0
LINC00626|AC144831.1	0	0	0	0	0	0	0	0	0	0	0	0	0	0	1	0	0	0	1	1	0	1	0	0	1	1	0	1	0	0	1	0	1	0	1	0	0	1	1	0	0	0	1	1	1	0	0	1	0
LINC00626|AC104695.4	0	0	0	0	1	0	0	0	0	0	0	0	1	0	0	0	0	0	0	1	0	0	0	0	1	1	0	1	0	0	1	0	0	0	0	0	0	0	1	0	0	1	0	0	1	0	0	1	0
LINC00626|AC027796.4	0	0	0	0	1	0	0	0	0	0	0	0	1	0	0	0	0	0	1	1	0	0	0	0	1	1	0	1	0	0	1	0	0	0	0	0	0	0	0	0	0	1	0	0	1	0	0	0	0
LINC00626|LINC01004	0	0	0	0	0	0	0	0	0	0	0	0	1	0	0	0	0	0	1	1	0	0	0	0	1	1	0	1	0	0	0	0	0	0	0	0	0	0	1	0	0	0	0	0	1	0	0	1	0
LINC00626|AC055822.1	0	0	0	0	0	0	0	0	0	0	0	0	1	0	1	0	0	0	1	1	0	0	0	0	1	1	0	1	0	0	1	0	0	0	1	0	0	0	1	0	0	0	1	0	1	0	1	1	0
LINC00626|AC020765.2	0	0	0	0	0	0	0	0	0	0	0	0	1	0	0	0	0	0	1	1	0	0	0	0	1	1	0	1	0	0	1	0	0	0	0	0	0	0	1	0	0	1	0	0	1	0	0	1	0
LINC00626|AC004148.1	0	0	0	0	0	0	0	0	0	0	0	0	1	0	0	0	0	0	1	1	0	0	0	0	1	1	0	1	0	0	1	0	1	0	0	0	0	0	1	0	0	1	0	0	1	0	0	0	0
LINC00626|AC012368.1	0	0	0	0	1	0	0	0	0	0	0	0	1	0	1	0	0	1	1	1	0	0	0	0	1	1	0	1	0	0	0	1	1	0	0	0	0	0	1	0	0	1	0	1	1	0	1	1	0
LINC00626|AL359091.4	0	0	0	0	1	0	1	0	0	0	0	0	1	0	0	0	0	0	0	0	0	0	0	1	1	1	0	1	0	0	1	0	0	0	0	0	0	0	0	0	0	0	1	0	1	0	0	1	0
LINC00626|CFAP58-DT	0	0	0	0	1	0	0	0	0	0	0	0	1	0	1	0	0	0	1	0	0	0	0	0	0	1	0	1	0	0	1	0	1	0	0	0	0	0	1	0	0	0	1	0	1	0	0	1	0
LINC00626|MIR155HG	0	0	0	0	1	0	0	0	0	0	0	0	1	0	0	0	0	0	1	1	0	0	0	0	1	1	0	1	0	0	1	0	1	0	1	0	0	1	1	0	0	1	1	0	1	0	1	1	0
LINC00626|HOXC-AS1	0	0	0	0	1	1	1	1	0	0	1	0	1	0	0	0	0	0	1	1	0	0	0	0	1	1	0	1	0	0	1	1	0	0	0	0	0	0	1	0	0	0	0	1	1	0	1	1	0
LINC00626|AC104088.1	0	0	0	0	0	0	0	0	0	0	0	0	0	0	0	0	0	1	1	0	0	0	0	0	1	1	1	1	0	0	1	1	0	0	0	0	0	0	1	0	0	0	0	0	1	0	0	1	0
LINC00626|AC009118.2	0	0	0	0	1	0	0	0	0	0	0	0	1	0	1	0	0	0	1	1	0	0	0	0	1	0	0	1	0	0	1	0	1	0	0	0	0	0	1	0	0	0	0	1	1	0	0	1	0
LINC00626|NFE4	1	0	0	0	1	1	1	1	0	0	1	0	0	0	1	0	0	0	1	0	0	1	0	1	0	1	1	1	0	0	0	1	1	0	1	1	0	1	0	0	0	1	1	0	1	1	0	1	1
LINC00626|ADGRD1-AS1	1	0	0	0	1	1	1	1	0	0	1	0	1	0	1	0	0	0	1	0	0	0	0	1	1	1	0	1	0	0	1	1	1	0	0	1	0	1	1	0	0	1	0	1	1	1	1	1	0
LINC00626|AL365181.2	0	0	0	0	1	0	0	1	0	0	0	0	0	0	1	0	0	0	1	1	0	0	0	0	1	1	0	1	0	0	1	1	1	0	1	0	0	0	1	1	0	1	0	1	1	1	0	1	0
LINC00626|AC022031.2	0	0	0	0	1	1	0	1	0	0	0	0	1	0	1	0	0	0	1	1	0	0	0	0	1	0	0	1	0	0	0	0	0	0	0	0	0	0	0	0	0	0	0	0	1	0	0	0	0
LINC00626|LINC01679	0	0	0	0	0	0	0	0	0	0	0	0	1	0	0	0	0	0	1	0	0	0	0	0	1	1	0	1	0	0	1	0	0	0	0	0	0	1	1	0	0	0	0	0	1	0	0	1	0
LINC00626|LINC01842	1	0	0	0	1	0	0	1	0	0	0	0	1	0	1	0	1	1	1	1	0	1	0	0	1	1	0	1	0	0	1	0	1	0	1	0	0	0	1	0	0	0	1	1	1	0	1	1	0
LINC00626|TSPEAR-AS1	1	0	0	0	1	1	1	0	0	0	1	0	1	0	1	0	0	0	1	1	0	1	0	0	1	1	0	1	0	0	1	0	1	0	0	0	0	0	1	1	0	1	1	0	1	0	1	1	1
LINC00626|AC011287.1	1	0	0	0	1	1	1	1	0	0	1	0	0	0	0	0	0	0	1	1	0	0	0	0	1	1	0	1	0	0	1	0	0	0	0	0	0	0	1	0	0	0	0	1	1	0	0	0	0
LINC00626|AC128709.1	0	0	0	0	1	0	1	1	0	0	0	0	1	0	1	0	0	0	1	0	0	0	0	0	1	1	1	1	0	0	1	1	1	0	1	0	0	0	0	0	0	1	1	0	1	0	0	1	0
LINC00626|Z82243.1	0	0	0	0	1	0	0	0	0	0	0	0	1	0	0	0	0	0	1	1	0	0	0	0	1	1	0	1	0	0	1	0	0	0	0	0	0	0	1	0	0	1	0	0	1	0	0	0	0
LINC00626|AC104041.1	0	0	0	0	1	1	0	1	0	0	0	0	1	0	0	0	0	0	1	1	0	0	0	0	1	1	0	1	0	0	1	0	0	0	0	0	0	0	0	0	0	1	0	1	1	0	1	0	0
LINC00626|AC156455.1	0	0	0	0	1	1	0	0	0	0	1	0	0	0	1	0	0	0	1	0	0	0	0	0	1	1	0	1	0	0	0	1	1	0	0	0	0	1	0	0	0	1	1	0	1	0	0	1	0
LINC00626|AP001783.1	0	0	0	0	0	1	0	1	0	0	0	0	1	0	1	0	0	0	1	0	0	0	0	0	1	1	1	1	0	0	1	0	1	0	1	1	0	1	1	0	0	1	0	0	0	0	1	1	0
LINC00626|AC100801.1	1	0	0	0	1	1	0	1	0	0	1	0	1	0	1	0	1	0	1	0	0	1	0	0	1	1	0	1	0	0	1	0	0	0	0	0	0	0	1	0	0	0	1	0	1	1	1	1	0
LINC00626|PRKAR1B-AS1	0	0	0	0	1	0	0	0	0	0	0	0	1	0	0	0	0	0	1	1	0	0	0	0	1	1	0	1	0	0	0	0	0	0	0	0	0	0	1	0	0	0	0	0	1	0	1	0	0
LINC00626|AC008735.2	0	0	0	0	0	0	0	0	0	0	0	0	0	0	0	0	0	0	1	1	0	0	0	0	1	1	0	1	0	0	0	0	1	0	0	0	0	0	1	0	0	1	1	0	1	0	0	0	0
LINC00626|AC134312.5	0	0	0	0	1	1	0	1	0	0	0	0	1	0	0	0	0	0	1	1	0	1	0	0	1	1	0	1	0	0	0	0	0	0	0	0	0	0	1	1	0	0	0	1	1	0	1	0	0
LINC00626|LINC01629	0	0	0	0	1	0	0	1	0	0	0	0	1	0	1	0	0	0	1	0	0	1	0	0	1	1	0	1	0	0	1	0	0	0	0	1	0	0	0	1	0	1	1	1	1	1	0	1	1
LINC00626|AF165147.1	1	0	0	0	1	1	0	1	0	0	0	0	1	0	1	0	1	1	1	1	0	0	0	1	1	1	1	1	0	0	1	1	1	0	0	0	0	0	1	1	0	1	0	1	1	0	0	1	1
LINC00626|SMILR	0	0	0	0	1	0	0	0	0	0	0	0	0	0	1	0	0	0	1	0	0	0	0	0	1	1	0	1	0	0	0	0	1	0	0	1	0	0	1	0	0	0	1	0	1	0	0	1	0
LINC00626|AL355488.1	0	0	0	0	0	0	0	0	0	0	0	0	1	0	0	0	0	0	1	1	0	0	0	0	1	1	0	1	0	0	1	0	0	0	1	0	0	0	1	0	0	0	1	0	1	0	0	0	0
LINC00626|ZNNT1	0	0	0	0	0	0	0	0	0	0	0	0	1	0	0	0	0	0	1	1	0	0	0	0	1	1	0	1	0	0	1	0	0	0	0	0	0	0	1	0	0	0	0	0	1	0	0	0	0
LINC00626|AC008011.2	0	0	0	0	0	1	0	1	0	0	0	0	0	0	0	0	0	0	1	0	0	0	0	0	1	1	0	1	0	0	1	0	0	0	0	0	0	0	1	0	0	0	0	0	1	0	0	1	0
LINC00626|TSPEAR-AS2	1	0	0	0	1	1	1	0	0	0	0	0	1	0	1	0	0	0	1	1	0	1	0	0	1	1	0	1	0	0	1	0	1	0	0	0	0	0	1	1	0	0	1	0	1	0	1	1	0
LINC00626|LINC00668	1	0	0	0	1	1	1	1	0	0	1	0	1	0	1	0	1	0	1	0	0	0	1	1	1	1	0	0	0	0	1	0	1	0	0	0	0	0	1	1	0	0	0	1	1	0	1	1	0
LINC00626|AC004585.1	1	0	0	0	1	0	0	1	0	0	0	0	1	0	0	0	0	0	1	1	0	0	0	0	1	1	0	1	0	0	1	0	0	0	0	0	0	1	1	0	0	0	1	0	1	0	0	1	0
LINC00626|SCAT1	0	0	0	0	1	0	0	1	0	0	0	0	1	0	1	0	0	0	1	0	0	0	0	0	1	1	0	1	0	0	1	0	0	0	0	0	0	0	1	0	0	0	1	0	1	0	1	1	0
LINC00626|SOX2-OT	0	0	0	0	0	0	0	1	0	0	0	0	1	0	1	0	0	1	1	1	1	0	0	1	1	1	1	1	0	0	1	1	1	0	1	0	0	0	1	1	0	1	0	1	1	0	1	0	1
LINC00626|LINC02154	1	0	0	0	1	1	1	1	0	0	1	0	1	0	0	0	1	0	1	1	0	0	0	0	1	1	1	1	0	0	1	1	1	0	1	0	0	0	1	0	0	0	0	1	1	0	1	1	0
LINC00626|CD44-AS1	0	0	0	0	1	0	0	0	0	0	0	0	1	0	0	0	0	0	1	1	0	0	0	0	1	1	0	0	0	0	0	0	0	0	0	0	0	0	0	0	0	0	0	0	1	0	0	1	0
LINC00626|IGFL2-AS1	0	0	0	0	1	0	0	0	0	0	0	0	1	0	0	0	0	0	0	0	0	0	0	0	1	1	0	0	0	0	0	0	0	1	0	1	0	1	1	0	0	0	0	0	1	0	0	1	0
LINC00626|MAFA-AS1	1	0	0	0	1	0	0	0	0	0	1	0	0	0	1	0	0	0	0	1	0	0	0	0	1	1	0	1	0	0	1	0	1	0	0	0	0	0	1	0	0	1	1	0	1	0	1	0	0
LINC00626|LINC00392	0	0	0	0	1	1	1	1	0	0	1	0	1	0	0	1	1	0	1	1	0	0	0	0	1	1	0	1	0	0	1	1	1	1	1	1	0	1	0	1	0	0	1	1	0	0	1	1	0
LINC00626|AL589765.4	0	0	0	0	0	0	0	0	0	0	0	0	0	0	0	0	0	0	1	1	0	0	0	0	0	1	0	1	0	0	1	0	0	0	0	0	0	0	1	0	0	0	1	0	1	1	1	1	0
LINC00626|AL031186.1	0	0	0	0	1	0	1	0	0	0	0	0	1	0	0	0	0	0	1	1	0	0	0	0	1	1	0	1	0	0	1	0	1	0	0	0	0	0	1	0	0	1	0	0	1	0	0	0	0
LINC00626|AC108488.1	0	0	0	0	0	0	0	0	0	0	0	0	1	0	0	0	0	0	0	1	0	0	0	0	1	1	0	1	0	0	0	0	0	0	0	0	0	0	1	0	0	0	0	0	1	0	0	1	0
LINC00626|AC023310.4	1	0	0	0	1	1	1	1	0	0	0	0	1	0	1	0	1	0	1	1	1	1	0	1	1	1	1	1	0	0	1	0	1	0	1	1	0	1	1	1	0	1	1	1	1	1	1	1	0
LINC00626|AL158166.1	1	0	0	0	1	1	0	0	0	0	0	0	1	0	1	0	0	0	1	1	0	0	0	0	1	1	0	1	0	0	1	0	0	0	1	1	0	0	1	0	0	1	1	1	1	0	0	1	0
LINC00626|U62317.4	0	0	0	0	1	0	0	1	0	0	0	0	1	0	0	0	0	0	1	1	0	0	0	1	1	1	0	1	0	0	1	0	0	0	0	0	0	0	0	0	0	0	1	0	1	0	0	1	0
LINC00626|LINC01089	0	0	0	0	0	0	0	0	0	0	0	0	0	0	1	0	0	0	1	1	0	0	0	0	1	1	0	1	0	0	0	0	0	0	0	0	0	0	1	0	0	0	0	0	1	0	0	0	0
LINC00626|ZNF503-AS1	0	0	0	0	0	0	0	0	0	0	0	0	1	0	1	0	0	0	0	1	0	1	0	1	1	1	1	1	0	0	1	1	1	0	1	1	0	1	1	0	0	0	1	1	1	1	1	1	1
LINC00626|AC132192.2	0	0	0	0	1	0	0	0	0	0	0	0	1	0	1	0	0	0	1	1	0	0	0	0	1	1	0	1	0	0	1	1	1	0	0	0	0	0	1	0	0	1	1	0	1	0	0	1	0
LINC00626|AC026355.2	1	0	0	0	1	1	1	1	0	0	0	0	1	0	0	0	0	1	1	1	0	0	1	1	1	1	0	1	0	0	1	1	1	0	0	0	0	0	1	0	0	0	1	0	1	0	1	1	1
LINC00626|AC010275.1	0	0	0	0	1	1	1	1	0	0	0	0	0	0	1	0	0	0	1	0	0	0	0	0	1	1	0	1	0	0	0	0	1	0	0	0	1	0	0	0	0	1	0	0	1	0	0	0	0
LINC00626|PLBD1-AS1	0	0	0	0	0	0	0	0	0	0	0	0	0	0	0	0	0	0	1	0	0	0	0	0	0	1	1	1	0	0	1	0	1	0	0	0	0	0	1	0	0	0	0	0	1	0	0	1	0
LINC00626|G2E3-AS1	1	0	0	0	1	1	1	1	0	0	1	0	1	0	0	0	0	0	1	0	0	0	0	0	1	1	0	1	0	0	1	0	0	0	0	0	0	0	0	0	0	0	0	0	1	0	0	0	0
LINC00626|AP000695.1	0	0	0	0	1	0	0	0	0	0	0	0	1	0	0	0	0	0	1	0	0	0	0	0	1	1	0	1	0	0	1	0	0	0	0	0	0	0	0	0	0	0	1	0	1	0	1	1	0
AC113346.1|AC079949.1	0	0	0	0	0	0	0	1	0	0	0	0	0	1	1	0	0	0	1	0	1	0	1	1	1	1	1	1	1	1	1	1	1	0	1	0	0	0	1	1	0	0	1	1	1	1	1	1	1
AC113346.1|AL162413.1	0	0	0	0	0	0	0	1	0	0	0	0	0	0	0	1	0	0	0	0	1	0	0	1	0	0	1	0	1	0	0	0	1	0	1	0	0	0	0	0	0	0	0	0	1	0	0	1	1
AC113346.1|AL021707.8	0	0	0	0	0	0	0	0	0	0	0	0	0	0	1	1	0	1	0	1	1	0	1	1	1	1	1	1	1	1	0	1	1	1	1	0	0	0	0	0	0	1	1	0	0	0	0	0	1
AC113346.1|AC010343.3	0	0	0	0	0	0	0	1	0	0	0	0	0	0	1	0	0	1	0	0	1	0	0	0	1	1	1	1	1	0	0	0	1	1	1	1	0	1	1	1	1	0	0	0	1	1	1	1	1
AC113346.1|LINC02487	0	0	0	0	0	0	0	0	0	0	0	0	0	0	1	1	1	1	0	1	1	0	1	1	1	1	1	1	1	1	0	1	1	1	1	1	0	1	0	0	0	1	1	1	1	1	0	1	1
AC113346.1|AC005392.2	0	0	0	0	0	0	0	0	0	0	0	0	0	0	1	0	0	1	0	1	0	0	0	0	1	0	1	1	1	0	0	1	1	0	1	0	0	0	0	0	0	1	1	0	1	0	0	1	1
AC113346.1|AC007785.1	0	0	0	0	0	0	0	0	0	0	0	0	0	0	0	1	1	1	0	1	0	0	1	0	1	0	1	0	0	1	0	1	1	1	0	1	0	1	1	1	0	0	1	1	1	0	1	1	1
AC113346.1|AC107959.3	0	0	0	0	0	0	0	1	0	0	0	0	0	1	1	0	0	1	0	0	1	0	0	1	0	1	1	0	1	0	0	1	1	0	1	0	0	0	0	0	0	0	1	0	0	1	0	1	1
AC113346.1|AC021028.1	0	0	0	0	0	0	0	1	0	0	0	0	0	1	1	0	0	1	0	1	1	0	1	1	0	0	1	0	1	1	0	1	1	0	1	0	0	0	0	0	1	0	1	1	0	1	1	1	1
AC113346.1|AC087612.1	0	0	0	0	0	0	0	1	0	0	0	0	0	1	1	0	0	0	1	0	0	0	1	1	0	0	0	0	0	1	1	0	1	0	0	0	1	0	0	0	0	0	1	0	0	0	1	0	0
AC113346.1|AC004034.1	0	0	0	0	0	0	0	1	0	0	0	0	0	1	1	1	0	1	0	0	1	0	1	1	0	1	1	0	1	1	1	1	1	0	1	1	0	0	0	0	0	1	1	0	1	1	1	1	1
AC113346.1|HAGLROS	0	0	0	0	0	0	0	1	0	0	0	0	0	1	1	1	1	1	0	1	1	0	0	1	1	0	1	0	1	1	0	1	1	0	1	0	0	0	0	0	0	1	0	1	1	0	1	0	1
AC113346.1|LINC00942	0	0	0	0	0	0	0	1	0	0	0	0	0	1	1	1	1	1	0	0	1	1	1	1	1	0	1	1	1	1	1	1	1	1	1	1	1	0	0	1	1	1	1	1	1	1	1	1	1
AC113346.1|AL079303.1	0	0	0	0	0	0	0	0	0	0	0	0	0	1	1	1	0	1	0	1	1	0	1	1	1	1	1	1	1	1	1	1	1	0	1	0	0	0	1	1	0	1	1	1	1	1	0	1	1
AC113346.1|AC018653.3	0	0	0	0	0	0	0	0	0	0	0	0	0	1	0	0	0	1	0	1	1	0	0	0	1	0	0	0	1	0	0	1	1	0	0	0	0	0	0	0	0	0	1	0	0	0	0	0	1
AC113346.1|AC129492.1	0	0	0	0	0	0	0	1	0	0	0	0	0	0	1	0	0	1	0	1	1	0	1	0	0	0	1	1	1	1	0	1	1	0	1	1	0	0	0	0	0	0	1	1	0	0	0	1	1
AC113346.1|MIR503HG	0	0	0	0	0	0	0	0	0	0	0	0	0	0	1	0	1	1	0	1	1	1	0	1	1	1	1	1	1	1	0	1	1	1	0	1	0	0	1	1	0	1	1	1	1	0	1	0	1
AC113346.1|AP005230.1	0	0	0	0	0	0	0	1	0	0	0	0	0	0	1	1	0	1	0	1	1	0	1	1	0	1	1	1	1	1	0	1	1	0	1	0	0	0	0	0	0	0	1	0	1	0	0	0	1
AC113346.1|ATP1B3-AS1	0	0	0	0	0	0	0	0	0	0	0	0	0	1	1	0	0	1	0	1	1	0	1	0	0	0	0	0	1	0	0	1	1	0	0	0	0	0	0	0	0	0	1	0	0	0	0	0	1
AC113346.1|AC124798.1	0	0	0	0	0	0	0	0	0	0	0	0	0	1	1	1	0	1	0	1	1	0	1	1	1	1	1	0	1	1	0	1	1	1	1	0	0	0	0	1	0	1	1	0	1	0	0	1	1
AC113346.1|AC078883.1	0	0	0	0	0	0	0	0	0	0	0	0	0	1	1	0	0	1	0	1	1	0	0	1	1	0	1	0	1	1	0	1	1	0	1	0	0	0	0	0	0	0	1	0	1	0	1	1	1
AC113346.1|LINC02253	0	0	0	0	0	0	0	1	0	0	0	0	0	1	1	1	0	1	0	1	1	0	0	1	1	1	1	1	1	1	1	1	1	1	1	1	1	0	1	1	0	1	1	1	0	1	1	0	1
AC113346.1|AL591501.1	0	0	0	0	0	0	0	0	0	0	0	0	0	1	1	1	0	1	0	1	1	0	1	1	1	0	1	0	1	1	1	1	1	1	1	0	1	1	1	1	0	1	1	1	1	1	0	1	1
AC113346.1|TBILA	0	0	0	0	0	0	0	1	0	0	0	0	0	1	1	1	0	1	0	1	1	0	0	0	1	1	1	1	1	1	0	1	1	0	0	1	0	0	0	0	0	1	1	1	1	1	0	0	1
AC113346.1|AL645608.7	0	0	0	0	0	0	0	0	0	0	0	0	0	1	1	1	0	0	1	1	1	0	1	1	1	0	0	0	1	0	0	1	1	1	0	0	0	0	1	0	0	0	1	1	1	1	0	1	0
AC113346.1|AP003555.1	0	0	0	0	0	0	0	0	0	0	0	0	0	0	0	0	1	1	0	1	1	1	1	1	1	1	1	1	1	1	0	0	1	0	1	1	0	0	1	1	0	0	1	1	0	0	1	0	1
AC113346.1|AC099066.2	0	0	0	0	0	0	0	0	0	0	0	0	0	0	1	1	1	1	0	0	1	1	0	1	1	1	1	1	1	1	0	0	1	1	1	1	0	0	1	0	0	0	1	0	1	0	1	1	1
AC113346.1|AL513123.1	0	0	0	0	0	0	0	1	0	0	0	0	0	1	1	1	0	1	0	0	1	0	0	1	1	1	1	1	1	1	0	1	1	1	1	0	0	0	0	1	0	0	1	0	1	1	0	1	1
AC113346.1|AC136475.3	0	0	0	0	0	0	0	1	0	0	0	0	0	1	1	0	0	1	0	1	0	0	1	1	0	0	1	0	1	1	0	0	1	0	1	0	0	0	0	0	0	0	1	0	0	0	0	0	0
AC113346.1|LINC01116	0	0	0	0	0	0	0	0	0	0	0	0	0	0	1	0	1	1	1	1	0	1	0	0	1	0	0	1	1	0	0	0	1	0	0	0	0	0	1	0	0	0	1	1	0	0	1	0	0
AC113346.1|AC105460.1	0	0	0	0	0	0	0	1	0	0	0	0	0	0	1	1	0	0	1	0	0	0	1	1	0	0	1	1	1	0	0	1	1	0	0	1	0	1	0	0	0	0	1	0	1	1	0	1	1
AC113346.1|AL109615.3	0	0	0	0	0	0	0	0	0	0	0	0	0	0	1	1	0	1	0	1	1	0	1	1	1	1	1	1	1	1	0	1	1	0	0	1	0	0	0	1	0	0	1	0	0	0	1	1	1
AC113346.1|AL033397.2	0	0	0	0	0	0	0	1	0	0	0	0	0	1	1	1	0	1	0	1	1	0	1	1	1	0	1	1	1	1	0	1	1	0	0	0	0	0	0	1	0	1	1	1	1	0	0	0	1
AC113346.1|HAGLR	0	0	0	0	0	0	0	0	0	0	0	0	0	1	1	0	0	1	0	1	1	0	0	0	1	0	0	0	1	1	0	1	1	0	1	0	0	0	0	0	0	0	1	0	0	0	1	0	1
AC113346.1|CT69	0	0	0	0	0	0	0	1	0	0	0	0	0	0	1	0	0	1	1	0	1	0	1	0	1	1	1	0	1	1	0	0	1	0	1	0	0	0	0	0	0	0	1	0	1	1	0	1	0
AC113346.1|AL359771.1	0	0	0	0	0	0	0	1	0	0	0	0	0	1	1	0	1	1	1	0	1	0	1	0	0	0	1	1	1	0	0	0	0	0	1	0	1	0	0	0	0	0	0	0	0	0	0	1	1
AC113346.1|AL133330.1	0	0	0	0	0	0	0	0	0	0	0	0	0	1	1	0	0	1	1	1	1	0	1	0	1	1	1	0	1	1	0	1	1	0	0	1	0	0	0	0	0	0	1	0	0	0	1	1	1
AC113346.1|TBX2-AS1	0	0	0	0	0	0	0	0	0	0	0	0	0	1	1	1	1	1	0	1	1	0	1	1	1	0	1	0	1	1	0	1	1	0	1	1	0	0	0	1	0	1	0	1	1	0	0	1	1
AC113346.1|AC254633.1	0	0	0	0	0	0	0	0	0	0	0	0	0	1	1	1	0	0	0	1	1	0	1	1	1	0	1	1	1	1	1	1	1	0	1	0	0	0	0	0	0	0	1	1	1	1	0	1	1
AC113346.1|ERVH48-1	0	0	0	0	0	0	0	1	0	0	0	0	0	1	1	1	1	1	1	0	1	1	1	1	0	1	1	1	1	1	1	1	1	0	1	1	0	1	0	1	1	1	1	1	1	1	1	1	1
AC113346.1|PCED1B-AS1	0	0	0	0	0	0	0	0	0	0	0	0	0	0	0	0	0	1	0	1	1	0	0	1	1	0	1	0	1	1	0	0	1	0	1	0	0	0	0	0	0	1	1	1	0	0	1	1	1
AC113346.1|LINC01436	0	0	0	0	0	0	0	1	0	0	0	0	0	1	1	0	0	1	0	0	1	0	1	1	0	0	1	0	1	1	0	1	1	0	0	0	0	0	0	0	0	0	0	0	0	0	1	1	1
AC113346.1|LINC02577	0	0	0	0	0	0	0	1	0	0	0	0	0	1	1	1	0	1	1	1	1	0	0	1	1	1	1	1	1	0	0	1	1	0	0	0	0	0	1	0	0	0	1	1	0	1	1	1	1
AC113346.1|AP002336.2	0	0	0	0	0	0	0	0	0	0	0	0	0	0	1	0	0	1	0	1	1	0	1	0	0	1	1	1	1	1	0	1	1	0	1	0	0	0	0	1	0	0	1	0	0	0	1	0	1
AC113346.1|AL357033.4	0	0	0	0	0	0	0	0	0	0	0	0	0	0	1	0	0	1	0	0	1	0	0	1	1	0	1	1	1	1	0	0	1	0	1	0	0	0	0	0	0	0	1	0	1	0	0	1	1
AC113346.1|AL355803.1	0	0	0	0	0	0	0	0	0	0	0	0	0	1	1	1	0	1	0	1	1	0	1	1	1	1	1	1	1	1	0	1	1	0	1	0	0	1	0	0	0	0	1	0	1	0	1	1	1
AC113346.1|DLGAP1-AS2	0	0	0	0	0	0	0	0	0	0	0	0	0	1	1	1	0	1	0	1	1	0	1	0	1	0	1	0	1	1	0	1	1	1	0	0	0	0	0	1	0	1	1	0	1	0	0	1	1
AC113346.1|AP005482.2	0	0	0	0	0	0	0	1	0	0	0	0	0	1	1	1	0	1	1	1	1	0	1	1	0	1	1	0	1	1	0	0	1	0	1	1	0	0	0	0	0	0	1	0	0	1	1	1	1
AC113346.1|AL365181.3	0	0	0	0	0	0	0	0	0	0	0	0	0	0	1	0	0	0	0	0	1	0	1	0	1	0	1	0	1	1	0	1	1	0	1	0	0	0	0	1	0	0	0	0	0	1	0	1	0
AC113346.1|LINC01094	0	0	0	0	0	0	0	0	0	0	0	0	0	0	1	0	0	1	0	0	1	0	1	0	0	0	1	1	1	1	0	0	1	0	1	0	0	0	0	0	0	0	1	1	0	0	1	1	1
AC113346.1|MIAT	0	0	0	0	0	0	0	1	0	0	0	0	0	1	1	1	0	1	0	1	1	0	1	1	0	0	1	0	1	1	0	1	1	0	1	1	0	0	0	0	0	1	0	1	1	0	1	1	1
AC113346.1|AL031600.1	0	0	0	0	0	0	0	0	0	0	0	0	0	1	1	0	0	1	1	1	1	0	1	1	1	0	1	0	1	1	0	1	1	0	0	1	0	1	1	0	0	1	1	0	0	0	0	0	1
AC113346.1|AC084018.1	0	0	0	0	0	0	0	0	0	0	0	0	0	1	1	0	0	1	1	1	1	0	1	0	1	0	1	0	1	1	0	1	1	0	0	0	0	0	0	0	0	1	1	0	0	0	0	0	1
AC113346.1|AC004471.1	0	0	0	0	0	0	0	0	0	0	0	0	0	1	1	1	0	1	0	1	1	0	1	1	1	1	1	1	1	1	0	1	1	0	1	0	0	0	0	1	0	1	1	0	1	0	0	1	1
AC113346.1|AP000695.2	0	0	0	0	0	0	0	0	0	0	0	0	0	1	1	1	1	1	0	0	1	0	0	0	1	1	1	1	1	1	1	1	1	0	1	0	0	0	0	0	0	0	1	0	1	0	1	1	0
AC113346.1|AC004687.1	0	0	0	0	0	0	0	0	0	0	0	0	0	0	1	1	0	1	0	1	1	0	0	1	1	1	1	1	1	1	0	1	1	1	1	1	0	1	0	1	0	1	1	1	1	1	1	1	1
AC113346.1|AC080037.2	0	0	0	0	0	0	0	1	0	0	0	0	0	1	1	1	0	1	0	0	1	0	1	1	1	1	1	1	1	1	0	1	1	0	1	1	0	0	0	0	0	0	1	0	0	1	0	1	1
AC113346.1|LINC02575	0	0	0	0	0	0	0	1	0	0	0	0	0	1	1	0	1	1	1	1	0	1	1	1	1	1	0	1	1	1	0	1	1	1	0	1	0	0	1	1	1	1	1	0	0	1	1	1	1
AC113346.1|BX470102.1	0	0	0	0	0	0	0	0	0	0	0	0	0	0	1	0	0	1	0	0	1	0	0	0	1	0	0	0	1	0	0	1	1	0	1	0	0	0	0	0	0	0	0	0	0	0	0	0	1
AC113346.1|AC131009.3	0	0	0	0	0	0	0	0	0	0	0	0	0	0	1	1	0	1	0	0	1	0	1	0	1	0	1	1	1	1	0	1	1	0	0	0	0	0	0	0	0	0	1	0	0	0	0	0	0
AC113346.1|HOXC13-AS	0	0	0	0	0	0	0	1	0	0	0	0	0	0	1	0	0	0	0	0	1	0	0	0	1	1	1	1	0	1	0	0	0	1	1	1	0	0	0	0	0	0	1	1	0	0	1	1	1
AC113346.1|DSG1-AS1	0	0	0	0	0	0	0	0	0	0	0	0	0	0	1	1	0	1	0	1	1	0	1	1	1	0	1	1	1	1	0	1	1	0	1	0	0	0	0	0	0	0	0	1	1	0	0	0	1
AC113346.1|AC104031.1	0	0	0	0	0	0	0	1	0	0	0	0	0	0	1	0	0	1	0	1	1	0	1	1	1	1	1	1	1	1	0	1	1	0	1	0	0	0	0	0	0	0	1	0	1	0	0	1	1
AC113346.1|AC090970.2	0	0	0	0	0	0	0	1	0	0	0	0	0	0	1	1	0	1	0	1	1	0	1	1	0	0	1	1	1	1	0	1	1	0	1	0	0	0	0	0	0	1	1	0	1	1	0	1	1
AC113346.1|LINC01614	0	0	0	0	0	0	0	1	0	0	0	0	0	1	0	0	0	0	1	1	0	0	1	1	0	0	1	0	1	1	0	0	0	0	1	0	0	0	1	1	1	0	0	1	0	0	1	0	1
AC113346.1|LBX2-AS1	0	0	0	0	0	0	0	0	0	0	0	0	0	0	0	0	0	0	0	0	1	0	0	1	0	0	1	0	1	1	0	0	1	0	1	0	0	0	0	0	0	0	0	0	0	0	0	1	1
AC113346.1|AC093484.4	0	0	0	0	0	0	0	1	0	0	0	0	0	0	1	0	0	1	0	1	1	0	0	0	0	0	0	0	1	1	0	1	1	0	0	0	0	0	0	0	0	0	1	0	0	0	0	1	0
AC113346.1|BX322562.1	0	0	0	0	0	0	0	0	0	0	0	0	0	0	1	0	0	1	0	1	1	0	0	1	0	0	1	0	1	1	0	0	1	0	1	0	0	0	0	0	0	0	1	0	0	0	1	0	1
AC113346.1|TRPM2-AS	0	0	0	0	0	0	0	1	0	0	0	0	0	1	1	1	0	1	0	1	1	0	1	0	1	0	1	0	1	1	0	1	1	0	1	0	0	0	0	0	0	0	1	0	0	0	0	0	1
AC113346.1|AFAP1-AS1	0	0	0	0	0	0	0	1	0	0	0	0	0	1	0	1	0	1	0	0	1	0	1	0	0	1	1	0	1	1	0	1	1	0	1	1	0	1	0	0	1	0	1	0	0	1	0	1	0
AC113346.1|LINC00393	0	0	0	0	0	0	0	1	0	0	0	0	0	1	1	1	1	1	1	1	1	0	1	1	0	1	1	1	1	1	0	1	1	1	1	1	0	0	1	0	1	1	1	1	0	1	1	1	1
AC113346.1|LINC01010	0	0	0	0	0	0	0	1	0	0	0	0	0	1	1	1	0	1	0	0	1	0	1	0	1	1	1	1	1	1	0	1	1	1	1	0	0	0	0	1	0	1	1	0	1	0	0	1	1
AC113346.1|AC023906.5	0	0	0	0	0	0	0	0	0	0	0	0	0	1	1	0	0	1	0	0	1	0	1	0	0	0	1	0	1	1	0	1	1	0	0	1	0	0	1	0	0	1	1	0	1	0	0	1	1
AC113346.1|DUXAP8	0	0	0	0	0	0	0	1	0	0	0	0	0	1	1	0	0	1	1	1	1	1	1	1	1	1	1	1	1	1	0	1	1	0	1	1	0	0	1	0	0	0	1	0	1	1	1	0	1
AC113346.1|AC026356.1	0	0	0	0	0	0	0	0	0	0	0	0	0	1	1	1	0	1	0	0	1	0	1	1	0	0	1	0	1	1	0	1	1	0	1	0	0	0	0	1	0	0	1	0	0	0	0	1	1
AC113346.1|CCDC144NL-AS1	0	0	0	0	0	0	0	1	0	0	0	0	0	1	1	1	1	0	1	1	1	0	1	0	1	1	1	1	1	1	1	1	1	0	0	1	0	0	1	1	1	1	1	1	1	1	1	1	0
AC113346.1|MIR9-3HG	0	0	0	0	0	0	0	1	0	0	0	0	0	1	1	1	0	1	0	0	1	0	1	1	1	1	1	0	1	1	0	1	1	1	1	1	0	1	0	1	0	1	1	0	0	1	0	0	1
AC113346.1|MELTF-AS1	0	0	0	0	0	0	0	0	0	0	0	0	0	0	0	1	0	1	0	1	1	0	1	0	1	0	1	0	1	0	0	1	1	0	0	0	0	0	0	0	0	0	0	0	0	0	0	0	1
AC113346.1|LINC02163	0	0	0	0	0	0	0	1	0	0	0	0	0	1	1	1	0	1	1	1	1	0	1	0	0	0	1	0	1	1	0	1	1	0	1	1	0	0	1	0	0	0	1	1	0	0	1	1	1
AC113346.1|AC012213.4	0	0	0	0	0	0	0	1	0	0	0	0	0	1	1	0	1	1	0	1	1	1	1	1	1	1	1	1	1	1	0	1	1	1	1	1	0	0	0	1	1	1	1	0	0	1	1	1	1
AC113346.1|AC110619.1	0	0	0	0	0	0	0	0	0	0	0	0	0	1	1	1	0	1	0	1	1	0	1	1	1	1	1	1	1	1	0	1	1	1	1	1	0	0	0	1	0	1	1	1	1	1	0	1	1
AC113346.1|AC138207.4	0	0	0	0	0	0	0	0	0	0	0	0	0	0	1	1	0	1	0	0	1	0	0	1	0	0	1	1	1	1	0	1	1	0	1	0	0	0	0	0	0	0	1	0	0	0	0	0	1
AC113346.1|AC022211.4	0	0	0	0	0	0	0	0	0	0	0	0	0	1	1	1	0	1	0	1	1	0	1	0	1	0	1	0	1	1	0	1	1	0	0	0	0	0	0	0	0	1	1	0	0	0	0	0	1
AC113346.1|AC138028.4	0	0	0	0	0	0	0	0	0	0	0	0	0	1	1	0	0	1	0	1	1	0	0	0	1	1	1	1	1	1	0	1	1	0	0	1	0	0	0	0	0	1	1	0	1	0	0	1	0
AC113346.1|LINC02428	0	0	0	0	0	0	0	1	0	0	0	0	0	0	1	0	0	1	1	0	1	0	0	1	0	0	1	1	1	1	0	1	1	0	1	0	0	0	0	1	1	1	1	0	0	0	0	1	1
AC113346.1|MIR2117HG	0	0	0	0	0	0	0	1	0	0	0	0	0	1	1	1	0	0	1	1	1	0	1	1	1	0	1	0	0	0	1	0	1	0	1	0	0	0	0	0	0	1	0	0	1	0	0	0	0
AC113346.1|AC008649.1	0	0	0	0	0	0	0	1	0	0	0	0	0	1	1	1	1	1	0	1	1	0	1	1	0	0	1	0	1	1	0	1	1	1	1	1	0	0	0	1	1	1	1	1	1	0	0	0	1
AC113346.1|AC068305.2	0	0	0	0	0	0	0	1	0	0	0	0	0	1	1	0	1	1	0	0	1	0	1	1	1	1	1	0	1	1	0	1	1	0	1	1	0	0	0	1	0	1	1	0	1	0	0	1	1
AC113346.1|AC034213.1	0	0	0	0	0	0	0	1	0	0	0	0	0	0	1	1	1	1	1	1	1	1	1	1	1	1	1	1	1	1	1	1	1	1	1	0	0	0	0	1	0	0	1	0	0	1	1	1	0
AC113346.1|LINC02657	0	0	0	0	0	0	0	1	0	0	0	0	0	0	1	0	0	0	0	0	1	0	0	0	0	1	1	1	1	0	0	0	1	0	1	1	0	0	0	0	0	0	1	0	0	0	1	1	0
AC113346.1|NKILA	0	0	0	0	0	0	0	0	0	0	0	0	0	1	0	0	1	0	0	0	1	0	0	0	1	1	0	1	1	1	1	0	1	0	1	1	0	0	1	0	0	0	1	1	0	0	1	1	1
AC113346.1|AC023906.2	0	0	0	0	0	0	0	1	0	0	0	0	0	0	1	1	0	1	0	0	1	0	0	0	0	0	1	1	1	1	0	0	1	0	0	0	0	0	0	0	0	0	0	0	1	1	0	1	1
AC113346.1|AC114956.1	0	0	0	0	0	0	0	1	0	0	0	0	0	1	1	0	0	1	0	0	1	0	1	0	0	0	1	0	1	0	0	1	1	0	0	1	0	0	0	0	0	0	1	0	0	0	0	0	1
AC113346.1|AC015660.2	0	0	0	0	0	0	0	1	0	0	0	0	0	1	1	1	0	1	0	0	1	0	1	1	1	1	1	0	1	1	0	1	1	0	1	1	0	1	0	1	1	1	1	0	1	0	0	1	1
AC113346.1|ATP2A1-AS1	0	0	0	0	0	0	0	0	0	0	0	0	0	0	1	1	0	1	0	0	1	0	1	1	0	0	1	0	1	0	0	1	1	0	1	0	0	0	0	0	0	0	1	0	0	0	0	1	1
AC113346.1|AC073365.1	0	0	0	0	0	0	0	1	0	0	0	0	0	0	1	0	0	0	1	0	1	0	1	1	0	1	0	1	1	1	0	1	1	0	1	1	1	1	0	1	0	0	1	0	1	1	0	0	1
AC113346.1|AC105118.1	0	0	0	0	0	0	0	0	0	0	0	0	0	1	1	1	0	1	0	1	1	0	1	0	1	0	0	0	1	1	0	1	1	1	0	1	1	0	0	0	0	1	1	0	1	0	1	0	1
AC113346.1|AC083964.1	0	0	0	0	0	0	0	0	0	0	0	0	0	0	1	1	0	1	0	1	1	0	1	1	1	0	1	1	1	1	0	1	1	0	1	0	0	1	0	0	0	0	1	0	0	0	0	1	1
AC113346.1|LINC00520	0	0	0	0	0	0	0	1	0	0	0	0	0	0	1	0	1	1	1	1	1	1	0	0	1	1	1	1	1	1	0	1	1	0	1	0	0	0	1	1	0	0	0	1	1	0	1	1	1
AC113346.1|AC092687.3	0	0	0	0	0	0	0	0	0	0	0	0	0	1	1	0	0	1	0	1	1	0	0	0	0	0	0	0	1	1	0	0	1	0	0	0	0	0	0	1	0	0	0	0	1	0	0	0	0
AC113346.1|AL356234.2	0	0	0	0	0	0	0	1	0	0	0	0	0	0	1	1	0	1	0	0	1	0	0	1	1	0	1	1	1	1	0	0	1	0	1	0	0	0	0	0	0	1	0	0	1	0	0	0	1
AC113346.1|LINC01410	0	0	0	0	0	0	0	0	0	0	0	0	0	1	1	1	0	1	0	1	1	0	1	1	1	0	1	1	1	1	0	1	1	0	1	0	0	0	0	0	0	0	1	0	1	0	0	0	1
AC113346.1|AC090204.1	0	0	0	0	0	0	0	0	0	0	0	0	0	1	1	1	0	0	0	0	1	0	1	1	0	1	1	1	1	1	0	1	1	0	0	1	0	0	0	0	0	0	1	0	1	0	0	1	1
AC113346.1|AC073611.1	0	0	0	0	0	0	0	0	0	0	0	0	0	0	1	0	0	1	0	1	1	0	0	0	0	0	1	1	1	1	0	1	1	0	0	0	0	0	0	0	0	0	1	0	0	0	0	0	1
AC113346.1|GAPLINC	0	0	0	0	0	0	0	1	0	0	0	0	0	1	1	1	1	1	0	1	1	1	1	1	1	1	1	0	1	1	0	1	1	1	1	1	0	0	0	1	1	1	1	1	1	0	1	1	1
AC113346.1|KDM4A-AS1	0	0	0	0	0	0	0	0	0	0	0	0	0	1	1	1	0	1	0	1	1	0	1	1	1	0	1	1	1	1	0	1	1	0	1	0	0	0	0	1	0	0	1	1	0	0	0	0	1
AC113346.1|LINC01694	0	0	0	0	0	0	0	1	0	0	0	0	0	1	1	1	0	1	0	0	1	0	1	1	0	1	1	0	1	1	0	1	1	0	1	1	0	0	0	0	0	1	1	0	1	1	0	1	1
AC113346.1|C1RL-AS1	0	0	0	0	0	0	0	0	0	0	0	0	0	1	1	0	0	1	1	1	1	0	1	1	1	0	1	0	1	1	0	1	1	0	1	0	0	0	0	0	0	0	1	0	0	0	0	0	1
AC113346.1|AC008115.3	0	0	0	0	0	0	0	1	0	0	0	0	0	0	1	0	0	1	0	1	1	0	1	1	1	0	1	0	1	1	0	1	1	0	1	0	0	0	0	1	0	1	0	1	0	0	0	0	1
AC113346.1|AC090152.1	0	0	0	0	0	0	0	1	0	0	0	0	0	1	1	0	0	1	1	1	1	0	0	1	1	1	1	1	1	1	0	0	1	1	1	1	0	0	0	1	0	0	1	1	1	0	1	1	1
AC113346.1|AP003390.1	0	0	0	0	0	0	0	0	0	0	0	0	0	0	1	0	0	0	0	1	1	0	1	0	1	0	1	1	1	1	0	0	1	0	1	0	0	0	0	0	0	0	0	0	0	0	0	0	0
AC113346.1|LINC01322	0	0	0	0	0	0	0	1	0	0	0	0	0	0	1	0	1	1	0	0	1	0	0	0	0	1	1	1	1	0	1	1	1	0	1	1	0	0	0	1	0	0	1	0	1	1	0	1	1
AC113346.1|LINC02100	0	0	0	0	0	0	0	1	0	0	0	0	0	1	1	1	0	1	1	0	1	0	0	1	1	0	1	1	1	1	1	1	1	1	1	0	0	0	1	0	0	0	1	1	0	0	0	1	1
AC113346.1|CCDC18-AS1	0	0	0	0	0	0	0	0	0	0	0	0	0	0	1	0	0	1	0	1	1	0	1	0	1	0	1	0	1	1	0	1	1	0	1	0	0	0	0	0	0	0	1	0	0	0	0	0	0
AC113346.1|LINC01160	0	0	0	0	0	0	0	1	0	0	0	0	0	1	1	0	0	0	0	0	1	0	1	0	0	0	0	0	0	1	1	1	0	1	0	0	0	0	0	0	0	0	1	0	0	1	1	1	1
AC113346.1|AC027031.2	0	0	0	0	0	0	0	0	0	0	0	0	0	0	1	1	0	1	0	0	1	0	1	1	0	0	1	1	1	1	0	0	1	0	0	0	0	0	0	0	0	0	1	0	1	0	0	1	1
AC113346.1|AC007384.1	0	0	0	0	0	0	0	0	0	0	0	0	0	0	1	0	0	0	0	1	1	0	1	1	1	1	1	1	1	1	1	1	1	0	1	1	0	1	0	1	0	0	1	1	0	1	1	1	1
AC113346.1|AL133243.2	0	0	0	0	0	0	0	0	0	0	0	0	0	1	1	0	0	1	0	1	1	0	1	1	1	0	1	0	1	1	0	1	1	0	1	0	0	0	0	1	0	0	1	0	0	0	0	1	1
AC113346.1|ZFPM2-AS1	0	0	0	0	0	0	0	1	0	0	0	0	0	0	1	0	0	1	0	0	1	0	1	0	0	1	1	0	0	0	0	0	0	0	0	1	1	0	1	0	0	1	1	0	1	1	1	1	1
AC113346.1|LINC02820	0	0	0	0	0	0	0	0	0	0	0	0	0	1	1	1	0	1	1	0	1	0	1	0	0	0	1	0	1	1	0	1	1	0	1	0	0	0	0	0	0	0	0	0	0	0	0	0	1
AC113346.1|FOXD3-AS1	0	0	0	0	0	0	0	0	0	0	0	0	0	1	1	1	0	1	0	1	1	0	1	0	1	0	1	0	1	1	0	1	1	0	1	0	0	0	0	0	0	1	1	0	0	1	0	0	1
AC113346.1|AC110285.2	0	0	0	0	0	0	0	0	0	0	0	0	0	1	1	1	0	1	0	1	1	0	1	1	1	1	1	0	1	1	0	1	1	1	1	1	0	0	0	1	0	1	1	0	1	1	0	0	1
AC113346.1|AC012073.1	0	0	0	0	0	0	0	0	0	0	0	0	0	1	1	0	0	1	0	0	1	0	0	0	0	0	1	0	1	0	0	0	1	0	1	0	0	0	0	0	0	0	1	0	0	0	0	0	0
AC113346.1|RUSC1-AS1	0	0	0	0	0	0	0	0	0	0	0	0	0	0	1	0	0	1	0	1	1	0	1	0	1	0	1	0	1	1	0	1	1	0	0	0	0	0	0	0	0	1	1	0	0	0	0	0	1
AC113346.1|AL391427.1	0	0	0	0	0	0	0	1	0	0	0	0	0	1	1	1	1	1	0	1	1	0	1	1	0	0	1	0	1	1	0	1	1	1	1	1	1	0	0	1	0	1	1	1	1	0	1	1	1
AC113346.1|BX322234.2	0	0	0	0	0	0	0	1	0	0	0	0	0	0	1	0	1	1	1	1	1	0	1	1	0	1	1	1	1	1	1	1	1	0	1	0	1	1	1	1	1	1	1	1	1	1	1	1	0
AC113346.1|AC132872.3	0	0	0	0	0	0	0	0	0	0	0	0	0	0	1	0	0	1	0	1	1	0	1	1	1	1	1	1	1	1	0	1	1	0	1	1	0	0	0	0	0	1	1	1	0	0	0	0	0
AC113346.1|AL121832.2	0	0	0	0	0	0	0	0	0	0	0	0	0	0	1	1	0	1	0	0	1	0	0	1	0	0	0	0	1	0	0	1	1	0	1	0	0	0	0	0	0	0	0	0	1	0	0	1	1
AC113346.1|LINC02582	0	0	0	0	0	0	0	1	0	0	0	0	0	1	1	1	1	1	1	0	1	1	1	1	1	1	1	1	1	1	0	1	1	1	1	1	0	1	1	1	1	1	1	1	1	1	1	1	1
AC113346.1|AL035446.1	0	0	0	0	0	0	0	0	0	0	0	0	0	1	1	0	0	0	1	0	1	0	1	1	0	1	1	1	1	1	0	1	1	0	1	1	0	0	1	0	0	0	1	0	1	1	0	0	1
AC113346.1|P3H2-AS1	0	0	0	0	0	0	0	1	0	0	0	0	0	0	1	0	0	1	0	0	1	0	1	1	1	1	1	1	1	1	0	0	1	0	1	0	0	0	1	0	0	1	1	0	1	1	0	1	1
AC113346.1|AC116914.2	0	0	0	0	0	0	0	0	0	0	0	0	0	0	1	0	0	1	0	1	1	0	1	1	0	0	0	0	1	1	0	1	1	0	1	1	0	0	0	0	0	1	1	0	0	0	1	1	1
AC113346.1|MYOSLID	0	0	0	0	0	0	0	0	0	0	0	0	0	0	1	0	0	0	0	0	1	0	0	0	0	0	0	1	1	0	0	0	1	0	0	0	0	0	0	0	0	0	1	0	1	0	0	1	1
AC113346.1|LINC02570	0	0	0	0	0	0	0	1	0	0	0	0	0	0	1	1	0	1	0	1	1	0	1	1	0	1	1	0	1	1	1	1	1	0	1	1	0	1	0	1	0	0	1	0	1	0	0	1	1
AC113346.1|AC016394.3	0	0	0	0	0	0	0	0	0	0	0	0	0	0	1	0	0	1	0	1	1	0	1	1	0	0	0	0	1	1	0	1	1	0	0	0	0	0	0	0	0	0	1	1	1	0	0	1	1
AC113346.1|AL357033.3	0	0	0	0	0	0	0	0	0	0	0	0	0	0	1	0	0	1	0	0	1	0	1	1	1	0	1	1	1	1	1	1	1	0	1	0	0	0	0	0	0	1	1	1	1	1	0	1	1
AC113346.1|AF127577.3	0	0	0	0	0	0	0	1	0	0	0	0	0	0	1	1	0	1	0	1	1	0	1	1	1	0	1	1	1	1	0	1	1	1	1	1	0	0	1	1	0	1	1	1	0	0	1	1	1
AC113346.1|MIR1915HG	0	0	0	0	0	0	0	0	0	0	0	0	0	0	1	0	0	1	0	0	1	0	0	1	0	1	1	0	1	1	0	1	1	0	1	1	0	0	0	1	0	0	1	1	1	0	0	1	0
AC113346.1|LINC02522	0	0	0	0	0	0	0	1	0	0	0	0	0	1	1	1	1	1	1	1	1	1	1	1	0	1	1	1	1	1	1	0	1	1	1	1	0	0	1	1	1	1	1	0	1	1	1	1	1
AC113346.1|AC114489.2	0	0	0	0	0	0	0	1	0	0	0	0	0	0	1	1	0	1	0	0	1	0	1	0	1	0	1	1	1	1	0	1	1	1	1	0	0	0	0	1	0	0	1	0	1	0	0	1	1
AC113346.1|LINC01518	0	0	0	0	0	0	0	1	0	0	0	0	0	1	1	0	0	0	1	0	0	1	1	1	0	1	0	1	0	1	0	0	1	1	1	1	1	1	0	0	0	1	0	1	0	1	1	1	1
AC113346.1|AC006206.2	0	0	0	0	0	0	0	1	0	0	0	0	0	1	1	1	0	1	0	0	1	0	0	1	0	0	1	1	1	1	0	1	1	1	1	0	0	0	0	1	0	0	0	0	0	0	0	0	1
AC113346.1|AC128709.3	0	0	0	0	0	0	0	1	0	0	0	0	0	1	1	1	0	1	0	0	1	0	1	1	1	0	1	0	1	1	0	1	1	1	1	0	0	0	0	0	0	1	0	0	1	1	0	0	1
AC113346.1|AL357079.1	0	0	0	0	0	0	0	1	0	0	0	0	0	1	1	1	0	1	0	1	1	0	1	1	1	0	1	0	1	1	1	1	1	0	1	1	0	0	0	0	0	1	1	0	0	0	0	0	1
AC113346.1|AC010789.1	0	0	0	0	0	0	0	1	0	0	0	0	0	1	1	1	0	0	0	0	1	0	1	1	0	1	1	0	1	1	0	1	1	0	1	1	1	1	0	0	1	0	1	0	1	1	0	1	1
AC113346.1|AL355312.4	0	0	0	0	0	0	0	0	0	0	0	0	0	0	1	0	0	1	0	1	1	0	0	0	0	0	1	1	1	1	0	1	1	0	1	1	0	0	0	0	0	0	1	0	1	1	0	1	1
AC113346.1|PCAT7	0	0	0	0	0	0	0	0	0	0	0	0	0	1	1	0	0	1	0	0	1	0	1	0	1	0	1	1	1	1	0	0	1	1	0	0	1	0	0	1	0	1	1	0	1	0	1	0	1
AC113346.1|AP001547.1	0	0	0	0	0	0	0	1	0	0	0	0	0	1	1	1	0	0	1	1	1	1	1	1	1	1	1	1	1	1	1	1	1	1	1	1	1	1	1	1	1	1	1	1	1	1	1	1	1
AC113346.1|LINC02041	0	0	0	0	0	0	0	1	0	0	0	0	0	0	1	1	0	1	0	0	1	0	0	0	1	0	0	0	1	1	0	0	1	0	0	0	0	0	0	1	0	0	0	0	0	0	0	0	1
AC113346.1|LINC01269	0	0	0	0	0	0	0	0	0	0	0	0	0	0	1	0	0	1	0	0	1	0	1	1	0	0	1	0	1	0	0	1	1	0	1	0	0	0	0	0	0	1	1	0	1	1	0	1	1
AC113346.1|MSC-AS1	0	0	0	0	0	0	0	0	0	0	0	0	0	0	1	0	0	1	0	0	1	0	0	0	0	0	1	1	1	0	0	0	0	0	0	0	0	0	1	1	0	0	1	1	0	0	1	1	0
AC113346.1|ELFN1-AS1	0	0	0	0	0	0	0	1	0	0	0	0	0	1	1	1	0	1	0	0	1	0	1	1	1	1	1	0	1	1	1	1	1	0	1	0	0	0	0	0	1	0	1	0	1	1	0	1	1
AC113346.1|SCGB1B2P	0	0	0	0	0	0	0	0	0	0	0	0	0	1	1	1	0	1	0	1	1	0	1	1	1	1	1	1	1	1	0	1	1	1	1	1	0	0	1	0	0	1	1	1	1	1	1	1	1
AC113346.1|LINC01748	0	0	0	0	0	0	0	0	0	0	0	0	0	0	1	0	0	1	1	0	1	0	0	0	0	0	1	1	1	1	0	0	1	0	0	0	0	0	0	0	0	0	1	0	0	0	0	0	0
AC113346.1|LINC02561	0	0	0	0	0	0	0	1	0	0	0	0	0	1	1	1	1	1	0	1	1	0	1	1	1	0	1	1	1	1	0	1	1	0	1	0	1	0	0	1	1	1	0	1	1	0	1	1	1
AC113346.1|LINC01176	0	0	0	0	0	0	0	0	0	0	0	0	0	0	0	0	0	1	0	1	0	0	1	0	0	0	0	0	1	1	0	0	1	0	0	0	0	0	0	0	0	1	0	0	0	0	0	0	1
AC113346.1|ACBD3-AS1	0	0	0	0	0	0	0	0	0	0	0	0	0	0	1	1	0	1	0	1	1	0	1	1	0	0	1	1	1	1	0	1	1	0	1	0	0	0	0	0	0	0	1	1	0	0	0	1	1
AC113346.1|AC079949.2	0	0	0	0	0	0	0	1	0	0	0	0	0	1	1	1	0	0	1	0	1	0	1	1	1	1	1	1	1	1	1	1	1	0	1	0	0	0	1	1	0	0	1	1	1	1	1	1	1
AC113346.1|AC128709.2	0	0	0	0	0	0	0	1	0	0	0	0	0	0	1	1	0	1	0	0	1	0	1	1	0	0	1	0	1	1	1	1	1	0	1	0	0	0	0	0	0	1	1	0	1	0	0	0	1
AC113346.1|AC010980.2	0	0	0	0	0	0	0	1	0	0	0	0	0	1	1	1	1	1	0	1	1	0	1	1	1	0	1	0	1	1	0	1	1	0	1	0	0	0	0	0	0	1	1	1	1	0	0	0	1
AC113346.1|FALEC	0	0	0	0	0	0	0	0	0	0	0	0	0	1	1	1	0	1	0	1	1	0	1	1	1	1	1	1	1	1	0	1	1	1	1	1	0	1	0	0	0	1	1	0	1	1	0	1	1
AC113346.1|AC010731.2	0	0	0	0	0	0	0	1	0	0	0	0	0	1	1	1	1	1	0	1	1	0	1	1	1	0	1	0	1	1	0	1	1	1	1	0	1	0	0	1	0	1	1	1	0	0	1	0	1
AC113346.1|AC093895.2	0	0	0	0	0	0	0	1	0	0	0	0	0	0	1	1	0	1	1	0	1	0	0	1	0	0	1	1	1	1	0	1	1	0	1	0	0	0	0	0	0	1	1	0	0	0	1	0	1
AC113346.1|TYMSOS	0	0	0	0	0	0	0	0	0	0	0	0	0	0	1	1	0	1	0	0	1	0	1	1	0	0	1	0	1	0	0	1	1	1	1	0	0	0	0	0	0	0	1	0	0	0	0	1	1
AC113346.1|LINC01426	0	0	0	0	0	0	0	1	0	0	0	0	0	1	1	1	0	1	0	0	1	0	1	1	0	1	1	0	1	1	0	1	1	0	1	1	0	0	0	0	0	1	1	0	0	0	0	0	1
AC113346.1|AC109454.3	0	0	0	0	0	0	0	1	0	0	0	0	0	0	1	0	0	1	1	1	1	1	0	0	0	0	1	0	1	1	0	0	1	1	0	0	0	0	0	0	1	0	1	1	0	0	1	1	1
AC113346.1|AL354733.3	0	0	0	0	0	0	0	0	0	0	0	0	0	1	1	0	0	1	1	1	1	0	1	1	1	0	1	0	1	1	0	1	1	0	1	0	0	0	1	0	0	1	1	0	0	0	0	0	1
AC113346.1|AC106799.2	0	0	0	0	0	0	0	1	0	0	0	0	0	1	1	1	0	1	0	0	1	0	0	1	0	0	1	1	1	1	0	0	1	1	1	0	0	0	0	0	0	1	1	1	0	0	1	0	1
AC113346.1|TMEM147-AS1	0	0	0	0	0	0	0	0	0	0	0	0	0	1	1	0	0	1	0	1	1	0	1	0	1	0	0	0	1	1	0	1	1	0	0	0	0	0	0	0	0	0	1	0	0	0	0	0	1
AC113346.1|AC022144.1	0	0	0	0	0	0	0	1	0	0	0	0	0	1	1	1	0	1	0	0	1	0	1	1	0	0	1	0	1	1	0	1	1	0	1	0	0	0	0	0	0	0	1	0	1	0	0	1	1
AC113346.1|GASAL1	0	0	0	0	0	0	0	0	0	0	0	0	0	0	1	0	0	1	0	0	1	0	0	0	0	1	1	1	1	1	0	0	1	0	1	1	0	0	0	0	0	0	1	0	1	1	1	1	1
AC113346.1|PICSAR	0	0	0	0	0	0	0	1	0	0	0	0	0	0	1	0	0	0	0	0	1	0	1	1	0	1	1	0	1	0	0	0	1	0	0	1	0	0	0	0	0	0	1	0	1	1	0	1	0
AC113346.1|AC091729.1	0	0	0	0	0	0	0	1	0	0	0	0	0	0	1	1	1	1	0	1	1	0	1	0	0	1	1	1	1	1	1	0	1	1	1	1	0	0	0	1	0	1	1	0	1	0	0	0	1
AC113346.1|LINC00941	0	0	0	0	0	0	0	1	0	0	0	0	0	1	1	0	0	0	0	0	1	0	1	0	0	0	1	0	1	1	0	1	1	0	1	0	0	0	0	0	0	0	1	0	1	0	0	1	1
AC113346.1|AC083809.1	0	0	0	0	0	0	0	1	0	0	0	0	0	0	1	1	0	1	1	1	0	1	1	0	0	1	1	1	1	1	1	0	1	0	1	1	0	0	0	1	0	1	1	1	1	1	1	1	1
AC113346.1|AC008610.1	0	0	0	0	0	0	0	1	0	0	0	0	0	0	1	1	0	1	0	1	1	0	1	1	1	1	1	1	1	1	0	1	1	1	1	1	0	0	0	0	0	0	1	1	0	0	0	1	1
AC113346.1|AL161785.1	0	0	0	0	0	0	0	0	0	0	0	0	0	1	1	0	0	1	0	1	1	0	1	1	1	0	1	0	1	1	1	1	1	0	1	1	0	1	0	0	0	1	1	1	0	0	1	0	1
AC113346.1|AC106875.1	0	0	0	0	0	0	0	1	0	0	0	0	0	1	1	1	1	1	0	0	1	0	1	1	1	1	1	0	1	1	0	1	1	0	1	1	1	1	1	1	1	1	1	0	1	1	1	1	1
AC113346.1|LINC02454	0	0	0	0	0	0	0	1	0	0	0	0	0	1	1	0	1	0	0	0	1	0	1	0	1	1	1	1	1	1	1	1	1	0	1	1	0	0	1	0	0	0	1	0	1	1	1	1	1
AC113346.1|AC005014.3	0	0	0	0	0	0	0	0	0	0	0	0	0	0	1	1	1	1	0	1	1	1	1	1	1	1	1	1	1	1	0	1	1	1	1	0	0	0	1	1	0	0	1	1	1	0	1	0	1
AC113346.1|KC877982.1	0	0	0	0	0	0	0	1	0	0	0	0	0	0	0	1	1	0	1	1	1	0	0	1	1	0	0	1	1	1	0	1	1	1	0	1	1	0	1	1	0	1	0	1	0	0	1	0	0
AC113346.1|AC108676.1	0	0	0	0	0	0	0	1	0	0	0	0	0	1	1	1	0	0	0	0	1	0	0	0	0	1	1	0	1	1	0	1	1	0	0	0	1	0	0	0	0	0	1	0	0	1	0	1	1
AC113346.1|AC012065.3	0	0	0	0	0	0	0	0	0	0	0	0	0	0	1	1	1	1	1	0	1	1	0	1	1	1	1	1	1	1	1	1	1	0	1	1	0	0	0	1	0	0	1	0	1	1	1	1	1
AC113346.1|AC018695.6	0	0	0	0	0	0	0	1	0	0	0	0	0	0	1	0	0	1	0	1	1	0	0	0	0	0	1	0	1	1	0	1	1	1	0	0	0	0	0	0	0	0	1	0	1	0	0	1	1
AC113346.1|LINC00839	0	0	0	0	0	0	0	0	0	0	0	0	0	0	0	1	1	1	0	1	1	0	1	0	0	1	1	0	1	1	0	1	1	0	1	1	0	0	0	0	1	0	1	0	1	0	1	0	1
AC113346.1|AP001207.3	0	0	0	0	0	0	0	0	0	0	0	0	0	0	1	1	0	1	0	1	1	0	1	1	0	0	1	0	0	1	0	1	1	1	1	0	0	0	0	1	0	0	1	0	1	0	0	1	1
AC113346.1|LINC02195	0	0	0	0	0	0	0	1	0	0	0	0	0	0	1	1	0	1	0	1	1	0	1	1	1	1	1	1	1	1	0	0	0	0	1	0	0	0	0	0	0	1	1	0	0	0	1	1	1
AC113346.1|AL138789.1	0	0	0	0	0	0	0	1	0	0	0	0	0	0	1	0	0	1	1	0	1	0	1	0	1	0	1	0	1	0	0	1	1	1	0	0	0	1	0	0	0	0	1	0	1	1	0	1	1
AC113346.1|AL583808.1	0	0	0	0	0	0	0	1	0	0	0	0	0	1	1	0	0	1	0	0	1	1	0	1	0	0	1	1	0	1	0	0	1	0	1	0	0	0	0	0	0	0	1	0	0	1	1	0	1
AC113346.1|AC048341.2	0	0	0	0	0	0	0	0	0	0	0	0	0	0	1	0	0	1	0	1	1	0	0	1	1	1	0	0	1	1	0	1	1	0	1	0	0	0	0	0	0	1	1	0	1	0	0	0	1
AC113346.1|LINC00460	0	0	0	0	0	0	0	1	0	0	0	0	0	0	0	0	1	1	1	1	1	1	0	0	1	1	1	1	1	1	1	0	1	0	1	1	0	0	1	0	0	0	1	1	0	1	1	1	0
AC113346.1|AC116407.2	0	0	0	0	0	0	0	0	0	0	0	0	0	0	1	1	0	1	0	1	1	0	1	1	1	0	1	1	1	1	0	1	1	1	1	0	0	0	0	0	0	0	1	0	0	0	1	0	1
AC113346.1|LNCAROD	0	0	0	0	0	0	0	1	0	0	0	0	0	1	1	0	1	1	1	1	1	0	1	0	1	1	1	1	1	0	1	0	1	0	0	1	0	0	1	1	0	0	1	0	1	1	1	1	1
AC113346.1|AC124852.1	0	0	0	0	0	0	0	0	0	0	0	0	0	0	0	0	0	1	0	0	1	0	0	0	0	0	1	0	1	0	0	1	1	0	1	1	0	0	0	0	0	0	0	0	0	0	0	0	1
AC113346.1|LINC01063	0	0	0	0	0	0	0	1	0	0	0	0	0	1	1	1	0	1	0	1	1	0	1	1	1	0	1	1	1	1	0	1	1	0	1	0	0	0	0	1	0	1	1	1	0	0	0	0	1
AC113346.1|ZNF710-AS1	0	0	0	0	0	0	0	0	0	0	0	0	0	1	1	0	0	1	0	1	1	0	0	0	0	0	1	0	1	1	0	1	1	0	1	1	0	0	0	0	0	0	1	0	0	0	0	0	1
AC113346.1|AL391244.2	0	0	0	0	0	0	0	0	0	0	0	0	0	0	1	0	0	1	0	1	1	0	0	0	0	0	0	0	1	1	0	1	1	0	1	0	0	0	0	0	0	0	1	0	0	0	0	0	0
AC113346.1|AC122685.1	0	0	0	0	0	0	0	1	0	0	0	0	0	0	1	1	0	1	0	0	1	0	1	1	0	0	0	1	1	1	0	0	1	0	0	1	0	0	0	1	0	1	0	0	0	1	0	1	0
AC113346.1|AL021707.6	0	0	0	0	0	0	0	0	0	0	0	0	0	0	1	0	0	1	0	1	1	0	0	0	0	0	0	0	1	0	0	0	1	0	0	0	0	0	0	0	0	0	0	0	0	0	0	0	0
AC113346.1|AC019080.4	0	0	0	0	0	0	0	1	0	0	0	0	0	0	1	1	0	1	1	0	1	0	1	1	1	0	1	1	1	1	0	1	1	1	1	0	0	0	0	1	0	0	0	0	1	0	0	0	1
AC113346.1|FEZF1-AS1	0	0	0	0	0	0	0	1	0	0	0	0	0	1	1	1	0	1	0	1	1	0	1	1	1	0	1	1	1	1	0	1	1	0	1	0	1	0	0	0	1	1	1	0	1	0	0	0	1
AC113346.1|LINC00592	0	0	0	0	0	0	0	1	0	0	0	0	0	0	1	1	0	1	0	1	1	0	1	0	1	1	1	1	1	1	0	1	1	1	1	1	0	0	0	0	0	0	0	1	1	0	1	1	1
AC113346.1|BOK-AS1	0	0	0	0	0	0	0	1	0	0	0	0	0	1	1	1	0	1	1	0	1	1	1	1	0	1	1	1	1	1	0	1	1	1	1	1	1	1	0	0	1	1	1	1	1	1	1	1	1
AC113346.1|C5orf66-AS1	0	0	0	0	0	0	0	0	0	0	0	0	0	0	1	1	0	1	0	0	1	0	0	1	1	0	1	0	1	0	0	1	1	1	1	0	0	0	0	0	0	0	0	0	1	0	0	1	1
AC113346.1|AC012236.1	0	0	0	0	0	0	0	1	0	0	0	0	0	1	1	1	0	1	1	1	1	0	0	1	1	0	1	1	1	1	1	1	1	0	1	1	0	0	0	1	0	1	1	1	0	1	1	1	1
AC113346.1|HLA-DQB1-AS1	0	0	0	0	0	0	0	0	0	0	0	0	0	0	1	0	0	1	0	1	1	0	1	0	1	0	1	1	1	1	0	1	0	0	0	1	0	0	0	0	0	0	1	1	0	0	1	1	1
AC113346.1|AC091182.2	0	0	0	0	0	0	0	1	0	0	0	0	0	0	1	0	0	0	0	0	1	0	0	0	0	0	1	0	0	0	0	0	1	0	0	0	0	1	0	0	0	0	1	0	0	1	0	0	0
AC113346.1|AC025575.2	0	0	0	0	0	0	0	1	0	0	0	0	0	0	1	0	0	1	1	0	1	0	0	0	0	0	0	1	0	1	0	0	1	0	0	0	0	0	0	1	0	0	0	0	0	0	0	0	0
AC113346.1|AC147651.2	0	0	0	0	0	0	0	1	0	0	0	0	0	0	0	1	0	1	0	0	1	0	1	1	1	1	1	1	1	1	1	1	1	1	1	1	0	1	0	1	1	0	1	0	1	0	0	1	1
AC113346.1|AC144831.1	0	0	0	0	0	0	0	0	0	0	0	0	0	1	1	1	0	1	0	1	1	1	0	1	1	1	1	1	1	1	1	1	1	0	1	1	0	0	0	1	0	0	1	1	1	1	0	1	1
AC113346.1|AC104695.4	0	0	0	0	0	0	0	0	0	0	0	0	0	0	1	0	0	1	0	1	1	0	0	1	1	0	1	1	1	1	0	1	1	0	0	0	0	0	0	0	1	1	0	0	0	0	0	1	1
AC113346.1|AC027796.4	0	0	0	0	0	0	0	0	0	0	0	0	0	0	1	0	0	1	0	1	1	0	1	0	1	0	0	0	1	1	0	1	1	0	0	0	0	0	0	0	0	1	1	0	0	0	0	0	1
AC113346.1|LINC02298	0	0	0	0	0	0	0	0	0	0	0	0	0	1	1	0	0	1	0	0	1	0	1	0	1	0	1	0	1	1	0	0	1	0	1	0	0	0	0	1	0	0	1	0	0	0	0	0	1
AC113346.1|LINC01004	0	0	0	0	0	0	0	0	0	0	0	0	0	0	1	0	0	1	0	1	1	0	0	1	1	0	1	0	1	1	0	0	1	0	1	0	0	0	0	0	0	0	1	0	0	0	0	1	1
AC113346.1|AC055822.1	0	0	0	0	0	0	0	0	0	0	0	0	0	0	1	0	0	1	0	1	1	0	0	1	0	1	1	1	1	1	0	0	1	0	1	1	0	0	1	0	0	0	1	0	1	0	1	1	0
AC113346.1|AC020765.2	0	0	0	0	0	0	0	0	0	0	0	0	0	1	1	1	0	1	0	1	1	0	1	1	1	1	1	0	1	1	0	1	1	1	1	1	0	0	0	1	0	1	0	0	1	0	0	1	1
AC113346.1|AC004148.1	0	0	0	0	0	0	0	0	0	0	0	0	0	0	1	1	0	1	0	1	1	0	1	0	1	0	1	0	1	1	0	1	1	0	0	1	0	0	0	0	0	1	1	0	1	0	0	0	1
AC113346.1|AC012368.1	0	0	0	0	0	0	0	0	0	0	0	0	0	0	1	1	0	1	1	1	1	0	0	1	1	1	1	1	1	1	0	1	1	1	1	1	0	0	0	1	0	1	0	1	1	0	1	1	1
AC113346.1|AL359091.4	0	0	0	0	0	0	0	0	0	0	0	0	0	0	1	1	0	1	0	0	1	0	0	1	1	0	1	1	1	0	1	1	1	0	1	0	0	0	0	0	0	0	1	0	1	0	0	1	1
AC113346.1|CFAP58-DT	0	0	0	0	0	0	0	0	0	0	0	0	0	0	1	0	0	1	0	0	1	0	1	1	0	1	1	1	1	1	0	1	1	0	1	1	0	0	0	0	0	0	1	1	0	0	1	1	1
AC113346.1|MIR155HG	0	0	0	0	0	0	0	1	0	0	0	0	0	1	1	0	0	1	0	1	1	0	1	1	1	1	1	1	1	1	0	1	1	0	1	1	0	0	0	0	0	1	1	0	1	0	1	1	1
AC113346.1|HOXC-AS1	0	0	0	0	0	0	0	1	0	0	0	0	0	1	1	1	1	1	0	1	1	0	1	1	1	0	1	1	1	1	0	1	1	1	1	0	0	0	1	1	0	0	1	1	0	0	1	1	1
AC113346.1|AC104088.1	0	0	0	0	0	0	0	1	0	0	0	0	0	1	1	1	0	1	0	0	1	0	1	0	1	0	1	1	1	1	0	1	1	0	1	0	0	0	1	1	0	0	1	0	0	0	0	1	1
AC113346.1|AC009118.2	0	0	0	0	0	0	0	0	0	0	0	0	0	1	1	1	0	1	0	1	1	0	1	1	0	0	1	1	1	1	0	1	1	1	1	1	0	0	0	1	0	0	1	1	0	0	1	1	1
AC113346.1|NFE4	0	0	0	0	0	0	0	1	0	0	0	0	0	1	1	1	0	1	1	0	1	1	1	1	0	1	1	1	1	1	0	1	1	1	1	1	0	1	0	1	1	1	1	0	1	1	1	1	1
AC113346.1|ADGRD1-AS1	0	0	0	0	0	0	0	1	0	0	0	0	0	1	1	1	0	0	1	0	1	0	0	1	1	1	0	1	0	1	1	1	1	1	0	1	1	1	1	0	1	1	0	1	0	1	1	1	1
AC113346.1|AL365181.2	0	0	0	0	0	0	0	1	0	0	0	0	0	0	1	1	0	1	0	1	1	0	1	0	1	0	1	0	1	1	1	1	1	1	1	1	0	0	0	1	1	1	1	1	0	1	0	1	1
AC113346.1|AC022031.2	0	0	0	0	0	0	0	1	0	0	0	0	0	0	1	0	0	1	0	1	1	0	1	1	0	0	1	1	1	1	0	1	1	0	1	0	0	0	0	0	0	0	0	1	0	0	0	0	1
AC113346.1|LINC01679	0	0	0	0	0	0	0	0	0	0	0	0	0	1	1	0	0	1	0	0	1	0	0	0	1	1	1	0	1	1	0	0	1	0	0	0	0	0	0	0	0	0	1	0	0	1	0	1	0
AC113346.1|LINC01842	0	0	0	0	0	0	0	1	0	0	0	0	0	0	1	0	1	1	1	1	1	1	1	1	1	0	1	1	1	1	0	1	1	1	1	1	0	0	0	1	1	0	1	1	1	0	1	1	1
AC113346.1|TSPEAR-AS1	0	0	0	0	0	0	0	0	0	0	0	0	0	1	1	1	0	1	1	1	1	1	0	1	1	1	1	1	1	1	1	1	1	1	0	1	0	0	1	1	1	1	1	0	0	1	1	1	1
AC113346.1|AC011287.1	0	0	0	0	0	0	0	1	0	0	0	0	0	1	1	0	0	1	1	1	1	0	0	0	1	0	1	1	1	0	0	1	1	0	1	0	0	0	1	1	0	0	0	1	0	0	0	0	1
AC113346.1|AC128709.1	0	0	0	0	0	0	0	1	0	0	0	0	0	1	1	1	0	1	0	0	1	0	1	1	1	0	1	0	1	1	1	1	1	0	1	0	0	0	0	0	0	1	1	0	1	1	0	0	1
AC113346.1|Z82243.1	0	0	0	0	0	0	0	0	0	0	0	0	0	0	1	0	0	1	0	1	1	0	1	1	1	0	1	1	1	1	0	1	1	0	1	0	0	0	0	0	0	1	1	0	0	0	0	0	1
AC113346.1|AC104041.1	0	0	0	0	0	0	0	1	0	0	0	0	0	0	1	1	0	1	0	1	1	0	0	1	0	0	1	1	1	1	0	1	1	1	1	0	0	0	0	0	0	1	1	1	0	0	1	0	1
AC113346.1|AP003352.1	0	0	0	0	0	0	0	0	0	0	0	0	0	0	1	0	0	1	0	1	0	0	0	1	0	0	1	0	1	0	0	1	1	0	1	0	0	0	0	0	0	0	1	0	0	0	0	1	1
AC113346.1|AC156455.1	0	0	0	0	0	0	0	1	0	0	0	0	0	1	1	1	0	1	0	0	1	0	1	1	0	1	1	1	1	1	0	1	1	0	0	1	0	1	0	0	1	1	1	0	1	1	0	1	1
AC113346.1|AP001783.1	0	0	0	0	0	0	0	1	0	0	0	0	0	1	1	0	0	0	0	0	1	0	1	1	1	1	1	1	1	1	1	1	1	1	1	1	1	1	1	1	0	1	0	0	0	0	1	1	1
AC113346.1|AC100801.1	0	0	0	0	0	0	0	1	0	0	0	0	0	0	1	1	1	0	0	0	0	1	0	0	1	1	0	1	0	0	0	1	1	1	0	1	0	0	0	1	0	0	1	0	1	1	1	1	0
AC113346.1|PRKAR1B-AS1	0	0	0	0	0	0	0	0	0	0	0	0	0	1	0	0	0	1	0	1	1	0	0	0	1	1	1	0	1	1	0	1	1	0	1	0	0	0	0	0	0	0	1	1	0	0	1	0	1
AC113346.1|AC008735.2	0	0	0	0	0	0	0	0	0	0	0	0	0	0	1	0	0	1	0	1	0	0	1	0	0	0	0	0	1	0	0	1	1	0	0	0	0	0	0	0	0	1	1	0	0	0	0	0	0
AC113346.1|AC134312.5	0	0	0	0	0	0	0	1	0	0	0	0	0	0	0	1	1	1	1	1	0	1	1	1	0	0	0	1	1	1	0	0	1	0	0	1	0	0	0	1	0	0	0	1	1	0	1	0	1
AC113346.1|LINC01629	0	0	0	0	0	0	0	1	0	0	0	0	0	1	1	1	0	0	1	0	1	1	1	0	1	1	1	1	1	1	1	1	1	0	0	1	0	0	0	1	1	1	1	1	1	1	0	1	1
AC113346.1|AF165147.1	0	0	0	0	0	0	0	1	0	0	0	0	0	1	1	1	1	1	1	1	1	0	1	1	0	0	1	1	1	1	0	1	1	1	1	0	0	0	0	1	1	1	0	1	1	0	0	1	1
AC113346.1|SMILR	0	0	0	0	0	0	0	0	0	0	0	0	0	0	1	1	0	1	0	0	1	0	1	0	1	1	1	1	1	1	0	1	1	0	1	1	0	0	1	1	0	0	1	0	1	0	0	1	1
AC113346.1|AL355488.1	0	0	0	0	0	0	0	0	0	0	0	0	0	1	1	1	0	1	0	1	1	0	1	1	1	1	1	0	1	1	0	1	1	0	1	1	0	0	0	0	0	1	1	0	0	0	0	0	1
AC113346.1|ZNNT1	0	0	0	0	0	0	0	0	0	0	0	0	0	0	1	0	0	1	1	1	1	0	0	1	1	0	1	1	1	1	0	0	1	0	1	1	0	0	0	0	0	0	1	0	0	0	0	0	0
AC113346.1|AC008011.2	0	0	0	0	0	0	0	1	0	0	0	0	0	0	1	0	0	1	0	0	1	0	0	0	1	0	1	0	0	0	0	1	1	0	0	0	0	0	0	0	0	1	1	0	1	0	0	1	0
AC113346.1|TSPEAR-AS2	0	0	0	0	0	0	0	1	0	0	0	0	0	1	1	1	0	1	1	1	1	1	0	1	1	1	1	1	1	1	1	1	1	1	0	0	1	0	1	1	1	0	1	0	0	1	1	1	1
AC113346.1|LINC00668	0	0	0	0	0	0	0	1	0	0	0	0	0	1	1	1	1	1	0	0	1	0	1	1	1	1	1	0	1	1	0	1	1	0	0	1	1	0	1	1	1	0	1	1	0	0	1	1	0
AC113346.1|AC004585.1	0	0	0	0	0	0	0	1	0	0	0	0	0	0	1	0	0	1	0	1	1	0	0	1	1	1	1	1	1	1	0	1	1	0	1	1	0	1	1	0	0	0	1	0	1	0	1	1	1
AC113346.1|SCAT1	0	0	0	0	0	0	0	1	0	0	0	0	0	0	1	0	1	0	0	0	1	0	0	0	1	1	1	1	1	1	1	1	0	0	1	1	0	0	1	0	0	0	1	0	0	1	1	1	0
AC113346.1|SOX2-OT	0	0	0	0	0	0	0	1	0	0	0	0	0	1	1	1	1	1	1	1	1	0	1	1	1	0	1	1	1	1	0	1	1	1	1	0	0	0	1	1	1	1	1	1	1	0	1	0	1
AC113346.1|AL139246.5	0	0	0	0	0	0	0	0	0	0	0	0	0	0	1	0	0	1	0	1	1	0	1	1	0	0	1	1	1	1	0	1	1	0	1	1	0	0	0	0	0	1	1	0	1	0	0	1	1
AC113346.1|LINC02154	0	0	0	0	0	0	0	1	0	0	0	0	0	1	1	1	1	1	0	1	0	0	0	0	1	1	1	1	1	1	0	1	1	1	1	1	0	0	1	1	0	0	1	1	1	0	1	1	1
AC113346.1|CD44-AS1	0	0	0	0	0	0	0	0	0	0	0	0	0	0	1	0	0	1	0	1	1	0	1	0	0	0	1	0	1	1	0	0	1	0	0	0	0	0	0	0	0	0	1	0	0	0	0	1	0
AC113346.1|IGFL2-AS1	0	0	0	0	0	0	0	0	0	0	0	0	0	0	0	1	0	0	0	0	0	0	1	0	1	0	1	0	0	0	0	1	1	1	0	1	0	1	1	1	0	0	1	0	1	0	0	1	1
AC113346.1|MAFA-AS1	0	0	0	0	0	0	0	0	0	0	0	0	0	1	1	1	0	1	0	1	1	0	1	0	1	1	0	0	1	1	0	0	1	1	0	1	0	0	0	0	0	1	1	0	1	0	1	0	1
AC113346.1|LINC00392	0	0	0	0	0	0	0	1	0	0	0	0	0	1	0	1	1	0	1	1	1	0	1	0	1	1	0	1	1	1	0	1	1	1	1	1	1	1	0	1	0	0	1	1	0	1	1	1	1
AC113346.1|AL589765.4	0	0	0	0	0	0	0	0	0	0	0	0	0	1	1	0	1	1	0	1	1	0	1	1	0	1	1	0	1	1	0	0	1	0	1	1	0	0	0	0	0	0	1	0	0	1	1	1	0
AC113346.1|AL031186.1	0	0	0	0	0	0	0	0	0	0	0	0	0	0	1	1	0	1	1	1	1	0	1	1	1	0	1	0	1	1	0	1	1	1	1	1	0	0	0	1	0	1	1	0	0	0	0	0	1
AC113346.1|AC108488.1	0	0	0	0	0	0	0	0	0	0	0	0	0	0	1	1	0	1	0	1	1	0	0	1	1	1	1	0	1	1	0	1	1	0	1	1	0	0	0	0	0	0	1	0	0	0	0	1	1
AC113346.1|AC023310.4	0	0	0	0	0	0	0	1	0	0	0	0	0	1	1	0	1	0	0	1	1	1	1	1	1	1	1	1	1	1	1	1	1	1	1	1	0	0	0	1	1	1	1	1	1	1	1	1	1
AC113346.1|AL158166.1	0	0	0	0	0	0	0	1	0	0	0	0	0	1	1	0	1	0	0	1	1	0	1	1	1	1	1	1	1	1	1	1	1	0	1	1	0	0	1	1	0	1	1	1	1	0	0	1	1
AC113346.1|U62317.4	0	0	0	0	0	0	0	1	0	0	0	0	0	0	1	1	0	1	0	1	1	0	0	1	1	1	1	1	1	1	0	0	1	1	1	1	0	0	0	0	0	1	1	0	0	1	0	1	1
AC113346.1|LINC01980	0	0	0	0	0	0	0	1	0	0	0	0	0	0	0	0	0	1	1	0	1	0	0	0	0	0	1	0	0	1	0	0	0	0	0	0	1	0	0	0	0	0	0	0	0	0	0	0	0
AC113346.1|LINC01089	0	0	0	0	0	0	0	0	0	0	0	0	0	0	1	1	0	1	0	1	1	0	1	0	1	0	1	0	1	1	0	1	1	0	1	0	0	0	0	0	0	1	1	0	1	0	0	0	1
AC113346.1|ZNF503-AS1	0	0	0	0	0	0	0	0	0	0	0	0	0	1	1	1	0	1	0	1	1	1	1	1	1	1	1	1	1	1	1	1	1	0	1	1	1	1	1	1	0	0	1	1	1	1	1	1	1
AC113346.1|AC132192.2	0	0	0	0	0	0	0	0	0	0	0	0	0	0	1	1	0	1	0	1	1	0	0	1	1	1	1	0	1	1	0	1	1	1	1	0	0	0	0	0	0	1	1	0	1	0	1	1	1
AC113346.1|AL590666.2	0	0	0	0	0	0	0	0	0	0	0	0	0	1	1	0	0	0	0	0	1	0	1	0	1	0	1	0	1	1	0	1	1	0	1	0	0	0	0	1	0	1	0	0	0	1	0	1	0
AC113346.1|AC026355.2	0	0	0	0	0	0	0	1	0	0	0	0	0	1	1	1	0	1	0	1	1	0	1	1	1	0	1	1	1	1	0	1	1	1	1	1	1	0	1	1	1	0	1	0	1	0	1	1	1
AC113346.1|SNHG25	0	0	0	0	0	0	0	0	0	0	0	0	0	0	1	0	0	1	0	1	1	0	0	0	0	0	0	0	1	1	0	1	1	0	0	0	0	0	0	0	0	0	0	0	0	0	0	0	0
AC113346.1|AC010275.1	0	0	0	0	0	0	0	1	0	0	0	0	0	0	1	0	0	1	1	0	1	0	0	0	0	0	1	0	1	1	0	0	1	0	1	0	1	0	0	0	0	1	0	0	0	0	1	0	1
AC113346.1|PLBD1-AS1	0	0	0	0	0	0	0	0	0	0	0	0	0	1	1	1	0	1	0	0	1	0	1	1	0	0	1	1	1	1	0	1	1	0	1	0	0	0	0	0	0	0	1	0	0	0	0	1	1
AC113346.1|G2E3-AS1	0	0	0	0	0	0	0	1	0	0	0	0	0	0	1	1	0	1	1	0	1	0	0	0	0	0	1	1	1	1	0	1	1	0	1	0	0	0	0	1	0	0	0	0	0	0	0	0	1
AC113346.1|AP000695.1	0	0	0	0	0	0	0	0	0	0	0	0	0	1	1	0	0	1	0	0	1	0	0	0	0	1	1	1	1	1	1	0	1	0	1	0	0	0	0	0	0	0	1	0	0	0	1	1	0
AC079949.1|AL162413.1	1	1	0	1	1	1	1	1	1	1	1	1	0	0	0	1	0	1	0	0	0	0	0	1	0	0	1	0	0	0	0	0	1	1	1	0	0	0	0	0	0	0	0	0	1	0	0	1	1
AC079949.1|AL021707.8	1	0	0	0	1	0	1	0	0	0	0	0	0	0	0	1	1	1	0	1	0	1	0	0	0	0	0	0	0	0	0	1	0	1	0	0	0	1	0	0	0	1	0	0	0	0	0	0	0
AC079949.1|AC010343.3	1	1	0	1	1	1	1	1	1	1	1	1	0	0	1	1	1	1	0	1	0	1	0	0	0	1	1	0	0	0	0	0	1	1	1	1	1	1	1	1	1	1	0	0	1	0	1	1	1
AC079949.1|LINC02487	0	0	0	0	1	0	0	0	0	0	0	0	0	0	1	1	1	1	0	1	1	0	0	0	0	1	1	1	0	0	0	1	1	1	1	1	0	1	0	0	0	1	0	1	1	0	0	1	1
AC079949.1|AC007785.1	1	0	0	1	1	0	1	0	1	0	0	0	0	0	0	1	1	1	0	1	0	1	0	0	0	0	0	0	0	0	0	1	0	1	0	1	1	1	0	1	1	1	0	0	1	0	0	0	0
AC079949.1|AC107959.3	0	0	0	0	1	0	1	1	1	0	0	0	0	0	0	1	0	1	0	1	0	0	0	1	0	1	0	0	0	0	0	0	1	1	1	1	0	0	0	0	0	0	0	0	0	1	0	0	0
AC079949.1|AC021028.1	0	1	0	0	0	0	0	1	1	1	0	1	0	0	1	1	1	1	0	1	1	1	0	1	0	0	0	0	0	1	0	0	0	1	1	1	0	0	0	0	1	1	0	1	0	0	0	0	0
AC079949.1|AC087612.1	1	0	0	1	1	1	1	1	1	0	1	1	0	0	0	0	1	1	1	1	0	0	1	1	0	0	0	0	0	1	1	0	1	1	0	0	1	0	0	0	0	0	0	0	0	0	1	0	0
AC079949.1|AC004034.1	0	0	0	0	0	1	0	0	1	0	0	1	0	0	1	1	0	1	0	1	0	1	0	0	0	1	0	0	0	1	1	1	1	1	1	1	1	0	0	0	1	1	0	0	0	0	0	0	1
AC079949.1|HAGLROS	1	0	0	0	1	0	1	0	1	1	0	1	0	0	1	1	1	1	0	1	0	1	0	0	0	0	0	0	0	0	0	0	0	1	1	0	1	0	0	0	0	1	0	0	0	0	1	0	1
AC079949.1|LINC00942	1	1	1	1	1	1	1	0	1	0	0	0	0	0	1	1	1	1	0	1	1	1	1	1	0	0	1	0	1	1	1	1	1	1	1	1	1	0	0	1	1	1	0	0	1	0	1	0	1
AC079949.1|AL079303.1	0	0	0	0	0	0	0	0	0	0	0	0	0	0	1	1	0	1	0	1	1	1	1	1	0	1	1	1	0	1	1	1	1	1	1	0	1	0	0	1	0	1	0	0	1	1	0	0	1
AC079949.1|AC018653.3	0	0	0	0	0	0	1	0	1	0	0	0	0	0	0	0	0	1	0	1	0	1	0	0	0	0	0	0	0	0	0	1	0	1	0	0	1	0	0	0	0	1	0	0	0	0	0	0	0
AC079949.1|AC129492.1	1	1	0	0	1	0	0	1	0	0	0	0	0	0	1	1	1	1	0	1	0	1	0	0	0	0	1	0	0	1	0	1	1	1	1	1	0	0	0	0	0	1	0	0	0	0	0	1	0
AC079949.1|MIR503HG	1	1	0	1	1	1	1	0	1	1	1	1	0	0	0	0	1	1	0	1	0	1	0	0	0	1	0	0	0	0	0	1	0	1	0	1	1	0	1	0	0	1	0	0	1	0	1	0	0
AC079949.1|AP005230.1	0	0	0	0	1	0	1	1	0	0	0	1	0	0	0	1	1	1	0	1	0	1	0	1	0	0	1	1	0	0	0	0	0	1	1	0	1	0	0	0	1	0	0	0	1	0	0	0	0
AC079949.1|ATP1B3-AS1	1	0	0	1	1	1	1	0	1	0	0	1	0	0	0	1	0	1	0	1	0	1	0	0	0	0	0	0	0	0	0	0	1	1	0	0	1	0	0	0	0	1	0	0	0	0	0	0	0
AC079949.1|AC124798.1	0	0	0	1	0	0	0	0	0	0	0	0	0	0	1	1	1	1	0	1	1	1	1	0	0	0	0	0	0	1	0	0	1	1	1	0	1	0	0	1	1	1	0	0	0	0	0	0	1
AC079949.1|AC078883.1	1	0	0	1	0	0	0	0	1	0	0	0	0	0	0	1	1	1	0	1	0	1	0	0	0	0	0	0	0	0	0	0	0	1	1	0	0	0	0	0	0	1	0	0	0	0	0	0	0
AC079949.1|LINC02253	1	1	1	1	0	1	1	1	1	0	0	1	0	0	1	1	0	1	0	1	1	0	0	1	0	1	0	1	0	1	1	0	1	1	1	1	1	0	1	1	0	1	0	0	0	0	1	0	1
AC079949.1|AL591501.1	1	1	1	1	1	1	1	0	1	1	1	1	0	0	1	1	1	1	0	1	1	0	1	1	0	0	1	0	1	1	0	1	1	1	1	0	1	1	1	1	1	1	0	0	1	0	0	1	1
AC079949.1|TBILA	1	0	0	1	1	0	0	0	1	1	0	1	0	0	0	1	1	1	0	1	0	1	0	0	0	1	0	0	0	0	0	0	1	1	0	1	1	0	0	0	0	1	0	0	0	0	0	0	0
AC079949.1|AL645608.7	0	0	0	0	1	0	0	0	0	0	0	0	0	0	0	1	0	1	0	1	1	0	0	1	0	0	0	0	0	0	0	0	1	1	0	1	1	0	0	0	0	1	0	0	1	0	0	0	0
AC079949.1|AP003555.1	1	1	1	1	1	1	1	0	1	1	1	1	0	0	0	1	1	1	0	1	1	1	0	0	0	1	0	0	0	1	0	0	0	1	1	1	1	0	1	1	1	0	0	1	0	0	1	0	0
AC079949.1|AC099066.2	1	1	0	1	1	1	0	0	1	1	1	1	0	0	0	1	1	1	0	1	0	1	0	0	0	0	0	0	0	0	0	0	0	1	1	1	1	0	1	0	1	1	0	0	1	0	1	0	0
AC079949.1|AL513123.1	1	1	0	0	1	1	1	1	1	0	0	1	0	0	1	1	1	1	0	1	0	1	0	0	0	0	1	0	0	0	0	1	0	1	1	1	1	0	0	0	0	1	0	0	0	0	0	1	0
AC079949.1|AC136475.3	0	0	0	0	0	0	1	0	0	0	0	0	0	0	0	1	0	1	0	1	0	0	0	1	0	0	0	0	0	0	0	0	1	1	1	0	0	0	0	0	0	1	0	0	0	0	0	0	0
AC079949.1|LINC01116	1	0	0	0	1	0	1	0	1	0	0	0	0	0	0	0	1	1	0	1	0	1	0	0	0	0	0	0	0	0	0	0	0	1	0	1	0	0	0	0	0	1	0	0	0	0	1	0	0
AC079949.1|AC105460.1	1	1	1	1	1	1	1	1	1	1	1	1	0	0	1	1	0	1	1	0	0	0	1	1	0	0	0	1	1	0	0	0	1	1	0	1	0	1	0	0	0	0	0	0	1	0	0	1	1
AC079949.1|AL109615.3	1	1	1	1	1	1	1	0	1	1	1	0	0	0	0	1	1	1	0	1	1	1	1	0	0	1	0	0	0	1	0	1	1	1	0	1	1	0	0	0	1	1	0	0	0	0	1	0	0
AC079949.1|AL033397.2	0	1	0	1	1	0	1	1	0	1	0	0	0	0	1	1	1	1	0	1	0	1	1	1	0	0	1	0	0	1	0	1	1	1	0	1	1	0	0	1	1	1	0	0	0	0	0	0	0
AC079949.1|HAGLR	1	0	0	0	1	0	1	0	1	0	0	0	0	0	1	0	1	1	0	1	0	1	0	0	0	0	0	0	0	0	0	0	0	1	1	0	1	0	0	0	0	1	0	0	0	0	1	0	0
AC079949.1|CT69	0	0	0	0	1	0	0	1	0	0	0	1	0	0	1	0	1	1	0	1	0	0	0	0	0	0	0	0	0	0	0	0	1	1	1	0	0	0	0	0	0	0	0	0	1	1	0	1	0
AC079949.1|AL359771.1	1	1	0	1	1	1	1	1	1	0	1	1	0	0	0	0	1	1	0	1	0	0	1	0	0	0	0	0	0	0	0	0	0	1	0	0	1	0	0	0	0	0	0	0	0	0	0	1	0
AC079949.1|AL133330.1	1	0	0	1	1	1	1	0	0	0	0	0	0	0	0	1	1	1	0	1	0	1	1	0	0	0	0	0	0	0	0	0	0	1	0	1	1	0	0	0	0	1	0	0	0	0	0	0	0
AC079949.1|TBX2-AS1	0	0	0	1	1	1	1	0	1	0	0	1	0	0	1	1	1	1	0	1	0	0	0	1	0	0	1	0	1	1	0	1	1	1	1	1	1	0	0	1	1	1	0	0	1	0	0	0	0
AC079949.1|AC254633.1	0	0	0	0	0	0	0	0	0	0	0	0	0	0	1	1	0	1	0	1	0	0	0	1	0	0	1	0	0	1	1	0	1	1	0	1	1	0	0	0	0	1	0	0	1	0	0	0	1
AC079949.1|LINC01436	1	1	0	1	0	1	1	1	1	0	0	1	0	0	1	0	0	1	0	1	0	0	0	1	0	0	0	0	0	0	0	0	1	1	0	0	1	1	0	0	0	0	0	0	0	0	1	0	0
AC079949.1|LINC02577	1	1	0	1	1	1	1	1	1	1	1	1	0	0	1	1	1	1	1	1	0	1	0	1	0	1	1	0	0	0	0	0	0	1	0	0	1	0	1	0	1	0	0	0	0	0	1	1	0
AC079949.1|AP002336.2	0	0	0	0	1	0	0	0	0	0	0	0	0	0	0	1	1	1	0	1	1	1	0	0	0	0	0	0	0	0	0	1	0	1	1	0	0	1	0	0	1	0	0	0	0	0	0	0	0
AC079949.1|AL357033.4	0	0	0	0	0	0	0	0	0	0	0	0	0	0	0	0	0	1	0	1	0	0	0	1	0	0	0	0	0	0	0	0	0	1	1	1	0	0	0	0	0	1	0	0	0	0	0	1	0
AC079949.1|AL355803.1	0	0	1	1	1	1	1	0	1	0	1	1	0	0	1	1	1	1	0	1	1	1	0	1	0	0	1	0	0	0	0	1	1	1	1	1	1	1	0	0	1	1	1	0	0	0	0	1	1
AC079949.1|DLGAP1-AS2	0	0	0	1	0	0	0	0	1	0	0	1	0	0	1	1	1	1	0	1	1	0	0	0	0	0	0	0	0	0	0	1	1	1	0	0	0	0	0	1	1	1	0	0	1	0	0	0	1
AC079949.1|AP005482.2	1	0	0	1	1	0	1	1	1	0	1	1	0	0	1	1	1	1	1	1	0	1	1	1	0	1	1	0	0	1	0	0	0	1	1	1	1	0	0	0	1	1	0	0	0	0	1	0	1
AC079949.1|LINC01094	0	0	0	0	1	0	0	0	0	0	0	0	0	0	0	0	1	1	0	1	0	1	0	0	0	0	0	0	0	1	0	0	0	1	1	0	1	0	0	0	0	1	0	0	0	0	1	0	0
AC079949.1|MIAT	1	0	0	1	1	0	1	0	1	1	0	0	0	0	0	1	0	1	0	1	0	0	0	1	0	0	0	0	0	0	0	0	1	1	0	1	0	1	0	0	1	1	0	0	0	0	1	0	0
AC079949.1|AL031600.1	1	1	0	1	0	0	1	0	1	1	0	1	0	0	1	1	1	1	1	1	0	1	0	0	0	0	0	0	0	0	0	1	1	1	0	1	1	1	1	0	1	1	0	0	0	0	0	0	0
AC079949.1|AC084018.1	0	0	0	0	0	0	1	0	1	0	0	0	0	0	1	1	0	1	1	1	0	0	0	0	0	0	0	0	0	0	0	1	1	1	0	0	0	0	0	0	0	1	0	0	0	0	0	0	0
AC079949.1|AC004471.1	0	0	0	0	1	0	0	0	1	0	0	0	0	0	1	1	1	1	0	1	1	1	0	1	0	1	0	0	0	0	0	0	0	1	1	0	1	0	0	0	1	1	0	0	0	0	0	0	0
AC079949.1|AP000695.2	0	1	0	1	1	1	1	0	1	0	0	1	0	0	0	1	1	1	0	1	0	1	0	0	0	1	0	0	0	1	1	0	0	1	1	1	1	0	0	0	1	1	0	0	0	0	1	0	0
AC079949.1|AC004687.1	1	0	0	1	1	0	1	0	1	0	0	0	0	0	0	1	1	1	0	1	0	1	0	1	0	1	0	0	0	0	0	1	1	1	1	1	0	1	0	1	0	1	0	0	1	0	1	0	1
AC079949.1|AC080037.2	0	0	0	0	0	0	0	1	0	0	0	0	0	0	0	1	1	1	0	1	0	0	0	1	0	1	1	0	0	1	0	1	1	1	1	1	0	0	0	0	1	1	0	0	0	0	0	0	0
AC079949.1|LINC02575	1	1	1	1	1	1	1	0	1	0	1	1	0	0	1	0	1	1	1	1	0	1	0	1	0	1	0	1	0	1	0	1	1	1	0	1	1	0	1	1	1	1	0	0	0	0	1	1	1
AC079949.1|HOXC13-AS	1	1	0	0	1	1	1	1	1	0	1	1	0	0	1	0	1	1	0	1	0	1	0	0	0	0	0	1	0	0	0	0	0	1	0	1	0	0	0	0	0	0	0	0	0	0	1	0	0
AC079949.1|DSG1-AS1	0	0	0	0	0	0	0	0	0	0	0	0	0	0	0	1	0	1	0	1	0	0	0	0	0	0	1	1	0	0	0	0	1	1	1	0	0	0	0	0	0	1	0	0	1	0	0	0	1
AC079949.1|AC104031.1	1	0	0	0	1	0	0	1	1	0	0	0	0	0	1	1	1	1	0	1	1	1	0	0	0	1	0	0	0	1	0	1	1	1	0	0	1	0	0	0	0	1	0	0	1	0	0	1	1
AC079949.1|AC090970.2	1	0	0	0	1	0	0	0	1	0	0	0	0	0	1	1	1	1	0	1	0	1	0	0	0	0	0	0	0	0	0	0	1	1	1	0	0	0	0	0	0	1	0	0	1	0	0	0	1
AC079949.1|LINC01614	1	1	1	1	1	1	1	1	1	0	1	1	0	0	0	0	1	1	1	1	0	1	1	0	0	0	0	0	0	0	0	0	0	1	0	0	1	0	1	1	1	1	0	1	0	0	1	0	0
AC079949.1|AC093484.4	0	0	0	1	1	0	1	1	1	1	0	0	0	0	0	1	1	1	0	1	0	1	0	0	0	0	0	0	0	0	0	1	1	1	0	1	1	0	0	0	0	1	0	0	0	0	0	0	0
AC079949.1|BX322562.1	0	0	0	0	1	0	0	0	0	0	0	0	0	0	0	1	1	1	0	1	0	1	0	0	0	0	0	0	0	0	0	0	0	1	1	1	0	0	0	0	0	1	0	0	0	0	1	0	0
AC079949.1|TRPM2-AS	1	1	1	1	1	1	1	1	1	1	1	1	0	0	0	1	1	1	0	1	0	1	1	0	0	0	0	0	0	1	0	0	1	1	0	0	1	0	0	0	0	1	0	0	0	0	0	0	1
AC079949.1|AFAP1-AS1	1	0	1	1	1	1	1	1	1	1	1	1	0	0	0	1	0	1	0	0	0	0	1	0	0	1	1	0	0	1	0	1	1	0	0	1	0	1	0	0	1	0	1	0	0	1	0	1	0
AC079949.1|LINC00393	1	1	1	1	1	1	1	1	1	1	1	1	0	0	1	1	1	1	1	1	1	1	0	1	0	1	1	0	0	1	0	1	1	1	1	1	1	0	1	0	1	1	0	1	0	0	1	1	1
AC079949.1|LINC01010	0	0	0	0	1	0	0	1	1	0	0	1	0	0	1	1	1	1	0	1	1	0	0	0	0	1	1	0	0	1	0	1	1	1	1	0	1	0	0	1	1	1	0	0	1	0	0	1	1
AC079949.1|AC023906.5	1	0	0	0	1	1	1	0	1	0	0	0	0	0	0	1	0	1	0	0	0	1	0	0	0	0	1	0	0	0	0	0	0	1	0	1	1	0	1	0	1	1	0	0	0	0	0	0	0
AC079949.1|DUXAP8	1	1	0	1	1	1	1	0	1	1	1	1	0	0	1	0	1	1	0	1	1	1	0	0	0	0	0	1	0	1	0	0	1	1	1	1	1	0	1	0	1	1	0	0	0	0	1	0	0
AC079949.1|AC026356.1	0	0	0	0	1	0	0	0	1	0	0	0	0	0	0	1	1	1	0	1	0	0	0	0	0	0	0	0	0	0	0	0	0	1	1	0	0	0	0	0	1	0	0	0	0	0	0	0	0
AC079949.1|CCDC144NL-AS1	1	1	1	1	0	1	0	1	1	1	1	1	0	0	1	1	1	1	1	1	0	1	1	0	0	1	1	1	0	1	1	0	1	1	0	1	1	1	1	1	1	1	0	1	1	0	1	1	0
AC079949.1|MIR9-3HG	0	0	0	1	1	0	1	1	1	0	1	0	0	0	1	1	0	1	0	1	1	0	0	1	0	1	1	0	0	1	0	1	1	1	1	1	1	1	0	1	1	1	0	0	0	0	0	0	1
AC079949.1|LINC02163	1	1	0	1	1	1	1	1	1	1	1	1	0	0	0	1	1	1	1	1	1	1	0	0	0	0	0	0	0	1	0	1	1	1	1	1	1	0	1	0	0	1	0	0	0	0	1	0	0
AC079949.1|AC012213.4	1	1	0	1	1	1	1	1	1	0	1	1	0	0	1	0	1	1	0	1	0	1	0	0	0	1	0	0	0	1	0	0	1	1	1	1	1	0	0	1	1	1	1	0	0	0	0	0	0
AC079949.1|AC110619.1	0	0	0	0	0	0	0	0	0	0	0	0	0	0	1	1	0	1	0	1	1	1	0	1	0	1	1	0	0	0	0	1	1	1	1	1	0	1	0	1	0	1	0	0	1	0	0	0	1
AC079949.1|AC138207.4	1	0	0	0	1	0	0	0	0	0	0	0	0	0	1	1	1	1	0	1	0	1	0	0	0	0	0	0	0	0	0	0	0	1	0	0	0	0	0	0	0	1	0	0	0	0	0	0	0
AC079949.1|AC022211.4	0	0	0	0	1	0	0	0	1	0	0	0	0	0	1	1	1	1	0	1	1	1	0	0	0	0	0	0	0	0	0	1	1	1	0	1	1	1	0	0	0	1	0	0	0	0	0	0	0
AC079949.1|AC138028.4	1	0	0	0	1	0	1	0	0	1	0	0	0	0	0	1	0	1	0	1	0	1	0	0	0	0	0	0	0	0	0	0	0	1	0	1	1	0	0	0	0	1	0	0	0	0	0	0	0
AC079949.1|LINC02428	1	0	0	1	1	1	1	1	1	1	1	1	0	0	0	0	1	1	1	1	0	0	0	0	0	0	0	0	0	0	0	0	1	1	1	0	0	0	0	0	1	1	0	0	0	0	0	0	0
AC079949.1|MIR2117HG	0	0	0	0	0	0	0	1	1	1	0	1	0	0	1	1	1	1	1	1	1	1	0	1	0	0	1	0	0	0	0	0	1	1	1	0	1	0	0	0	0	1	0	0	1	0	0	0	0
AC079949.1|AC008649.1	1	0	1	1	1	1	1	0	1	0	1	0	0	0	1	1	1	1	0	1	0	1	1	1	0	0	1	0	0	1	0	1	1	1	1	1	1	0	0	1	1	1	0	0	0	0	0	0	1
AC079949.1|AC068305.2	0	0	0	0	0	0	1	0	1	0	0	1	0	0	1	1	1	1	0	1	1	1	0	1	0	1	1	0	0	1	0	0	1	1	1	1	1	0	0	0	0	1	0	0	1	0	0	0	1
AC079949.1|AC034213.1	1	1	1	1	1	1	1	1	1	1	1	1	0	0	0	1	1	1	0	1	1	1	1	0	0	1	0	0	0	1	1	1	1	1	1	1	1	0	0	1	1	1	1	0	0	0	1	0	0
AC079949.1|LINC02657	0	1	0	0	1	0	0	1	1	0	0	1	0	0	0	0	1	0	0	1	0	1	0	0	0	1	0	0	0	0	0	0	0	1	1	1	0	0	0	0	0	0	0	0	0	0	0	1	0
AC079949.1|NKILA	1	0	0	0	0	1	1	0	1	0	0	0	0	0	0	1	1	1	0	1	0	1	0	0	0	1	0	0	0	0	0	0	0	1	1	1	0	0	0	0	1	1	0	0	0	0	1	0	0
AC079949.1|AC023906.2	0	0	0	0	1	0	0	1	0	0	1	1	0	0	1	1	1	1	0	0	0	0	0	0	0	0	0	0	0	1	0	0	0	1	0	1	1	0	0	0	0	1	0	0	1	0	0	0	0
AC079949.1|AC114956.1	1	1	0	1	1	1	1	1	1	1	0	1	0	0	1	0	1	1	0	1	1	0	0	0	0	0	0	0	0	0	0	0	0	1	0	1	1	0	0	0	0	1	0	0	0	0	0	0	0
AC079949.1|AC015660.2	1	1	0	1	1	1	1	1	1	0	1	1	0	0	1	1	0	1	0	1	0	0	1	1	0	1	1	0	0	1	0	1	1	1	1	1	1	1	0	1	1	1	0	0	1	0	0	1	1
AC079949.1|ATP2A1-AS1	0	0	0	0	0	0	0	0	1	0	0	0	0	0	1	1	1	1	0	1	0	1	0	0	0	0	0	0	0	0	0	0	0	1	0	1	0	0	0	0	0	0	0	0	0	0	0	0	0
AC079949.1|AC073365.1	1	0	1	1	1	1	1	1	1	1	1	1	0	0	1	0	0	1	0	1	0	0	1	1	0	1	0	1	0	1	0	0	1	1	1	1	1	1	0	1	0	1	0	0	1	0	0	0	1
AC079949.1|AC105118.1	1	1	0	1	1	1	1	0	1	1	1	1	0	0	1	1	1	1	0	1	1	1	1	0	0	0	0	0	0	0	0	0	1	1	0	1	1	0	0	0	1	1	0	0	0	0	1	0	0
AC079949.1|AC083964.1	1	0	0	0	0	1	0	0	0	0	0	1	0	0	0	1	1	1	0	1	0	1	0	1	0	0	0	0	0	1	0	0	1	1	1	0	0	1	0	0	0	1	0	0	0	0	0	0	1
AC079949.1|LINC00520	1	0	1	0	1	1	1	1	1	1	1	1	0	0	1	1	1	1	0	1	0	1	0	0	0	1	1	0	0	1	0	1	1	1	1	1	0	0	1	1	1	1	0	0	1	0	1	1	0
AC079949.1|AL356234.2	1	0	0	1	0	1	1	1	1	0	0	1	0	0	1	1	0	1	0	1	0	1	0	1	0	0	1	0	0	1	0	0	1	1	1	0	1	1	0	0	1	1	0	0	1	0	0	0	1
AC079949.1|LINC01410	0	0	0	0	0	0	0	0	0	0	0	0	0	0	0	1	1	1	0	1	0	1	0	1	0	0	0	0	0	0	0	1	1	1	1	0	0	0	0	0	0	1	0	0	1	0	0	0	0
AC079949.1|AC090204.1	0	0	0	0	0	1	0	0	1	0	0	0	0	0	1	1	0	1	0	1	0	0	0	1	0	1	0	0	0	1	0	0	0	1	0	1	0	0	0	0	1	1	0	0	1	0	0	1	0
AC079949.1|GAPLINC	1	0	0	1	1	1	1	0	1	0	1	1	0	0	1	1	1	1	0	1	0	1	0	0	0	1	1	0	0	1	0	1	1	1	1	1	1	0	0	1	1	1	0	0	0	0	1	0	0
AC079949.1|KDM4A-AS1	0	0	0	0	1	0	1	0	1	0	0	0	0	0	0	1	1	1	0	1	1	1	0	0	0	0	0	0	0	1	0	0	0	1	0	1	1	0	0	0	1	1	0	0	0	0	0	0	0
AC079949.1|LINC01694	1	0	1	1	1	1	1	1	1	1	1	1	0	0	1	1	0	1	0	1	1	0	1	1	0	1	1	0	1	1	0	1	1	1	1	1	1	1	0	0	1	1	0	0	1	0	0	1	1
AC079949.1|C1RL-AS1	0	0	0	0	0	0	1	0	1	0	0	0	0	0	0	0	1	1	0	1	0	1	0	0	0	0	0	0	0	0	0	1	0	1	0	1	1	0	0	0	1	1	0	0	0	0	0	0	0
AC079949.1|AC008115.3	1	0	0	0	0	0	1	0	0	0	0	0	0	0	0	1	0	1	0	1	0	1	0	0	0	0	1	0	0	0	0	1	0	1	0	0	0	0	0	0	0	1	0	0	0	0	0	0	0
AC079949.1|AC090152.1	0	0	0	1	0	0	1	0	1	0	0	0	0	0	0	1	1	1	1	1	0	1	0	1	0	1	0	0	0	0	0	0	0	1	1	1	0	0	0	1	1	1	0	0	0	0	1	0	0
AC079949.1|LINC01322	1	1	0	1	1	1	1	1	1	1	1	1	0	0	1	0	1	1	0	1	0	1	0	0	0	1	1	1	1	0	1	1	0	1	1	1	1	1	0	1	0	1	0	0	1	0	0	0	1
AC079949.1|LINC02100	1	1	0	1	1	1	1	1	1	1	0	1	0	0	0	1	1	1	1	1	1	1	0	0	0	0	1	1	0	0	0	0	0	1	1	0	1	0	1	0	1	1	0	0	0	0	0	0	0
AC079949.1|CCDC18-AS1	0	0	0	0	0	0	0	0	1	0	0	0	0	0	0	0	0	1	0	1	0	1	0	0	0	0	0	0	0	0	0	0	1	1	0	1	0	0	0	0	0	1	0	0	0	0	0	0	0
AC079949.1|LINC01160	1	1	0	1	1	1	1	1	1	0	1	1	0	0	0	0	0	1	0	1	0	0	1	0	0	0	0	0	0	1	1	1	0	1	0	0	1	0	0	0	0	0	0	0	0	0	1	0	1
AC079949.1|AC007384.1	0	0	1	0	1	0	1	0	1	0	0	0	0	0	0	1	1	1	0	1	0	1	0	1	0	0	0	0	0	0	0	0	0	1	1	1	0	1	0	1	1	1	0	1	0	0	0	1	1
AC079949.1|AL133243.2	0	0	0	0	0	0	0	0	0	0	0	0	0	0	0	0	1	1	0	1	0	0	0	0	0	0	0	0	0	0	0	0	0	1	1	0	1	0	0	0	0	1	0	0	0	0	0	0	0
AC079949.1|ZFPM2-AS1	1	1	0	1	1	1	1	1	1	1	1	1	0	0	1	0	0	1	0	1	0	0	0	0	0	1	0	0	0	0	0	0	0	1	0	1	1	0	1	0	0	1	0	0	1	0	1	0	0
AC079949.1|LINC02820	0	0	0	0	0	0	0	0	0	1	0	1	0	0	0	1	0	1	1	1	1	0	0	0	0	0	0	0	0	1	0	0	0	1	1	0	1	0	0	0	1	1	0	0	0	0	0	0	0
AC079949.1|FOXD3-AS1	1	1	0	1	1	1	1	0	1	0	1	0	0	0	1	1	1	1	0	1	1	0	1	0	0	0	0	0	0	1	0	1	0	1	1	0	1	0	0	0	1	1	0	0	0	0	0	0	0
AC079949.1|AC110285.2	1	0	0	1	1	0	1	0	1	0	0	1	0	0	1	1	1	1	0	1	0	1	0	1	0	1	0	0	0	0	0	1	1	1	1	1	1	1	0	0	0	1	0	0	1	0	0	0	0
AC079949.1|RUSC1-AS1	0	0	0	0	0	0	1	0	0	0	0	0	0	0	0	1	0	1	0	1	0	1	0	0	0	0	0	0	0	0	0	1	0	1	0	1	1	0	0	0	0	1	0	0	0	0	0	0	0
AC079949.1|AL391427.1	1	1	0	1	0	0	1	1	1	1	0	1	0	0	1	1	1	1	0	1	1	1	0	1	0	0	0	0	0	0	0	1	1	1	1	1	1	0	0	1	0	1	0	0	0	0	1	0	1
AC079949.1|BX322234.2	1	1	1	1	1	1	1	1	1	1	1	1	0	0	1	0	1	1	1	1	0	1	1	1	0	1	1	1	0	1	1	1	1	1	1	1	1	1	0	1	1	1	0	0	1	0	1	1	0
AC079949.1|AC132872.3	0	0	0	1	0	0	1	0	0	0	0	0	0	0	0	1	0	1	0	1	0	1	0	0	0	0	0	0	0	0	0	1	1	1	0	1	1	0	0	0	0	1	0	0	0	0	0	0	0
AC079949.1|LINC02582	1	1	1	1	1	1	1	1	1	1	1	1	0	0	1	1	1	1	1	1	1	1	1	1	0	1	1	1	1	0	0	1	1	1	1	1	1	1	1	1	1	1	0	0	1	1	1	1	1
AC079949.1|AL035446.1	1	0	0	0	1	0	1	0	1	0	0	0	0	0	1	0	1	1	1	1	0	1	0	0	0	0	0	0	0	1	0	0	0	1	1	1	1	0	1	0	0	0	0	0	0	0	0	0	1
AC079949.1|P3H2-AS1	1	0	0	1	1	1	1	1	1	1	1	1	0	0	1	0	0	1	0	1	0	0	0	0	0	1	1	1	0	0	0	0	0	1	1	0	1	0	1	0	0	1	0	0	1	0	0	1	1
AC079949.1|AC116914.2	1	0	0	0	1	0	1	0	1	0	0	1	0	0	0	1	0	1	0	1	0	1	1	0	0	0	0	0	0	1	0	1	1	1	0	1	0	0	0	0	0	1	0	0	0	0	0	0	0
AC079949.1|LINC02570	1	0	0	1	1	0	1	1	0	0	0	1	0	0	0	1	1	1	0	1	0	0	0	1	0	1	1	0	0	1	1	1	0	1	1	1	1	1	0	0	1	1	0	0	1	0	0	1	1
AC079949.1|AC016394.3	1	0	0	0	1	0	0	0	0	0	0	0	0	0	1	1	1	1	0	1	0	1	0	0	0	0	0	0	0	0	0	1	0	1	0	0	0	0	0	0	0	1	0	0	0	0	0	0	0
AC079949.1|AL357033.3	0	0	0	0	0	0	0	0	0	0	0	0	0	0	0	1	0	1	0	1	0	0	0	0	0	0	1	0	0	0	1	0	0	1	1	1	0	0	0	0	0	1	0	0	1	0	0	1	0
AC079949.1|AF127577.3	1	0	0	0	1	1	1	1	1	0	0	1	0	0	0	1	1	1	0	1	1	1	0	0	0	0	1	1	1	1	0	1	0	1	1	1	1	0	0	1	0	1	0	0	0	0	1	0	0
AC079949.1|MIR1915HG	0	0	0	0	1	0	0	0	0	0	0	0	0	0	1	1	1	1	0	1	0	1	0	0	0	0	0	0	0	0	0	0	0	1	1	1	0	0	0	0	0	1	0	0	1	0	0	0	0
AC079949.1|LINC02522	1	1	1	1	1	1	1	1	1	1	1	1	0	0	1	1	1	1	1	1	1	1	1	1	0	1	1	0	0	1	1	0	1	1	1	1	1	1	1	1	1	1	1	0	1	0	1	1	1
AC079949.1|AC114489.2	0	0	0	0	1	0	1	1	0	0	0	1	0	0	1	1	1	1	0	1	0	0	0	0	0	0	0	0	0	1	0	0	0	1	0	0	1	0	0	1	1	1	0	0	1	0	0	0	0
AC079949.1|LINC01518	1	1	0	1	1	1	1	1	1	1	1	1	0	0	1	0	1	1	0	1	0	1	1	1	0	1	0	1	0	1	0	0	1	1	1	1	1	1	0	0	0	1	0	0	0	1	1	1	1
AC079949.1|AC006206.2	1	0	0	0	1	0	0	1	1	0	0	0	0	0	0	1	1	1	0	1	0	1	0	1	0	0	0	1	0	0	0	0	0	1	1	0	1	0	0	1	0	0	0	0	0	0	0	0	0
AC079949.1|AC128709.3	0	1	0	0	0	1	0	1	0	0	0	1	0	0	0	1	1	1	0	1	1	0	1	0	0	0	1	0	1	1	0	1	1	1	1	0	1	1	0	0	1	1	0	0	1	0	0	0	1
AC079949.1|AL357079.1	0	0	0	0	0	0	1	0	0	0	0	0	0	0	1	1	1	1	0	1	1	1	0	0	0	0	0	0	0	1	0	1	1	1	1	1	1	0	0	0	1	1	0	0	0	0	0	0	0
AC079949.1|AC010789.1	1	0	1	1	1	1	1	1	1	1	1	1	0	0	1	1	0	1	0	1	0	0	1	1	0	1	1	0	0	1	0	1	1	1	0	1	1	1	0	0	1	1	1	0	1	0	0	1	0
AC079949.1|AL355312.4	0	0	0	0	0	0	0	0	0	0	0	0	0	0	1	0	0	1	0	1	0	0	0	0	0	0	1	0	0	0	0	0	0	1	1	1	0	0	0	0	0	1	0	0	1	0	0	1	0
AC079949.1|PCAT7	1	1	0	1	1	1	0	0	1	1	1	0	0	0	0	0	1	1	0	1	0	1	0	0	0	0	0	0	0	1	0	0	0	1	0	0	1	0	0	1	1	1	0	0	1	0	1	0	0
AC079949.1|AP001547.1	1	1	1	1	1	1	1	1	1	1	1	1	0	0	1	1	1	0	0	1	1	1	1	1	0	1	1	0	1	1	1	1	1	1	1	1	1	1	0	1	1	1	0	1	1	0	1	1	1
AC079949.1|LINC01269	0	0	0	0	0	0	0	0	0	0	0	0	0	0	1	1	0	1	0	1	0	0	1	0	0	0	1	0	0	0	0	1	1	1	1	0	1	0	0	0	0	1	0	0	1	0	0	1	1
AC079949.1|MSC-AS1	1	0	0	0	1	1	1	0	0	0	0	0	0	0	0	0	1	1	0	1	0	1	0	0	0	0	0	0	0	0	0	0	0	1	0	0	1	0	0	0	1	0	0	0	0	0	1	0	0
AC079949.1|ELFN1-AS1	1	0	1	1	1	1	1	1	1	1	1	1	0	0	1	1	0	1	0	1	1	0	0	1	0	1	1	0	1	1	0	1	1	1	1	0	1	1	0	0	1	1	1	0	1	1	0	0	1
AC079949.1|SCGB1B2P	0	0	0	0	0	0	0	0	1	0	0	0	0	0	1	1	1	1	0	1	0	1	0	1	0	1	0	0	0	1	0	0	1	1	1	1	1	0	0	0	1	1	0	0	0	0	0	0	0
AC079949.1|LINC01748	0	0	0	0	1	0	0	0	0	0	0	1	0	0	1	1	0	1	1	1	0	0	0	0	0	0	0	1	0	0	0	0	0	1	0	0	1	0	0	0	0	1	0	0	0	0	0	0	0
AC079949.1|LINC02561	1	0	1	1	0	1	1	1	1	1	1	1	0	0	1	1	1	1	0	1	1	1	0	1	0	0	1	0	1	1	0	1	1	1	1	0	1	0	0	1	1	1	0	0	0	0	1	1	1
AC079949.1|ACBD3-AS1	0	0	0	0	0	0	0	0	0	0	0	0	0	0	0	1	0	1	0	1	0	0	0	0	0	0	0	0	0	0	0	0	1	1	1	0	0	0	0	0	0	1	0	0	0	0	0	0	0
AC079949.1|AC079949.2	1	0	0	0	1	0	1	0	1	1	0	1	0	0	1	1	1	1	1	1	1	1	1	1	0	1	0	0	0	1	1	0	1	1	1	0	1	1	1	1	1	1	1	1	1	1	1	0	1
AC079949.1|AC128709.2	0	0	0	1	1	0	0	1	1	0	0	1	0	0	0	1	0	1	0	0	1	0	1	1	0	0	1	0	0	1	1	1	1	1	1	0	1	0	0	0	1	1	0	0	1	0	0	0	1
AC079949.1|AC010980.2	1	0	0	1	0	1	1	1	1	0	0	1	0	0	1	1	1	1	0	1	1	0	0	1	0	0	1	0	0	1	0	1	1	1	1	0	1	0	0	0	1	1	0	0	1	0	0	0	1
AC079949.1|FALEC	0	0	0	0	1	0	0	0	0	0	0	0	0	0	1	1	1	1	0	1	1	0	1	1	0	1	1	0	1	0	0	1	1	1	1	1	0	1	0	0	0	1	0	0	1	0	0	0	1
AC079949.1|AC010731.2	1	1	0	1	1	1	1	0	1	1	1	1	0	0	1	1	1	1	0	1	1	1	1	1	0	0	1	0	0	1	0	1	1	1	1	0	1	0	0	1	1	1	0	1	0	0	1	0	1
AC079949.1|AC093895.2	1	1	0	1	1	1	1	1	1	1	1	1	0	0	0	1	1	1	1	1	0	0	0	0	0	0	0	0	0	0	0	1	0	1	1	0	1	0	0	0	0	1	0	0	0	0	1	0	1
AC079949.1|TYMSOS	0	0	0	0	0	0	0	0	0	0	0	0	0	0	0	1	1	1	0	1	1	1	0	1	0	0	0	0	0	0	0	1	0	1	1	0	0	0	0	0	0	0	0	0	0	0	0	0	1
AC079949.1|LINC01426	1	1	0	1	0	1	1	0	1	1	1	1	0	0	1	1	1	1	0	1	0	0	1	1	0	1	1	0	0	1	0	0	1	1	1	1	1	0	0	0	1	1	0	0	0	0	0	0	1
AC079949.1|AC109454.3	1	1	0	1	1	1	1	1	1	1	1	1	0	0	0	0	1	1	1	1	0	1	0	0	0	0	0	0	0	1	0	0	1	1	0	0	1	0	0	0	1	0	0	1	0	0	1	1	1
AC079949.1|AL354733.3	1	0	0	0	0	1	1	0	1	0	0	0	0	0	0	1	1	1	0	1	0	1	0	1	0	0	0	0	0	0	0	0	1	1	0	0	1	0	0	0	1	1	0	0	0	0	0	0	0
AC079949.1|AC106799.2	0	1	0	0	1	1	0	1	0	0	0	1	0	0	0	1	1	1	0	1	0	1	0	1	0	0	0	0	0	0	0	0	0	1	0	0	1	0	0	0	0	1	0	0	0	0	1	0	0
AC079949.1|AC022144.1	1	0	0	0	1	0	0	0	0	0	0	0	0	0	0	1	0	1	0	1	1	0	0	1	0	0	0	0	0	1	0	1	1	1	1	0	1	1	0	0	0	1	0	0	1	0	0	0	1
AC079949.1|GASAL1	1	0	0	0	1	0	0	0	1	0	0	0	0	0	0	1	1	1	0	1	0	1	0	0	0	1	0	0	0	0	0	0	0	1	0	1	1	0	0	0	0	1	0	0	1	0	0	0	0
AC079949.1|PICSAR	1	0	0	0	1	1	0	1	0	0	0	0	0	0	1	0	1	1	0	0	0	0	0	0	0	1	1	0	0	0	0	0	1	1	0	1	1	1	0	0	0	1	0	0	0	0	0	1	0
AC079949.1|AC091729.1	1	0	0	1	1	0	1	1	0	0	0	0	0	0	0	1	1	1	0	1	1	1	0	0	0	1	0	0	0	1	1	0	1	1	1	1	1	0	0	1	0	1	0	0	1	0	0	0	1
AC079949.1|LINC00941	1	1	0	1	1	1	0	1	1	1	1	1	0	0	0	0	1	1	0	1	0	1	0	0	0	0	0	0	0	0	0	0	0	1	0	0	0	0	0	0	0	0	0	0	1	0	0	0	0
AC079949.1|AC083809.1	1	0	1	1	1	1	1	1	1	1	1	1	0	0	1	1	1	1	1	1	0	1	0	0	0	1	1	0	0	1	1	0	1	1	1	1	1	0	0	0	1	1	1	0	1	1	1	0	1
AC079949.1|AC008610.1	0	0	0	1	0	0	1	1	1	1	0	0	0	0	0	1	1	1	0	1	0	1	0	0	0	1	0	0	0	1	0	1	0	1	1	1	1	0	0	0	0	1	0	0	0	0	0	0	0
AC079949.1|AL161785.1	0	0	0	0	0	0	0	0	0	0	0	0	0	0	1	0	1	1	0	1	0	1	0	1	0	0	1	0	0	0	0	0	1	1	1	1	1	1	0	0	0	1	0	0	0	0	1	0	1
AC079949.1|AC106875.1	1	1	1	1	1	1	1	1	1	1	1	1	0	0	1	1	1	1	0	1	1	0	1	1	0	1	1	0	1	1	0	1	1	1	1	1	1	1	1	1	1	1	1	0	1	1	1	1	1
AC079949.1|LINC02454	1	0	0	1	1	1	1	0	1	1	1	1	0	0	1	0	1	1	0	1	1	1	0	0	0	1	0	0	0	0	1	0	0	1	0	1	1	0	1	0	0	1	0	0	1	0	1	0	0
AC079949.1|AC005014.3	0	0	1	0	0	0	0	0	1	0	0	1	0	0	0	1	1	1	0	1	1	1	0	1	0	1	0	0	1	0	0	1	1	1	1	0	1	0	1	1	1	0	0	0	1	0	0	0	1
AC079949.1|KC877982.1	1	1	1	1	1	1	1	1	1	0	1	1	0	0	0	1	1	0	1	1	1	0	0	1	0	0	0	1	0	0	0	1	1	1	0	1	1	0	1	0	1	1	0	1	0	0	1	0	0
AC079949.1|AC108676.1	1	1	0	1	1	1	1	1	1	1	1	1	0	0	1	1	1	1	0	1	0	1	0	0	0	1	0	0	0	0	0	1	1	1	0	0	1	0	0	0	0	1	0	0	0	0	0	1	0
AC079949.1|AC012065.3	1	0	0	1	1	0	1	0	1	0	0	1	0	0	1	1	1	1	0	1	0	1	0	0	0	1	0	0	0	0	1	1	1	1	1	1	1	0	0	1	0	1	0	0	0	0	0	0	0
AC079949.1|AC018695.6	0	0	0	1	1	0	0	1	1	0	0	1	0	0	1	0	0	1	0	1	0	1	0	0	0	0	0	0	0	0	0	0	0	1	0	0	1	0	0	0	0	1	0	0	1	0	0	0	0
AC079949.1|LINC00839	0	0	0	0	1	0	1	0	0	0	0	0	0	0	0	1	1	1	0	1	0	1	0	0	0	1	0	0	0	1	0	0	1	1	1	1	0	0	0	0	1	0	0	0	1	0	1	0	1
AC079949.1|AP001207.3	0	0	0	0	0	0	0	0	0	0	0	0	0	0	0	1	1	1	0	1	0	1	0	0	0	0	1	0	0	0	0	0	0	1	1	0	0	0	0	0	0	1	0	0	0	0	0	0	1
AC079949.1|LINC02195	1	0	0	0	1	0	0	1	1	0	0	0	0	0	0	1	1	1	0	1	0	0	0	1	0	0	0	0	0	0	0	0	0	1	0	1	1	0	0	0	0	1	0	0	0	0	1	0	1
AC079949.1|AL138789.1	1	0	0	1	1	1	1	1	1	0	0	1	0	0	1	1	0	1	1	1	0	1	0	0	0	0	1	0	1	0	0	1	1	1	0	0	1	1	0	0	0	0	0	0	1	1	0	0	1
AC079949.1|AL583808.1	0	1	0	1	1	1	0	1	1	0	0	0	0	0	1	0	0	1	0	1	1	1	0	0	0	0	0	0	0	0	0	0	1	1	1	0	1	0	0	0	0	1	0	0	0	0	1	0	0
AC079949.1|AC048341.2	1	0	0	1	0	1	1	0	1	1	0	0	0	0	0	0	1	1	0	1	0	1	0	0	0	1	0	0	0	0	0	0	1	1	1	0	0	0	0	0	0	1	0	0	0	0	0	0	0
AC079949.1|LINC00460	1	1	0	1	1	1	1	1	1	1	1	1	0	0	0	1	1	1	1	1	1	1	0	0	0	1	0	0	0	0	1	0	0	1	1	1	0	0	1	0	0	0	0	1	0	0	1	1	0
AC079949.1|AC116407.2	0	0	0	0	1	0	1	0	1	0	0	0	0	0	1	1	1	1	0	1	0	1	0	1	0	0	0	0	0	0	0	0	0	1	0	1	1	1	0	0	0	1	0	0	0	0	0	0	0
AC079949.1|LNCAROD	1	0	0	1	1	1	0	1	1	1	1	1	0	0	0	0	1	1	0	1	0	0	1	0	0	1	1	1	0	0	1	0	1	1	0	1	0	1	1	1	1	1	0	0	1	0	1	1	1
AC079949.1|LINC01063	0	0	0	0	0	0	0	1	1	0	0	0	0	0	0	1	1	1	0	1	1	1	1	1	0	0	0	0	0	1	0	1	1	1	1	0	0	0	0	1	0	1	0	0	0	0	0	0	0
AC079949.1|ZNF710-AS1	0	0	0	0	0	0	0	0	0	0	0	0	0	0	0	1	0	1	0	1	0	1	0	0	0	0	0	0	0	0	0	0	0	1	1	1	0	0	0	0	0	0	0	0	0	0	0	0	0
AC079949.1|AC122685.1	1	0	0	1	1	1	1	1	1	0	1	1	0	0	1	1	1	1	0	1	0	0	1	1	0	0	0	0	0	1	0	0	1	1	0	1	0	0	0	1	0	1	0	0	0	0	0	1	0
AC079949.1|AC019080.4	0	0	0	0	1	1	1	1	1	0	0	1	0	0	1	1	1	1	0	1	0	0	0	1	0	0	1	0	0	0	0	1	0	1	1	0	1	0	0	1	1	0	0	0	1	0	0	0	0
AC079949.1|FEZF1-AS1	1	1	1	1	1	1	1	1	1	1	1	1	0	0	0	1	1	1	0	1	0	1	0	1	0	0	0	1	0	1	0	1	1	1	1	0	1	0	0	0	1	1	0	0	1	0	0	0	1
AC079949.1|LINC00592	0	0	0	1	1	1	0	1	0	0	0	0	0	0	1	1	1	1	0	1	0	1	1	0	0	0	1	0	0	1	0	1	1	1	1	1	1	1	0	0	0	1	0	0	1	0	1	0	1
AC079949.1|BOK-AS1	1	1	1	1	1	1	1	1	1	1	1	1	0	0	1	1	0	1	1	1	1	1	1	1	0	1	1	0	1	1	0	1	1	1	1	1	1	1	0	0	1	1	1	0	1	1	1	1	1
AC079949.1|C5orf66-AS1	0	0	0	0	0	0	0	0	0	0	0	0	0	0	1	1	0	1	0	1	1	0	0	0	0	0	0	0	0	0	0	1	1	1	1	0	0	0	0	0	0	1	0	0	1	0	0	1	1
AC079949.1|AC012236.1	0	1	0	0	0	0	1	1	1	0	0	1	0	0	0	1	0	1	0	1	0	0	0	1	0	0	0	0	0	1	0	1	0	1	0	1	0	0	0	0	1	1	0	1	0	0	1	0	1
AC079949.1|HLA-DQB1-AS1	0	0	0	0	1	0	0	0	0	0	0	0	0	0	0	0	0	1	0	1	0	1	0	0	0	0	0	0	0	0	0	1	0	1	0	1	0	1	0	0	1	1	0	0	0	0	1	0	1
AC079949.1|AC025575.2	1	0	1	1	0	1	1	1	1	0	1	1	0	0	1	0	0	1	1	1	0	0	0	0	0	0	0	0	0	1	0	0	1	1	0	0	0	0	0	1	0	0	0	0	0	0	0	0	0
AC079949.1|AC147651.2	1	1	0	1	1	0	1	1	1	0	1	1	0	0	0	1	0	1	0	1	1	1	1	1	0	1	1	0	0	1	1	1	1	1	1	1	1	1	0	1	1	1	0	0	1	0	0	0	1
AC079949.1|AC144831.1	0	0	0	0	0	0	0	0	0	0	0	0	0	0	1	1	0	1	0	1	0	1	0	0	0	1	0	0	0	0	1	0	1	1	1	1	1	1	0	1	0	1	0	0	1	0	0	0	1
AC079949.1|AC104695.4	0	0	0	1	1	0	0	0	0	0	0	1	0	0	0	1	1	1	0	1	0	0	0	1	0	0	0	0	0	0	0	0	1	1	0	1	1	0	0	0	1	1	0	0	0	0	0	0	0
AC079949.1|AC027796.4	1	0	0	1	1	0	1	0	0	0	0	0	0	0	0	1	0	1	0	1	0	1	0	0	0	0	0	0	0	0	0	0	1	1	0	0	1	0	0	0	0	1	0	0	0	0	0	0	0
AC079949.1|LINC01004	0	0	0	0	0	0	1	0	1	0	0	0	0	0	0	1	1	1	0	1	0	1	0	0	0	0	0	0	0	0	0	0	0	1	1	1	1	0	0	0	0	1	0	0	0	0	0	0	0
AC079949.1|AC055822.1	0	0	0	0	0	0	1	0	1	0	0	0	0	0	1	0	1	1	0	1	0	1	0	1	0	1	0	0	0	0	0	0	0	1	1	1	0	0	0	0	0	1	0	0	0	0	0	0	0
AC079949.1|AC020765.2	1	0	0	1	0	0	0	0	1	0	0	1	0	0	0	1	1	1	0	1	0	1	0	0	0	1	0	0	0	0	0	1	0	1	1	1	1	0	0	1	0	1	0	0	1	0	0	0	0
AC079949.1|AC004148.1	0	0	0	0	0	0	1	0	1	0	0	0	0	0	0	1	1	1	0	1	0	1	0	0	0	0	0	0	0	1	0	1	1	1	0	1	1	0	0	0	0	1	0	0	0	0	0	0	0
AC079949.1|AC012368.1	0	0	0	1	0	0	0	0	0	0	0	1	0	0	1	1	0	1	0	1	0	1	0	1	0	1	0	0	0	0	0	1	1	1	1	1	1	0	0	1	0	1	0	0	1	0	1	0	1
AC079949.1|AL359091.4	0	0	0	0	1	0	1	0	1	0	0	1	0	0	0	1	1	1	0	1	0	1	0	1	0	0	0	0	0	0	0	0	0	1	1	0	0	0	0	0	1	1	0	0	1	0	0	0	1
AC079949.1|CFAP58-DT	0	0	0	0	1	0	0	0	0	0	0	0	0	0	1	0	1	1	0	1	0	1	0	1	0	1	0	0	0	0	0	0	1	1	1	1	0	0	0	0	0	1	0	0	0	0	0	0	0
AC079949.1|MIR155HG	1	0	0	0	1	0	0	0	1	1	0	0	0	0	0	1	1	1	0	1	0	1	0	1	0	1	0	0	0	0	0	0	1	1	1	1	0	1	0	0	0	1	0	0	1	0	1	0	0
AC079949.1|HOXC-AS1	1	1	0	1	1	1	1	1	1	1	1	1	0	0	0	1	1	1	0	1	1	1	0	1	0	0	0	1	0	1	0	1	0	1	1	1	1	0	0	1	1	1	0	0	0	0	1	0	0
AC079949.1|AC104088.1	0	0	0	0	0	0	0	0	1	0	0	1	0	0	0	1	1	1	0	1	0	1	0	0	0	0	1	1	0	1	0	1	0	1	0	1	1	0	1	1	0	1	0	0	0	0	0	0	0
AC079949.1|AC009118.2	1	1	0	0	1	0	0	0	1	0	0	0	0	0	1	1	1	1	0	1	1	1	0	1	0	0	0	0	0	0	0	1	1	1	1	1	1	0	0	1	1	1	0	0	0	0	0	0	1
AC079949.1|ADGRD1-AS1	1	1	1	1	1	1	1	1	1	0	1	1	0	0	1	1	0	1	1	1	0	0	0	1	0	1	0	1	0	1	1	1	1	1	0	1	1	1	1	0	1	1	0	1	0	0	1	1	0
AC079949.1|AL365181.2	0	1	0	1	1	1	1	1	1	1	1	1	0	0	1	1	1	1	0	1	1	1	1	0	0	0	1	0	1	1	0	1	1	1	1	1	1	0	0	1	1	1	0	0	0	0	0	1	1
AC079949.1|AC022031.2	1	1	0	1	1	1	1	1	1	0	1	1	0	0	1	0	1	1	0	1	0	1	0	0	0	0	0	0	0	0	0	0	0	1	1	0	1	0	0	0	1	1	0	0	0	0	0	0	0
AC079949.1|LINC01679	0	0	0	0	0	0	0	0	0	0	0	0	0	0	0	0	1	1	0	1	0	1	0	0	0	1	0	0	0	0	0	0	0	1	0	0	0	1	0	0	0	0	0	0	0	0	0	0	0
AC079949.1|LINC01842	1	0	0	0	1	0	0	1	1	0	1	1	0	0	1	0	1	1	0	1	0	1	0	0	0	0	1	0	0	0	0	1	1	1	1	1	1	0	0	1	1	0	0	0	1	0	1	1	1
AC079949.1|TSPEAR-AS1	1	1	1	1	1	1	1	0	1	1	1	1	0	0	1	1	1	1	1	1	0	1	0	0	0	1	0	1	0	1	1	1	1	1	0	1	1	0	1	1	1	1	0	0	0	0	1	0	1
AC079949.1|AC011287.1	1	1	0	1	1	1	1	1	1	1	1	1	0	0	0	0	1	1	1	1	0	0	0	0	0	0	0	1	0	0	0	0	1	1	0	0	1	0	1	1	0	1	0	0	0	0	0	0	0
AC079949.1|AC128709.1	0	0	0	1	1	1	1	1	1	0	0	1	0	0	1	1	0	1	0	1	0	0	1	1	0	0	1	0	0	1	1	1	1	1	1	0	1	0	0	0	1	1	0	0	1	0	0	0	0
AC079949.1|Z82243.1	0	0	0	0	0	0	0	0	1	0	0	0	0	0	0	1	1	1	0	1	0	1	0	0	0	0	0	0	0	0	0	1	0	1	0	1	1	1	0	0	0	1	0	0	0	0	0	0	0
AC079949.1|AC104041.1	1	1	0	1	1	1	1	1	1	1	0	1	0	0	0	1	1	1	0	1	0	1	0	0	0	0	0	0	0	1	0	0	0	1	1	1	1	0	0	0	0	1	0	0	0	0	1	0	0
AC079949.1|AC156455.1	1	1	1	1	1	1	1	1	1	1	1	1	0	0	1	1	0	1	0	1	0	1	1	0	0	1	1	0	0	1	0	1	1	1	0	1	1	1	0	0	1	1	1	0	1	0	0	1	1
AC079949.1|AP001783.1	0	1	0	1	0	1	1	1	1	1	0	1	0	0	1	0	1	1	0	1	1	1	1	1	0	1	1	0	0	1	0	0	1	1	1	1	1	1	1	1	0	1	0	0	0	0	1	0	0
AC079949.1|AC100801.1	1	1	1	1	1	1	1	1	1	1	1	1	0	0	1	1	1	1	0	1	0	1	0	0	0	1	0	1	0	0	0	0	0	1	0	1	0	0	0	1	1	0	1	0	1	0	1	1	0
AC079949.1|PRKAR1B-AS1	0	0	0	0	0	0	0	0	1	0	0	0	0	0	0	0	1	1	0	1	0	1	0	0	0	0	0	0	0	0	0	0	0	1	0	0	0	0	0	0	1	1	0	0	0	0	1	0	0
AC079949.1|AC134312.5	1	0	0	1	1	1	1	1	1	1	0	1	0	0	0	1	1	1	0	1	0	1	0	0	0	0	0	0	0	0	0	0	0	1	0	1	1	0	0	1	1	1	0	0	1	0	1	0	0
AC079949.1|LINC01629	1	1	0	1	1	1	1	1	1	0	1	1	0	0	1	1	1	1	1	0	0	1	0	0	0	1	1	1	0	0	1	0	1	1	0	1	0	0	0	1	1	1	0	0	1	0	0	1	1
AC079949.1|AF165147.1	1	0	1	1	1	1	1	1	1	1	1	1	0	0	1	1	1	1	0	1	1	0	1	1	0	0	1	1	0	1	0	1	1	1	0	1	1	0	0	1	1	1	0	1	1	0	0	0	1
AC079949.1|SMILR	0	0	0	0	0	0	0	0	0	0	0	0	0	0	1	1	0	1	0	1	0	1	0	0	0	1	0	0	0	0	0	0	1	1	1	1	1	0	0	0	0	1	0	0	1	0	0	0	0
AC079949.1|AL355488.1	1	0	0	1	0	0	1	0	1	1	0	0	0	0	0	1	1	1	0	1	0	1	0	0	0	0	0	0	0	1	0	0	0	1	1	1	1	0	0	0	0	1	0	0	0	0	0	0	0
AC079949.1|ZNNT1	0	0	0	0	0	0	0	0	0	0	0	0	0	0	0	0	1	1	0	1	0	1	0	0	0	0	0	0	0	0	0	0	0	1	1	1	1	0	0	0	0	1	0	0	0	0	0	0	0
AC079949.1|AC008011.2	1	0	0	1	0	1	1	1	1	0	1	1	0	0	0	0	1	1	0	1	0	0	0	0	0	0	0	0	0	0	0	0	0	1	0	0	0	0	0	0	0	1	0	0	1	0	0	0	0
AC079949.1|TSPEAR-AS2	1	1	1	1	1	1	1	1	1	1	1	1	0	0	1	1	1	1	0	1	0	1	0	0	0	1	0	0	0	1	1	1	1	1	0	1	1	0	0	1	1	1	0	0	0	0	1	0	1
AC079949.1|LINC00668	1	1	0	1	1	1	1	1	1	1	1	1	0	0	1	1	1	1	0	1	0	1	1	1	0	1	0	0	0	1	0	1	1	1	0	1	1	0	1	1	1	1	0	1	0	0	1	0	0
AC079949.1|AC004585.1	1	0	0	0	0	0	0	1	1	0	0	0	0	0	0	1	1	1	0	1	0	1	0	0	0	1	0	0	0	0	0	0	0	1	0	1	0	1	0	0	0	1	0	0	1	0	0	0	0
AC079949.1|SCAT1	1	1	0	1	1	1	1	1	1	1	0	1	0	0	1	1	1	1	0	1	0	1	0	0	0	1	0	0	0	0	1	0	0	1	1	1	1	0	0	0	0	0	1	0	0	0	1	0	0
AC079949.1|SOX2-OT	1	1	1	1	0	1	1	1	1	1	0	1	0	0	1	1	1	1	0	1	1	1	1	1	0	0	1	0	1	1	0	1	1	1	1	1	1	0	0	1	1	1	0	1	1	0	1	0	1
AC079949.1|AL139246.5	0	0	0	0	0	0	0	0	1	0	0	0	0	0	0	1	1	1	0	1	0	0	0	0	0	0	0	0	0	0	0	0	0	1	1	1	0	0	0	0	0	1	0	0	1	0	0	1	0
AC079949.1|LINC02154	1	1	0	1	1	1	1	1	1	1	1	1	0	0	0	1	1	1	0	1	0	1	0	0	0	1	1	1	0	0	0	1	1	1	1	1	1	0	1	1	1	1	0	0	1	0	1	1	0
AC079949.1|CD44-AS1	0	0	0	0	0	0	0	0	0	0	0	0	0	0	0	0	1	1	0	1	0	0	0	0	0	0	0	0	0	0	0	0	0	1	0	0	1	0	0	0	0	1	0	0	0	0	0	0	0
AC079949.1|IGFL2-AS1	1	0	0	0	1	0	1	0	0	0	0	0	0	0	0	1	1	1	0	1	0	1	1	0	0	0	0	0	0	0	0	1	0	1	0	1	1	1	0	1	0	0	0	0	0	0	0	0	0
AC079949.1|MAFA-AS1	1	1	0	1	1	1	1	0	1	1	1	1	0	0	1	1	0	1	0	1	1	1	0	0	0	1	0	0	0	0	0	0	1	1	0	1	1	0	0	0	0	1	0	0	1	0	1	0	0
AC079949.1|LINC00392	1	1	1	0	1	1	1	1	1	0	1	1	0	0	0	1	1	1	1	1	0	1	0	0	0	1	0	1	0	1	0	1	1	1	1	1	1	1	0	1	1	0	1	0	0	0	1	1	1
AC079949.1|AL589765.4	0	0	0	0	0	0	0	0	1	1	0	0	0	0	0	1	1	1	0	1	0	1	0	1	0	0	0	0	0	1	0	0	0	1	1	1	1	0	0	0	0	1	1	0	0	0	1	0	0
AC079949.1|AL031186.1	1	0	0	0	1	0	1	0	0	0	0	0	0	0	0	1	1	1	0	1	0	1	0	0	0	0	0	0	0	0	0	1	1	1	0	1	1	0	0	0	1	1	0	0	0	0	0	0	1
AC079949.1|AC108488.1	0	0	0	0	0	0	0	0	1	0	0	0	0	0	0	1	1	1	0	1	0	1	0	1	0	1	0	0	0	1	0	0	0	1	1	1	1	0	0	0	0	1	0	0	0	0	0	0	0
AC079949.1|AC023310.4	1	1	1	1	1	1	1	1	1	1	1	1	0	0	1	0	1	1	0	1	1	1	0	1	0	1	1	1	0	1	1	1	1	1	1	1	1	1	0	1	1	1	1	0	1	1	1	1	1
AC079949.1|AL158166.1	1	1	0	0	1	1	1	0	1	1	0	1	0	0	1	1	1	1	0	1	1	1	0	0	0	1	0	0	0	1	1	0	0	1	1	1	1	0	0	1	1	1	0	0	1	0	0	0	0
AC079949.1|U62317.4	1	1	1	1	1	0	1	1	1	0	1	1	0	0	0	1	1	1	0	1	0	1	0	1	0	1	0	0	0	0	0	0	0	1	1	1	1	0	0	0	0	1	0	0	0	0	0	1	1
AC079949.1|LINC01980	1	1	0	1	1	0	1	1	0	0	1	1	0	0	0	0	0	1	1	1	0	0	0	0	0	0	0	0	0	1	0	0	0	1	0	0	1	0	0	0	0	1	0	0	0	0	0	0	0
AC079949.1|LINC01089	0	0	0	0	0	0	0	0	0	0	0	0	0	0	1	1	1	1	0	1	0	1	0	0	0	0	0	0	0	0	0	0	1	1	1	1	0	0	0	0	0	1	0	0	0	0	0	0	0
AC079949.1|ZNF503-AS1	0	0	0	0	0	0	0	0	0	0	0	0	0	0	1	1	0	1	0	1	1	1	1	1	0	1	1	0	0	1	1	1	1	1	1	1	1	1	1	0	0	1	0	0	1	0	1	1	1
AC079949.1|AC132192.2	0	0	0	0	1	0	1	0	0	0	0	1	0	0	1	1	1	1	0	1	0	1	0	0	0	0	0	0	0	1	0	1	1	1	1	1	1	0	0	0	0	1	0	0	0	0	0	0	1
AC079949.1|AL590666.2	0	0	0	0	1	0	0	0	0	0	0	0	0	0	1	0	0	1	0	1	1	0	0	0	0	0	0	0	0	0	0	0	1	1	0	0	0	0	0	0	1	1	0	0	0	0	0	1	0
AC079949.1|AC026355.2	1	0	0	0	1	1	1	1	1	1	0	1	0	0	0	1	1	1	0	1	0	1	1	1	0	0	1	0	1	1	0	1	1	1	1	1	1	0	1	1	1	1	0	0	1	0	0	0	1
AC079949.1|AC010275.1	0	1	0	0	1	1	1	1	1	0	1	0	0	0	1	0	1	1	1	1	0	1	0	0	0	0	0	0	0	0	0	0	1	1	1	0	1	0	0	0	1	1	0	0	0	0	0	0	0
AC079949.1|PLBD1-AS1	0	0	0	0	0	0	0	0	0	0	0	0	0	0	0	1	0	1	0	1	0	1	0	1	0	0	1	0	0	0	0	0	1	1	0	0	0	0	0	0	0	1	0	0	0	0	0	0	1
AC079949.1|G2E3-AS1	1	1	1	1	1	1	1	1	1	1	1	1	0	0	0	1	1	1	1	1	0	0	0	0	0	0	0	0	0	1	0	0	0	1	0	0	0	0	0	1	0	1	0	0	0	0	0	0	0
AC079949.1|AP000695.1	0	1	0	1	1	0	0	0	1	0	0	0	0	0	0	1	1	1	0	1	0	1	0	0	0	1	0	0	0	0	1	0	0	1	1	1	0	0	0	0	1	1	0	0	0	0	1	0	0
AL162413.1|AL021707.8	0	0	1	0	0	0	0	0	0	0	0	0	1	1	1	0	1	1	1	1	1	1	1	0	1	1	0	1	1	1	1	1	0	1	0	1	1	1	1	1	1	1	1	1	0	1	1	0	0
AL162413.1|AC010343.3	0	0	1	0	0	0	0	0	0	0	0	0	1	1	1	0	1	1	1	1	1	1	1	0	1	1	0	1	1	1	1	1	0	1	0	1	1	1	1	1	1	1	0	1	1	1	1	1	0
AL162413.1|LINC02487	0	0	0	0	0	0	0	0	0	0	0	0	1	1	1	0	1	1	1	1	1	1	1	0	1	1	0	1	1	1	1	1	0	1	0	1	1	1	1	1	1	1	1	1	1	1	1	1	0
AL162413.1|VPS9D1-AS1	0	0	0	0	0	0	0	0	0	0	0	0	0	1	0	0	1	0	1	1	0	0	1	0	0	0	0	0	0	0	1	1	0	0	0	0	0	0	0	1	1	1	0	1	0	0	1	0	0
AL162413.1|AC005392.2	0	0	0	0	0	0	0	0	0	0	0	0	0	1	1	0	1	1	1	1	0	1	1	0	1	0	0	1	0	1	1	1	0	1	0	0	0	1	0	1	1	1	1	1	0	1	0	0	0
AL162413.1|AC007785.1	0	0	0	0	0	0	0	0	0	0	0	0	1	1	0	1	1	1	1	1	0	1	1	0	1	1	0	0	0	1	1	1	0	1	0	1	1	1	1	1	1	1	1	1	0	1	1	0	0
AL162413.1|AC107959.3	0	0	1	0	0	0	0	0	0	0	0	0	1	1	1	0	1	1	1	1	1	1	1	0	1	1	0	1	1	1	1	1	0	0	0	1	1	0	1	1	1	1	1	1	0	1	1	0	0
AL162413.1|AC021028.1	0	0	1	0	0	0	0	0	0	0	0	0	1	1	1	0	1	1	1	1	1	1	1	0	1	0	0	1	1	1	1	1	0	1	0	1	1	0	1	1	1	1	1	1	0	1	1	0	0
AL162413.1|CHROMR	0	0	1	0	0	0	0	0	0	0	0	0	1	1	1	0	1	1	1	1	0	1	1	0	1	0	0	0	1	1	1	1	0	0	0	0	1	0	1	1	1	1	0	1	0	0	1	0	0
AL162413.1|AC087612.1	0	0	1	0	0	0	0	0	0	0	0	0	1	1	1	0	1	0	1	1	0	1	1	0	0	0	0	0	0	1	1	1	0	0	0	0	1	0	1	1	1	1	1	1	0	0	1	0	0
AL162413.1|AC004034.1	0	0	1	0	0	0	0	0	0	0	0	0	1	1	1	1	1	1	1	1	1	1	1	0	1	1	0	0	1	1	1	1	0	1	0	1	1	1	1	1	1	1	1	1	0	1	1	0	0
AL162413.1|HAGLROS	0	0	1	0	0	0	0	0	0	0	0	0	1	1	1	0	1	1	1	1	0	1	1	0	1	0	0	1	1	1	1	1	0	1	0	0	1	0	1	1	1	1	0	1	0	0	1	0	0
AL162413.1|LINC00942	0	0	1	0	0	0	0	0	0	0	0	0	1	1	1	1	1	1	1	1	1	1	1	0	1	0	0	1	1	1	1	1	0	1	0	1	1	1	1	1	1	1	1	1	1	1	1	0	0
AL162413.1|AL079303.1	0	0	0	0	0	0	0	0	0	0	0	0	1	1	1	1	1	1	1	1	1	1	1	0	1	1	0	1	1	1	1	1	0	1	0	1	1	1	1	1	1	1	1	1	1	1	1	0	0
AL162413.1|AC018653.3	0	0	1	0	0	0	0	0	0	0	0	0	1	1	1	0	1	1	1	1	0	1	1	0	1	0	0	0	1	1	1	1	0	1	0	1	1	0	1	1	1	1	1	1	0	1	1	0	0
AL162413.1|AC129492.1	0	0	1	0	0	0	0	0	0	0	0	0	1	1	1	0	1	1	1	1	0	1	1	0	1	0	0	1	0	1	1	1	0	1	0	1	1	1	1	1	1	1	1	1	0	0	1	0	0
AL162413.1|MIR503HG	0	0	1	0	0	0	0	0	0	0	0	0	1	1	1	0	1	1	1	1	0	1	1	0	1	1	0	1	1	1	1	1	0	1	0	1	1	1	1	1	1	1	1	1	0	1	1	0	0
AL162413.1|AP005230.1	0	0	1	0	0	0	0	0	0	0	0	0	1	1	1	0	1	1	1	1	1	1	1	0	1	1	0	1	1	1	1	1	0	1	0	1	1	0	1	1	1	1	1	1	0	1	1	0	0
AL162413.1|ATP1B3-AS1	0	0	1	0	0	0	0	0	0	0	0	0	1	1	1	0	1	1	1	1	1	1	1	0	1	0	0	1	0	1	1	1	0	0	0	1	1	1	1	1	1	1	1	1	0	1	1	0	0
AL162413.1|AC124798.1	0	0	1	0	0	0	0	0	0	0	0	0	1	1	1	0	1	1	1	1	1	1	1	0	1	1	0	1	1	1	1	1	0	1	0	1	1	1	1	1	1	1	1	1	0	0	1	0	0
AL162413.1|AC078883.1	0	0	1	0	0	0	0	0	0	0	0	0	1	1	1	0	1	1	1	1	0	1	1	0	1	1	0	1	1	1	1	1	0	1	0	1	1	1	1	1	1	1	1	1	0	1	1	0	0
AL162413.1|LINC02253	0	0	1	0	0	0	0	0	0	0	0	0	1	1	1	1	1	1	1	1	1	1	1	0	1	1	0	1	0	1	1	1	0	1	0	1	1	0	1	1	1	1	1	1	0	1	1	0	0
AL162413.1|AL591501.1	0	0	1	0	0	0	0	0	0	0	0	0	1	1	1	1	1	1	1	1	1	1	1	0	1	1	0	0	1	1	1	1	0	1	0	0	1	1	1	1	1	1	1	1	1	1	1	1	0
AL162413.1|TBILA	0	0	1	0	0	0	0	0	0	0	0	0	1	1	1	0	1	1	1	1	0	1	1	0	1	1	0	1	1	1	1	1	0	1	0	1	1	1	1	1	1	1	1	1	0	1	1	0	0
AL162413.1|AL645608.7	0	0	1	0	0	0	0	0	0	0	0	0	1	1	1	0	1	1	1	1	1	1	1	0	1	1	0	0	1	1	1	1	0	1	0	1	1	1	1	1	1	1	1	1	0	1	1	0	0
AL162413.1|AP003555.1	0	0	1	0	0	0	0	0	0	0	0	0	1	1	1	0	1	1	1	1	1	1	1	0	1	1	0	1	1	1	1	1	0	1	0	1	1	1	1	1	1	1	1	1	0	1	1	0	0
AL162413.1|AC099066.2	0	0	1	0	0	0	0	0	0	0	0	0	1	1	1	1	1	1	1	1	0	1	1	0	1	1	0	1	1	1	1	1	0	1	0	1	1	1	1	1	1	1	1	1	0	1	1	0	0
AL162413.1|AL513123.1	0	0	0	0	0	0	0	0	0	0	0	0	1	1	1	0	1	1	1	1	1	1	1	0	1	1	0	1	1	1	1	1	0	1	0	1	1	1	1	1	1	1	1	1	0	1	1	0	0
AL162413.1|AC136475.3	0	0	1	0	0	0	0	0	0	0	0	0	1	1	1	0	1	1	1	1	0	1	1	0	1	1	0	0	1	1	1	1	0	0	0	0	1	0	1	1	1	1	1	1	0	0	1	0	0
AL162413.1|NCK1-DT	0	0	0	0	0	0	0	0	0	0	0	0	1	1	1	0	1	1	1	1	0	1	1	0	1	0	0	0	0	1	1	1	0	0	0	0	1	0	1	1	1	1	0	1	0	1	1	0	0
AL162413.1|LINC01116	0	0	0	0	0	0	0	0	0	0	0	0	1	1	1	0	1	1	1	1	0	1	1	0	1	0	0	1	1	1	1	1	0	1	0	1	1	0	1	1	1	1	1	1	0	1	1	0	0
AL162413.1|AC105460.1	0	0	1	0	0	0	0	0	0	0	0	0	0	1	1	0	1	0	1	0	0	1	1	0	0	0	0	1	1	0	0	1	0	0	0	1	0	1	1	1	1	1	1	0	1	1	0	0	0
AL162413.1|LINC02560	0	0	0	0	0	0	0	0	0	0	0	0	1	1	1	0	1	1	0	1	0	0	1	0	0	0	0	0	0	1	1	1	0	0	0	0	0	1	0	1	1	1	0	1	1	0	0	0	0
AL162413.1|AL109615.3	0	0	1	0	0	0	0	0	0	0	0	0	1	1	1	1	1	1	1	1	1	1	1	0	1	1	0	1	1	1	1	1	0	1	0	1	1	1	1	1	1	1	1	1	0	1	1	0	0
AL162413.1|AL033397.2	0	0	1	0	0	0	0	0	0	0	0	0	1	1	1	1	1	1	1	1	1	1	1	0	1	1	0	1	1	1	1	1	0	1	0	1	1	0	1	1	1	1	1	1	0	1	1	0	0
AL162413.1|HAGLR	0	0	1	0	0	0	0	0	0	0	0	0	1	1	1	0	1	1	1	1	0	1	1	0	1	0	0	0	1	1	1	1	0	1	0	0	1	0	1	1	1	1	1	1	0	0	1	0	0
AL162413.1|CT69	0	0	0	0	0	0	0	0	0	0	0	0	1	1	1	0	1	1	1	1	0	1	1	0	1	1	0	1	0	1	1	1	0	1	0	0	1	1	1	1	1	1	1	1	1	1	1	0	0
AL162413.1|AL359771.1	0	0	1	0	0	0	0	0	0	0	0	0	1	1	1	0	1	1	1	1	0	1	1	0	1	0	0	1	0	1	1	1	0	1	0	0	1	0	1	1	1	1	0	1	0	0	1	0	0
AL162413.1|AL133330.1	0	0	1	0	0	0	0	0	0	0	0	0	1	1	1	0	1	1	1	1	1	1	1	0	1	1	0	1	0	1	1	1	0	1	0	1	1	1	1	1	1	1	1	1	0	1	1	0	0
AL162413.1|TBX2-AS1	0	0	1	0	0	0	0	0	0	0	0	0	1	1	1	0	1	1	1	1	1	1	1	0	1	1	0	0	1	1	1	1	0	1	0	1	1	1	1	1	1	1	0	1	1	1	1	0	0
AL162413.1|AC254633.1	0	0	0	0	0	0	0	0	0	0	0	0	1	1	1	1	1	0	1	1	1	1	1	0	1	0	0	1	1	1	1	1	0	1	0	1	1	0	1	1	1	1	1	1	0	1	1	0	0
AL162413.1|ERVH48-1	0	0	1	0	0	0	0	0	0	0	0	0	1	1	1	1	1	1	1	1	1	1	1	0	0	1	0	1	1	1	1	1	0	1	0	1	1	1	1	1	1	1	1	1	1	1	1	0	0
AL162413.1|PCED1B-AS1	0	0	1	0	0	0	0	0	0	0	0	0	1	1	0	0	1	1	1	1	0	1	1	0	1	0	0	1	0	1	1	1	0	1	0	1	0	1	1	1	1	1	1	1	0	0	1	0	0
AL162413.1|LINC01436	0	0	1	0	0	0	0	0	0	0	0	0	1	1	1	0	1	1	1	1	0	1	1	0	1	0	0	0	0	1	1	1	0	0	0	1	1	1	1	0	1	1	0	1	0	0	1	0	0
AL162413.1|AP002387.2	0	0	1	0	0	0	0	0	0	0	0	0	1	1	1	0	1	0	1	1	0	1	1	0	0	0	0	1	0	1	1	1	0	1	0	0	1	0	1	1	1	0	0	1	0	0	1	0	0
AL162413.1|LINC02577	0	0	1	0	0	0	0	0	0	0	0	0	1	1	1	0	1	1	1	1	1	1	1	0	1	1	0	1	1	1	1	1	0	1	0	1	1	1	1	1	1	1	1	1	0	1	1	1	0
AL162413.1|AP002336.2	0	0	1	0	0	0	0	0	0	0	0	0	1	1	1	0	1	1	1	1	1	1	1	0	1	1	0	1	1	1	1	1	0	1	0	0	1	1	1	1	1	1	1	1	0	1	1	0	0
AL162413.1|AL357033.4	0	0	0	0	0	0	0	0	0	0	0	0	1	1	1	0	1	1	1	1	0	1	1	0	1	0	0	1	1	1	1	1	0	1	0	1	0	1	1	1	1	1	1	1	0	1	1	0	0
AL162413.1|AL355803.1	0	0	1	0	0	0	0	0	0	0	0	0	1	1	1	0	1	1	1	1	1	1	1	0	1	1	0	1	1	1	1	1	0	1	0	1	1	1	1	1	1	1	1	1	0	1	1	0	0
AL162413.1|DLGAP1-AS2	0	0	1	0	0	0	0	0	0	0	0	0	1	1	1	0	1	1	1	1	1	1	1	0	1	0	0	0	1	1	1	1	0	1	0	0	1	0	1	1	1	1	1	1	0	1	1	0	0
AL162413.1|AP005482.2	0	0	1	0	0	0	0	0	0	0	0	0	1	1	1	1	1	1	1	1	1	1	1	0	0	1	0	0	1	1	1	1	0	1	0	1	1	1	1	1	1	1	1	1	0	1	1	0	0
AL162413.1|AL365181.3	0	0	0	0	0	0	0	0	0	0	0	0	0	1	1	0	1	0	1	1	1	0	1	0	1	0	0	0	1	1	1	1	0	0	0	0	1	0	1	1	1	1	0	1	0	1	1	0	0
AL162413.1|LINC01094	0	0	1	0	0	0	0	0	0	0	0	0	1	1	1	0	1	1	1	1	0	1	1	0	1	1	0	1	1	1	1	1	0	1	0	0	1	1	1	1	1	1	1	1	0	1	1	0	0
AL162413.1|MIAT	0	0	1	0	0	0	0	0	0	0	0	0	1	1	1	0	1	1	1	1	0	1	1	0	1	0	0	0	1	1	1	1	0	1	0	1	1	1	1	1	1	1	0	1	0	1	1	0	0
AL162413.1|AL031600.1	0	0	1	0	0	0	0	0	0	0	0	0	1	1	1	0	1	1	1	1	0	1	1	0	1	1	0	0	1	1	1	1	0	1	0	1	1	1	1	1	1	1	1	1	0	1	1	0	0
AL162413.1|AC084018.1	0	0	1	0	0	0	0	0	0	0	0	0	1	1	1	0	1	1	1	1	0	1	1	0	1	0	0	0	1	1	1	1	0	1	0	1	1	1	1	1	1	1	1	1	0	1	1	0	0
AL162413.1|AC004471.1	0	0	1	0	0	0	0	0	0	0	0	0	1	1	1	1	1	1	1	1	1	1	1	0	1	1	0	1	1	1	1	1	0	1	0	0	1	1	1	1	1	1	1	1	0	1	1	0	0
AL162413.1|AP000695.2	0	0	1	0	0	0	0	0	0	0	0	0	1	1	1	0	1	1	1	1	1	1	1	0	1	1	0	1	1	1	1	1	0	1	0	1	1	0	1	1	1	1	1	1	0	1	1	0	0
AL162413.1|AC004687.1	0	0	1	0	0	0	0	0	0	0	0	0	1	1	1	0	1	1	1	1	0	1	1	0	1	1	0	1	1	1	1	1	0	1	0	1	1	1	1	1	1	1	1	1	0	1	1	0	0
AL162413.1|AC080037.2	0	0	1	0	0	0	0	0	0	0	0	0	1	1	1	1	1	1	1	1	1	1	1	0	1	1	0	1	1	1	1	1	0	1	0	1	1	1	1	1	1	1	1	1	0	1	1	0	0
AL162413.1|LINC02575	0	0	1	0	0	0	0	0	0	0	0	0	1	1	1	0	1	1	1	1	0	1	1	0	1	1	0	1	1	1	1	1	0	1	0	1	1	0	1	1	1	1	1	0	0	1	1	1	0
AL162413.1|BX470102.1	0	0	1	0	0	0	0	0	0	0	0	0	1	1	1	0	1	1	1	1	1	1	1	0	1	0	0	0	1	1	1	1	0	1	0	1	1	0	1	1	1	1	0	1	0	0	1	0	0
AL162413.1|U62317.2	0	0	0	0	0	0	0	0	0	0	0	0	1	1	0	0	1	0	1	1	0	1	1	0	0	0	0	0	0	0	0	0	0	0	0	0	0	0	0	0	1	1	0	0	0	0	1	0	0
AL162413.1|AL513318.2	0	0	0	0	0	0	0	0	0	0	0	0	1	1	1	0	1	1	1	1	0	1	1	0	1	0	0	1	0	1	1	1	0	1	0	0	1	0	1	1	1	1	0	1	0	0	1	0	0
AL162413.1|AC131009.3	0	0	0	0	0	0	0	0	0	0	0	0	1	1	1	0	1	1	1	1	0	1	1	0	1	0	0	1	0	1	1	1	0	0	0	1	1	0	1	1	1	1	1	1	0	0	1	0	0
AL162413.1|HOXC13-AS	0	0	1	0	0	0	0	0	0	0	0	0	1	1	1	0	1	0	1	1	0	1	1	0	1	1	0	1	0	1	1	0	0	1	0	1	1	0	1	1	1	1	1	1	0	0	1	0	0
AL162413.1|DSG1-AS1	0	0	0	0	0	0	0	0	0	0	0	0	1	1	1	0	1	1	1	1	1	1	1	0	1	1	0	1	1	1	1	1	0	1	0	0	1	1	1	1	1	1	0	1	0	0	1	0	0
AL162413.1|AC104031.1	0	0	1	0	0	0	0	0	0	0	0	0	1	1	1	0	1	1	1	1	1	1	1	0	1	1	0	1	1	1	1	1	0	1	0	0	1	1	1	1	1	1	1	1	0	1	1	1	0
AL162413.1|AC090970.2	0	0	1	0	0	0	0	0	0	0	0	0	1	1	1	0	1	1	1	1	1	1	1	0	1	0	0	1	1	1	1	1	0	1	0	0	1	0	1	1	1	1	1	1	0	1	1	0	0
AL162413.1|LINC01614	0	0	1	0	0	0	0	0	0	0	0	0	1	1	1	0	1	0	1	1	0	1	1	0	1	0	0	1	1	1	1	0	0	1	0	0	1	1	1	1	1	1	0	1	0	0	1	0	0
AL162413.1|LBX2-AS1	0	0	1	0	0	0	0	0	0	0	0	0	1	1	1	0	1	0	1	1	0	1	1	0	1	0	0	0	1	1	1	1	0	1	0	0	1	0	1	1	1	1	0	1	0	0	1	0	0
AL162413.1|AC093484.4	0	0	1	0	0	0	0	0	0	0	0	0	1	1	1	0	1	1	1	1	1	1	1	0	1	1	0	1	1	1	1	1	0	1	0	1	1	1	1	1	1	1	1	1	0	1	1	0	0
AL162413.1|BX322562.1	0	0	1	0	0	0	0	0	0	0	0	0	1	1	1	0	1	1	1	1	0	1	1	0	1	1	0	0	1	1	1	1	0	1	0	1	1	1	1	1	1	1	1	1	0	1	1	0	0
AL162413.1|TRPM2-AS	0	0	1	0	0	0	0	0	0	0	0	0	1	1	1	0	1	1	1	1	0	1	1	0	1	0	0	0	1	1	1	1	0	1	0	1	1	0	1	1	1	1	1	1	0	0	1	0	0
AL162413.1|AFAP1-AS1	0	0	1	0	0	0	0	0	0	0	0	0	0	1	1	0	0	1	1	0	0	0	1	0	0	1	0	0	1	1	1	1	0	0	0	1	0	1	0	1	1	1	1	1	0	1	1	1	0
AL162413.1|LINC00393	0	0	1	0	0	0	0	0	0	0	0	0	1	1	1	1	1	1	1	1	1	1	1	0	0	1	0	1	1	1	1	1	0	1	0	1	1	1	1	1	1	1	1	1	0	1	1	0	0
AL162413.1|LINC01010	0	0	1	0	0	0	0	0	0	0	0	0	1	1	1	0	1	1	1	1	1	1	1	0	1	1	0	1	1	1	1	1	0	1	0	1	1	0	1	1	1	1	1	1	1	1	1	0	0
AL162413.1|AC023906.5	0	0	1	0	0	0	0	0	0	0	0	0	1	1	1	0	1	1	1	1	1	1	1	0	0	1	0	0	1	1	1	1	0	1	0	1	1	1	1	1	1	1	1	1	0	1	1	0	0
AL162413.1|DUXAP8	0	0	1	0	0	0	0	0	0	0	0	0	1	1	1	0	1	1	1	1	1	1	1	0	1	1	0	1	1	1	1	1	0	0	0	1	1	0	1	1	1	1	1	1	0	1	1	0	0
AL162413.1|AC026356.1	0	0	1	0	0	0	0	0	0	0	0	0	1	1	1	0	1	1	1	1	0	1	1	0	1	1	0	0	1	1	1	1	0	0	0	0	1	1	1	1	1	1	1	1	0	1	1	0	0
AL162413.1|CCDC144NL-AS1	0	0	1	0	0	0	0	0	0	0	0	0	1	1	1	1	1	0	1	1	1	1	1	0	1	1	0	1	1	1	1	1	0	1	0	1	1	1	1	1	1	1	1	1	0	1	1	0	0
AL162413.1|MIR9-3HG	0	0	1	0	0	0	0	0	0	0	0	0	0	1	1	0	1	1	1	1	1	1	1	0	1	1	0	0	1	1	1	1	0	1	0	1	1	1	1	1	1	1	1	1	0	1	1	0	0
AL162413.1|MELTF-AS1	0	0	1	0	0	0	0	0	0	0	0	0	1	1	1	0	1	1	1	1	0	1	1	0	1	0	0	0	1	1	1	1	0	1	0	0	1	0	1	1	1	1	0	1	0	0	1	0	0
AL162413.1|LINC02163	0	0	1	0	0	0	0	0	0	0	0	0	1	1	1	1	1	1	1	1	1	1	1	0	1	1	0	1	1	1	1	1	0	1	0	1	1	0	1	1	1	1	1	1	0	1	1	0	0
AL162413.1|AC012213.4	0	0	1	0	0	0	0	0	0	0	0	0	1	1	1	0	1	1	1	1	1	1	1	0	1	1	0	1	1	1	1	1	0	1	0	1	1	1	1	1	1	1	1	1	0	1	1	0	0
AL162413.1|AC110619.1	0	0	0	0	0	0	0	0	0	0	0	0	1	1	1	1	1	1	1	1	1	1	1	0	1	1	0	1	1	1	1	1	0	1	0	1	1	1	1	1	1	1	1	1	1	1	1	0	0
AL162413.1|AC138207.4	0	0	1	0	0	0	0	0	0	0	0	0	1	1	1	0	1	1	1	1	0	1	1	0	1	1	0	1	0	1	1	1	0	1	0	0	1	1	1	1	1	1	1	1	0	1	1	0	0
AL162413.1|AC022211.4	0	0	1	0	0	0	0	0	0	0	0	0	1	1	1	0	1	1	1	1	1	1	1	0	1	0	0	1	1	1	1	1	0	1	0	1	1	1	1	1	1	1	1	1	0	1	1	0	0
AL162413.1|AC138028.4	0	0	1	0	0	0	0	0	0	0	0	0	1	1	1	0	1	1	1	1	0	1	1	0	1	1	0	1	1	1	1	1	0	1	0	1	1	1	1	1	1	1	1	1	0	1	1	0	0
AL162413.1|LINC02428	0	0	1	0	0	0	0	0	0	0	0	0	1	1	1	0	1	1	1	1	0	1	1	0	1	0	0	1	1	1	1	1	0	1	0	0	1	0	1	1	1	1	1	1	0	1	1	0	0
AL162413.1|MIR2117HG	0	0	1	0	0	0	0	0	0	0	0	0	1	1	1	0	1	0	1	1	1	1	1	0	1	0	0	0	0	1	1	1	0	1	0	0	1	0	0	1	1	1	0	1	1	1	1	0	0
AL162413.1|AC008649.1	0	0	1	0	0	0	0	0	0	0	0	0	1	1	1	1	1	1	1	1	1	1	1	0	0	1	0	0	1	1	1	1	0	1	0	1	1	1	1	1	1	1	1	1	0	0	1	0	0
AL162413.1|AC068305.2	0	0	1	0	0	0	0	0	0	0	0	0	1	1	1	0	1	1	1	1	1	1	1	0	1	1	0	1	1	1	1	1	0	0	0	1	1	1	1	1	1	1	1	1	1	1	1	0	0
AL162413.1|AC034213.1	0	0	1	0	0	0	0	0	0	0	0	0	1	1	1	0	1	1	1	1	1	1	1	0	1	1	0	1	1	1	1	1	0	1	0	1	1	1	1	1	1	1	1	1	0	1	1	0	0
AL162413.1|LINC02657	0	0	0	0	0	0	0	0	0	0	0	0	1	1	1	0	1	0	1	1	1	1	1	0	0	1	0	1	1	1	1	1	0	1	0	1	1	0	1	1	1	1	1	1	0	1	1	0	0
AL162413.1|NKILA	0	0	1	0	0	0	0	0	0	0	0	0	1	1	1	0	1	0	1	1	0	1	1	0	1	1	0	1	1	1	1	1	0	1	0	1	1	0	1	1	1	1	1	1	0	1	1	0	0
AL162413.1|AC023906.2	0	0	1	0	0	0	0	0	0	0	0	0	1	1	1	0	1	1	1	1	1	1	1	0	0	1	0	1	1	1	1	1	0	0	0	1	1	0	1	1	1	1	0	1	1	1	1	0	0
AL162413.1|AC114956.1	0	0	1	0	0	0	0	0	0	0	0	0	1	1	1	0	1	1	1	1	1	1	1	0	1	0	0	1	1	1	1	1	0	0	0	1	1	0	1	1	1	1	1	1	0	0	1	0	0
AL162413.1|AC015660.2	0	0	1	0	0	0	0	0	0	0	0	0	1	1	1	1	1	1	1	1	0	1	1	0	1	1	0	0	1	1	1	1	0	1	0	1	1	1	1	1	1	1	1	1	1	0	1	0	0
AL162413.1|ATP2A1-AS1	0	0	1	0	0	0	0	0	0	0	0	0	1	1	1	0	1	1	1	1	1	1	1	0	1	1	0	0	1	1	1	1	0	1	0	1	1	0	1	1	1	1	1	1	0	0	1	0	0
AL162413.1|AC073365.1	0	0	1	0	0	0	0	0	0	0	0	0	1	1	1	0	1	0	1	1	0	0	1	0	1	1	0	1	1	1	1	1	0	0	0	1	1	1	0	1	1	1	1	1	1	1	1	0	0
AL162413.1|AC105118.1	0	0	1	0	0	0	0	0	0	0	0	0	1	1	1	1	1	1	1	1	1	1	1	0	1	1	0	1	1	1	1	1	0	1	0	1	1	1	1	1	1	1	1	1	0	1	1	0	0
AL162413.1|AC083964.1	0	0	1	0	0	0	0	0	0	0	0	0	1	1	1	0	1	1	1	1	0	1	1	0	1	0	0	1	1	1	1	1	0	0	0	1	1	1	1	1	1	1	1	1	0	1	1	0	0
AL162413.1|LINC00520	0	0	1	0	0	0	0	0	0	0	0	0	1	1	1	0	1	1	1	1	0	1	1	0	1	1	0	1	1	1	1	1	0	1	0	1	1	1	1	1	1	1	1	1	1	1	1	1	0
AL162413.1|AC092687.3	0	0	1	0	0	0	0	0	0	0	0	0	1	1	1	0	1	1	1	1	0	1	1	0	1	0	0	0	1	1	1	1	0	1	0	0	1	0	1	1	1	1	0	1	0	0	1	0	0
AL162413.1|SNHG12	0	0	0	0	0	0	0	0	0	0	0	0	1	1	1	0	1	0	1	1	0	1	1	0	1	0	0	0	0	1	1	1	0	0	0	0	0	0	1	1	1	1	0	1	0	0	1	0	0
AL162413.1|AL356234.2	0	0	1	0	0	0	0	0	0	0	0	0	1	1	1	1	1	1	1	1	1	1	1	0	1	1	0	1	1	1	1	1	0	1	0	0	1	1	1	1	1	1	0	1	0	1	1	0	0
AL162413.1|LINC01410	0	0	1	0	0	0	0	0	0	0	0	0	1	1	1	0	1	1	1	1	1	1	1	0	1	0	0	1	1	1	1	1	0	1	0	1	1	1	1	1	1	1	1	1	0	1	1	0	0
AL162413.1|AC090204.1	0	0	1	0	0	0	0	0	0	0	0	0	1	1	1	0	1	0	1	1	0	1	1	0	1	1	0	1	0	1	1	1	0	0	0	1	1	0	1	1	1	1	1	1	0	1	1	0	0
AL162413.1|AC073611.1	0	0	1	0	0	0	0	0	0	0	0	0	1	1	1	0	1	1	1	1	0	1	1	0	1	1	0	1	1	1	1	1	0	1	0	1	1	0	1	1	1	1	1	1	0	0	1	0	0
AL162413.1|GAPLINC	0	0	1	0	0	0	0	0	0	0	0	0	1	1	1	0	1	1	1	1	1	1	1	0	1	1	0	0	1	1	1	1	0	1	0	1	1	1	0	1	1	1	1	1	0	1	1	0	0
AL162413.1|KDM4A-AS1	0	0	1	0	0	0	0	0	0	0	0	0	1	1	1	0	1	1	1	1	1	1	1	0	1	0	0	1	1	1	1	1	0	1	0	1	1	0	1	1	1	1	1	1	0	1	1	0	0
AL162413.1|LINC01694	0	0	1	0	0	0	0	0	0	0	0	0	1	1	1	1	1	1	1	1	1	1	1	0	0	1	0	1	1	1	1	1	0	0	0	1	1	1	1	1	1	1	1	1	0	1	1	1	0
AL162413.1|C1RL-AS1	0	0	1	0	0	0	0	0	0	0	0	0	1	1	1	0	1	1	1	1	1	1	1	0	1	1	0	1	1	1	1	1	0	1	0	1	1	0	1	1	1	1	1	1	0	1	1	0	0
AL162413.1|AC104083.1	0	0	1	0	0	0	0	0	0	0	0	0	1	1	1	0	1	0	1	1	0	1	1	0	0	0	0	0	0	1	1	1	0	0	0	0	1	1	1	1	1	1	0	1	0	0	1	0	0
AL162413.1|AC008115.3	0	0	1	0	0	0	0	0	0	0	0	0	1	1	1	0	1	1	1	1	0	1	1	0	1	1	0	0	1	1	1	1	0	1	0	1	1	1	1	1	1	1	0	1	0	1	1	0	0
AL162413.1|AC090152.1	0	0	1	0	0	0	0	0	0	0	0	0	1	1	1	0	1	1	1	1	0	1	1	0	1	1	0	1	1	1	1	1	0	1	0	1	1	0	1	1	1	1	1	1	0	1	1	0	0
AL162413.1|AP003390.1	0	0	0	0	0	0	0	0	0	0	0	0	1	1	1	0	1	0	1	1	1	1	1	0	1	0	0	1	1	1	1	1	0	1	0	0	1	0	1	1	1	1	0	1	0	0	1	0	0
AL162413.1|LINC01322	0	0	1	0	0	0	0	0	0	0	0	0	1	1	1	0	1	1	1	1	0	1	1	0	1	1	0	1	1	1	1	1	0	0	0	1	1	1	1	1	1	1	1	1	1	1	1	0	0
AL162413.1|LINC02100	0	0	1	0	0	0	0	0	0	0	0	0	1	1	1	0	1	1	1	1	1	1	1	0	1	1	0	1	1	1	1	1	0	1	0	0	1	0	1	1	1	1	1	1	0	1	1	0	0
AL162413.1|CCDC18-AS1	0	0	1	0	0	0	0	0	0	0	0	0	1	1	1	0	1	1	1	1	0	1	1	0	1	1	0	0	1	1	1	1	0	1	0	1	1	1	1	1	1	1	1	1	0	1	1	0	0
AL162413.1|LINC01160	0	0	1	0	0	0	0	0	0	0	0	0	1	1	1	0	1	0	1	1	0	1	1	0	1	1	0	0	0	1	1	1	0	1	0	0	1	0	0	1	1	1	1	1	0	1	1	0	0
AL162413.1|AC027031.2	0	0	0	0	0	0	0	0	0	0	0	0	1	1	1	0	1	1	1	1	0	1	1	0	1	0	0	1	1	1	1	1	0	0	0	1	1	0	1	1	1	1	1	1	0	0	1	0	0
AL162413.1|AC007384.1	0	0	1	0	0	0	0	0	0	0	0	0	1	1	1	0	1	0	1	1	0	1	1	0	1	1	0	1	0	1	1	1	0	1	0	1	1	1	1	1	1	1	1	1	0	1	1	0	0
AL162413.1|AL133243.2	0	0	1	0	0	0	0	0	0	0	0	0	1	1	1	0	1	1	1	1	1	1	1	0	1	1	0	0	1	1	1	1	0	1	0	0	1	0	1	1	1	1	1	1	0	1	1	0	0
AL162413.1|ZFPM2-AS1	0	0	1	0	0	0	0	0	0	0	0	0	1	1	1	0	1	1	1	1	0	1	1	0	1	1	0	0	0	1	1	1	0	0	0	1	1	1	1	1	1	1	1	1	0	1	1	0	0
AL162413.1|LINC02820	0	0	1	0	0	0	0	0	0	0	0	0	1	1	1	0	1	1	1	1	1	1	1	0	1	0	0	0	0	1	1	1	0	1	0	0	1	0	1	1	1	1	0	1	0	0	1	0	0
AL162413.1|FOXD3-AS1	0	0	1	0	0	0	0	0	0	0	0	0	1	1	1	1	1	1	1	1	1	1	1	0	1	1	0	0	1	1	1	1	0	1	0	1	1	1	1	1	1	1	1	1	0	1	1	0	0
AL162413.1|AC110285.2	0	0	1	0	0	0	0	0	0	0	0	0	1	1	1	0	1	1	1	1	1	1	1	0	1	1	0	0	1	1	1	1	0	1	0	1	1	1	1	1	1	1	1	1	0	1	1	0	0
AL162413.1|AC012073.1	0	0	1	0	0	0	0	0	0	0	0	0	1	1	1	0	1	1	1	1	1	1	1	0	1	0	0	1	1	1	1	1	0	0	0	0	1	0	1	1	1	1	1	1	0	1	1	0	0
AL162413.1|RUSC1-AS1	0	0	1	0	0	0	0	0	0	0	0	0	1	1	1	0	1	1	1	1	0	1	1	0	1	1	0	1	1	1	1	1	0	1	0	1	1	1	1	1	1	1	1	1	0	0	1	0	0
AL162413.1|AL391427.1	0	0	1	0	0	0	0	0	0	0	0	0	1	1	1	1	1	1	1	1	1	1	1	0	1	0	0	0	1	1	1	1	0	1	0	1	1	1	1	1	1	1	1	1	0	0	1	0	0
AL162413.1|BX322234.2	0	0	1	0	0	0	0	0	0	0	0	0	1	1	1	0	1	1	1	1	1	1	1	0	0	1	0	1	1	1	1	1	0	1	0	1	1	1	1	1	1	1	1	1	1	1	1	1	0
AL162413.1|AC132872.3	0	0	1	0	0	0	0	0	0	0	0	0	1	1	1	0	1	1	1	1	0	1	1	0	1	1	0	1	1	1	1	1	0	1	0	1	1	1	1	1	1	1	1	1	0	1	1	0	0
AL162413.1|AL121832.2	0	0	1	0	0	0	0	0	0	0	0	0	1	1	1	0	1	1	1	1	0	1	1	0	1	0	0	0	1	1	1	1	0	1	0	0	1	0	1	1	1	1	0	1	0	0	1	0	0
AL162413.1|LINC02582	0	0	1	0	0	0	0	0	0	0	0	0	1	1	1	1	1	1	1	1	1	1	1	0	1	1	0	1	1	1	1	1	0	1	0	1	1	1	1	1	1	1	1	1	1	1	1	1	0
AL162413.1|AL035446.1	0	0	0	0	0	0	0	0	0	0	0	0	1	1	1	0	1	0	1	1	0	1	1	0	0	1	0	1	1	1	1	1	0	1	0	1	1	1	1	1	1	1	1	1	0	1	1	0	0
AL162413.1|P3H2-AS1	0	0	1	0	0	0	0	0	0	0	0	0	1	1	1	0	1	1	1	1	1	1	1	0	1	1	0	1	1	1	1	1	0	1	0	1	1	0	1	1	1	1	1	1	1	1	1	1	0
AL162413.1|AC116914.2	0	0	1	0	0	0	0	0	0	0	0	0	1	1	1	0	1	1	1	1	0	1	1	0	1	1	0	0	1	1	1	1	0	1	0	1	1	1	1	1	1	1	1	1	0	1	1	0	0
AL162413.1|AL132712.1	0	0	1	0	0	0	0	0	0	0	0	0	1	1	1	0	1	1	1	1	0	1	1	0	1	0	0	0	1	1	1	1	0	0	0	0	1	0	1	1	1	1	0	1	0	1	1	0	0
AL162413.1|MYOSLID	0	0	0	0	0	0	0	0	0	0	0	0	1	1	1	0	1	0	1	1	0	1	1	0	1	1	0	1	0	1	1	1	0	0	0	1	1	0	1	1	1	1	1	1	0	1	1	0	0
AL162413.1|LINC02570	0	0	1	0	0	0	0	0	0	0	0	0	1	1	1	1	1	1	1	1	1	1	1	0	1	1	0	1	1	1	1	1	0	1	0	1	1	1	1	1	1	1	1	1	1	0	1	1	0
AL162413.1|AC016394.3	0	0	1	0	0	0	0	0	0	0	0	0	1	1	1	0	1	1	1	1	0	1	1	0	1	1	0	1	1	1	1	1	0	1	0	1	1	1	1	1	1	1	1	1	0	1	1	0	0
AL162413.1|AL357033.3	0	0	0	0	0	0	0	0	0	0	0	0	1	1	1	0	1	1	1	1	0	1	1	0	1	1	0	1	1	1	1	1	0	1	0	1	1	1	1	1	1	1	1	1	0	1	1	0	0
AL162413.1|AF127577.3	0	0	1	0	0	0	0	0	0	0	0	0	1	1	1	1	1	1	1	1	1	1	1	0	1	1	0	1	1	1	1	1	0	1	0	1	1	0	1	1	1	1	1	1	0	1	1	0	0
AL162413.1|MIR1915HG	0	0	1	0	0	0	0	0	0	0	0	0	1	1	1	0	1	1	1	1	1	1	1	0	1	1	0	0	1	1	1	1	0	1	0	1	1	1	1	1	1	1	1	1	0	1	1	0	0
AL162413.1|LINC02522	0	0	1	0	0	0	0	0	0	0	0	0	1	1	1	0	1	1	1	1	1	1	1	0	1	1	0	1	1	1	1	0	0	1	0	1	1	1	1	1	1	1	1	1	1	1	1	1	0
AL162413.1|AC114489.2	0	0	1	0	0	0	0	0	0	0	0	0	1	1	1	1	1	1	1	1	1	1	1	0	1	0	0	1	1	1	1	1	0	1	0	0	1	0	1	1	1	1	1	1	0	0	1	0	0
AL162413.1|LINC01518	0	0	0	0	0	0	0	0	0	0	0	0	1	1	1	0	1	0	1	1	0	1	1	0	1	1	0	1	0	1	1	1	0	1	0	1	1	1	1	1	1	1	0	1	0	1	1	1	0
AL162413.1|AC006206.2	0	0	1	0	0	0	0	0	0	0	0	0	1	1	1	1	1	1	1	1	1	1	1	0	1	0	0	1	1	1	1	1	0	1	0	0	1	0	1	1	1	1	0	1	0	1	1	0	0
AL162413.1|AC128709.3	0	0	1	0	0	0	0	0	0	0	0	0	1	1	1	1	1	1	1	1	1	1	1	0	1	1	0	1	1	1	1	1	0	1	0	0	1	1	1	1	1	1	0	1	1	1	1	0	0
AL162413.1|AL357079.1	0	0	1	0	0	0	0	0	0	0	0	0	1	1	1	0	1	1	1	1	1	1	1	0	1	1	0	1	1	1	1	1	0	1	0	1	1	0	1	1	1	1	1	1	0	1	1	0	0
AL162413.1|AC010789.1	0	0	1	0	0	0	0	0	0	0	0	0	1	1	1	1	1	0	1	1	0	1	1	0	1	1	0	0	0	1	1	1	0	0	0	1	1	1	1	1	1	1	1	1	1	1	1	1	0
AL162413.1|AL355312.4	0	0	0	0	0	0	0	0	0	0	0	0	1	1	1	0	1	1	1	1	0	1	1	0	0	1	0	1	0	1	1	1	0	1	0	1	1	1	1	1	1	1	1	1	0	1	1	0	0
AL162413.1|PCAT7	0	0	1	0	0	0	0	0	0	0	0	0	1	1	1	0	1	1	1	1	0	1	1	0	1	1	0	1	1	1	1	1	0	1	0	1	1	0	1	1	1	1	1	1	0	1	1	0	0
AL162413.1|AP001547.1	0	0	1	0	0	0	0	0	0	0	0	0	1	1	1	1	1	0	1	1	1	1	1	0	1	1	0	1	1	1	1	1	0	1	0	1	1	1	1	1	1	1	1	1	0	1	1	1	0
AL162413.1|LINC02041	0	0	1	0	0	0	0	0	0	0	0	0	1	1	1	0	1	1	1	1	0	1	1	0	1	0	0	1	1	1	1	1	0	1	0	0	1	0	1	1	1	1	0	1	0	0	1	0	0
AL162413.1|LINC01269	0	0	0	0	0	0	0	0	0	0	0	0	0	1	1	0	1	1	1	1	0	0	1	0	1	0	0	1	1	1	1	1	0	0	0	1	1	0	1	1	1	1	1	1	1	1	1	1	0
AL162413.1|MSC-AS1	0	0	1	0	0	0	0	0	0	0	0	0	1	1	1	0	1	1	1	1	0	1	1	0	1	0	0	1	0	1	1	1	0	1	0	0	1	0	1	1	1	1	1	1	0	0	1	0	0
AL162413.1|ELFN1-AS1	0	0	1	0	0	0	0	0	0	0	0	0	1	1	1	1	1	1	1	1	1	1	1	0	1	1	0	0	1	1	1	1	0	0	0	0	1	1	1	1	1	1	1	1	1	1	1	0	0
AL162413.1|SCGB1B2P	0	0	1	0	0	0	0	0	0	0	0	0	1	1	1	0	1	1	1	1	0	1	1	0	1	1	0	1	1	1	1	1	0	1	0	1	1	1	1	1	1	1	1	1	0	1	1	0	0
AL162413.1|LINC01748	0	0	0	0	0	0	0	0	0	0	0	0	1	1	1	0	1	1	1	1	0	1	1	0	1	0	0	1	0	1	1	1	0	1	0	0	1	0	1	1	1	1	1	1	0	1	1	0	0
AL162413.1|LINC02561	0	0	1	0	0	0	0	0	0	0	0	0	1	1	1	1	1	1	1	1	1	1	1	0	1	0	0	1	1	1	1	1	0	1	0	0	1	0	1	1	1	1	0	1	0	0	1	0	0
AL162413.1|LINC01176	0	0	0	0	0	0	0	0	0	0	0	0	1	1	1	0	1	1	1	1	0	1	1	0	1	0	0	0	1	1	1	1	0	1	0	0	1	0	1	1	1	1	0	1	0	1	1	0	0
AL162413.1|ACBD3-AS1	0	0	0	0	0	0	0	0	0	0	0	0	1	1	1	0	1	1	1	1	1	1	1	0	1	0	0	1	1	1	1	1	0	1	0	0	1	1	1	1	1	1	1	1	0	1	1	0	0
AL162413.1|AC079949.2	0	0	1	0	0	0	0	0	0	0	0	0	1	1	1	0	1	0	1	1	1	1	1	0	1	1	0	1	1	1	1	1	0	0	0	1	1	1	1	1	1	1	1	1	0	1	1	0	0
AL162413.1|AC128709.2	0	0	1	0	0	0	0	0	0	0	0	0	1	1	1	1	1	1	1	0	1	0	1	0	1	1	0	0	1	1	1	1	0	1	0	0	1	1	0	1	1	1	1	1	0	1	1	0	0
AL162413.1|AP002761.4	0	0	0	0	0	0	0	0	0	0	0	0	1	1	1	0	1	0	1	1	0	1	0	0	1	0	0	0	0	0	1	0	0	0	0	0	0	0	1	1	0	1	0	1	0	1	1	0	0
AL162413.1|AC010980.2	0	0	1	0	0	0	0	0	0	0	0	0	1	1	1	1	1	1	1	1	1	1	1	0	1	1	0	0	1	1	1	1	0	1	0	0	1	1	1	1	1	1	1	1	0	1	1	0	0
AL162413.1|FALEC	0	0	0	0	0	0	0	0	0	0	0	0	1	1	1	1	1	1	1	1	1	1	1	0	1	1	0	1	1	1	1	1	0	1	0	1	1	1	1	1	1	1	1	1	1	1	1	0	0
AL162413.1|AC010731.2	0	0	1	0	0	0	0	0	0	0	0	0	1	1	1	1	1	1	1	1	1	1	1	0	1	0	0	0	1	1	1	1	0	1	0	0	1	0	1	1	1	1	1	1	0	0	1	0	0
AL162413.1|AC093895.2	0	0	1	0	0	0	0	0	0	0	0	0	1	1	1	0	1	1	1	1	1	1	1	0	1	0	0	1	1	1	1	1	0	1	0	0	1	0	1	1	1	1	1	1	0	1	1	0	0
AL162413.1|TYMSOS	0	0	1	0	0	0	0	0	0	0	0	0	1	1	1	1	1	1	1	1	1	1	1	0	1	1	0	0	1	1	1	1	0	1	0	0	1	1	1	1	1	1	1	1	0	0	1	0	0
AL162413.1|LINC01426	0	0	1	0	0	0	0	0	0	0	0	0	1	1	1	0	1	1	1	1	1	1	1	0	1	1	0	1	1	1	1	1	0	0	0	1	1	1	1	1	1	1	1	1	0	1	1	0	0
AL162413.1|LINC01615	0	0	0	0	0	0	0	0	0	0	0	0	1	1	1	0	1	0	1	1	0	0	1	0	1	0	0	1	1	1	1	1	0	0	0	0	1	1	1	1	1	1	0	1	0	1	1	0	0
AL162413.1|AC020916.1	0	0	0	0	0	0	0	0	0	0	0	0	1	1	0	0	1	0	0	1	0	1	0	0	0	0	0	0	0	0	1	1	0	0	0	0	0	0	0	0	1	1	0	1	0	0	1	0	0
AL162413.1|AC109454.3	0	0	1	0	0	0	0	0	0	0	0	0	1	1	1	0	1	1	1	1	0	1	1	0	1	0	0	0	1	1	1	1	0	1	0	0	1	0	1	1	1	1	1	1	0	1	1	1	0
AL162413.1|AL354733.3	0	0	1	0	0	0	0	0	0	0	0	0	1	1	1	0	1	1	1	1	1	1	1	0	1	0	0	1	1	1	1	1	0	1	0	1	1	1	1	1	1	1	1	1	0	1	1	0	0
AL162413.1|AC106799.2	0	0	1	0	0	0	0	0	0	0	0	0	1	1	1	0	1	1	1	1	1	1	1	0	1	0	0	1	1	1	1	1	0	1	0	1	1	0	1	1	1	1	1	1	0	1	1	0	0
AL162413.1|TMEM147-AS1	0	0	1	0	0	0	0	0	0	0	0	0	1	1	1	0	1	1	1	1	0	1	1	0	1	0	0	0	1	1	1	1	0	1	0	1	1	0	1	1	1	1	1	1	0	1	1	0	0
AL162413.1|AC022144.1	0	0	1	0	0	0	0	0	0	0	0	0	1	1	1	1	1	1	1	1	1	1	1	0	1	1	0	0	1	1	1	1	0	1	0	0	1	1	1	1	1	1	1	1	0	0	1	0	0
AL162413.1|GASAL1	0	0	1	0	0	0	0	0	0	0	0	0	1	1	1	0	1	1	1	1	0	1	1	0	1	1	0	1	1	1	1	1	0	1	0	1	1	0	1	1	1	1	1	1	0	1	1	0	0
AL162413.1|PICSAR	0	0	0	0	0	0	0	0	0	0	0	0	1	1	1	0	1	1	1	1	0	0	1	0	0	1	0	0	1	0	1	0	0	0	0	1	1	1	0	0	1	1	1	0	0	1	1	0	0
AL162413.1|AC091729.1	0	0	1	0	0	0	0	0	0	0	0	0	1	1	1	0	1	1	1	1	1	1	1	0	1	1	0	1	1	1	1	1	0	1	0	1	1	1	1	1	1	1	1	1	0	1	1	0	0
AL162413.1|LINC00941	0	0	1	0	0	0	0	0	0	0	0	0	1	1	1	0	1	0	1	1	1	1	1	0	1	0	0	1	1	1	1	1	0	0	0	0	1	0	1	1	1	1	1	1	1	1	1	0	0
AL162413.1|AC083809.1	0	0	1	0	0	0	0	0	0	0	0	0	1	1	1	0	1	1	1	1	0	1	1	0	0	1	0	1	1	1	1	1	0	1	0	1	1	1	1	1	1	1	1	1	1	1	1	0	0
AL162413.1|AC008610.1	0	0	1	0	0	0	0	0	0	0	0	0	1	1	1	1	1	1	1	1	1	1	1	0	1	1	0	1	1	1	1	1	0	1	0	1	1	1	1	1	1	1	1	1	0	1	1	0	0
AL162413.1|AL161785.1	0	0	0	0	0	0	0	0	0	0	0	0	1	1	1	0	1	1	1	1	1	1	1	0	1	1	0	1	1	1	1	1	0	1	0	1	1	1	1	1	1	1	1	1	0	1	1	0	0
AL162413.1|AC106875.1	0	0	1	0	0	0	0	0	0	0	0	0	1	1	1	1	1	1	1	1	1	1	1	0	1	1	0	0	1	1	1	1	0	0	0	1	1	1	1	1	1	1	1	1	1	1	1	1	0
AL162413.1|LINC02454	0	0	1	0	0	0	0	0	0	0	0	0	1	1	1	0	1	1	1	1	1	1	1	0	1	1	0	1	1	1	1	1	0	1	0	1	1	1	1	1	1	1	1	1	1	1	1	0	0
AL162413.1|AC005014.3	0	0	1	0	0	0	0	0	0	0	0	0	1	1	1	1	1	1	1	1	1	1	1	0	1	1	0	1	1	1	1	1	0	1	0	1	1	1	1	1	1	1	1	1	0	1	1	0	0
AL162413.1|KC877982.1	0	0	1	0	0	0	0	0	0	0	0	0	1	1	0	1	1	0	1	1	1	1	1	0	1	1	0	1	1	1	0	1	0	1	0	1	1	0	1	1	1	1	0	1	0	1	1	0	0
AL162413.1|AL512274.1	0	0	0	0	0	0	0	0	0	0	0	0	0	1	1	0	1	1	1	1	0	1	0	0	1	0	0	1	0	1	1	1	0	0	0	0	1	0	0	1	0	1	0	1	0	0	0	0	0
AL162413.1|AC108676.1	0	0	1	0	0	0	0	0	0	0	0	0	1	1	1	1	1	0	1	1	0	1	1	0	1	1	0	1	0	1	1	1	0	0	0	0	1	0	1	1	1	1	1	1	0	1	1	0	0
AL162413.1|AC012065.3	0	0	1	0	0	0	0	0	0	0	0	0	1	1	1	0	1	1	1	1	1	1	1	0	1	1	0	1	1	1	1	1	0	1	0	1	1	1	1	1	1	1	1	1	0	1	1	0	0
AL162413.1|AC018695.6	0	0	1	0	0	0	0	0	0	0	0	0	1	1	1	0	1	1	1	1	1	1	1	0	1	1	0	0	1	1	1	1	0	1	0	0	1	1	1	1	1	1	1	1	0	1	1	0	0
AL162413.1|LINC00839	0	0	1	0	0	0	0	0	0	0	0	0	1	1	1	1	1	1	1	1	0	1	1	0	0	1	0	1	1	1	1	1	0	0	0	1	1	0	1	1	1	1	1	1	1	0	1	0	0
AL162413.1|AP001207.3	0	0	0	0	0	0	0	0	0	0	0	0	0	1	1	0	1	1	1	1	0	1	1	0	1	1	0	1	0	1	1	1	0	1	0	0	1	0	1	1	1	1	1	1	0	1	1	0	0
AL162413.1|LINC02195	0	0	1	0	0	0	0	0	0	0	0	0	1	1	1	0	1	1	1	1	0	1	1	0	1	1	0	1	1	1	1	1	0	1	0	1	1	1	1	1	1	1	1	1	0	1	1	0	0
AL162413.1|AL138789.1	0	0	1	0	0	0	0	0	0	0	0	0	1	1	1	0	1	1	1	1	1	1	1	0	1	0	0	0	1	1	0	1	0	1	0	0	1	1	1	1	1	1	1	1	1	1	1	0	0
AL162413.1|AL583808.1	0	0	1	0	0	0	0	0	0	0	0	0	1	1	1	0	1	1	1	1	1	1	1	0	1	0	0	1	0	1	1	1	0	1	0	1	1	0	1	1	1	1	1	1	0	1	1	0	0
AL162413.1|AC048341.2	0	0	1	0	0	0	0	0	0	0	0	0	1	1	1	0	1	1	1	1	0	1	1	0	1	1	0	1	0	1	1	1	0	1	0	1	1	1	1	1	1	1	1	1	0	1	1	0	0
AL162413.1|LINC00460	0	0	1	0	0	0	0	0	0	0	0	0	1	1	1	0	1	1	1	1	1	1	1	0	1	1	0	1	1	1	1	1	0	1	0	1	1	0	1	1	1	1	1	1	0	1	1	0	0
AL162413.1|AC116407.2	0	0	1	0	0	0	0	0	0	0	0	0	1	1	1	0	1	1	1	1	0	1	1	0	1	1	0	1	1	1	1	1	0	1	0	1	1	1	1	1	1	1	1	1	0	0	1	0	0
AL162413.1|LNCAROD	0	0	0	0	0	0	0	0	0	0	0	0	0	1	1	0	1	1	1	1	1	0	1	0	1	1	0	1	1	1	1	0	0	1	0	1	0	1	1	1	1	1	1	1	0	1	1	1	0
AL162413.1|AC124852.1	0	0	1	0	0	0	0	0	0	0	0	0	1	1	1	0	1	1	1	1	1	1	1	0	1	0	0	0	1	1	1	1	0	1	0	1	1	0	1	1	1	1	0	1	0	0	1	0	0
AL162413.1|U62317.1	0	0	0	0	0	0	0	0	0	0	0	0	1	1	0	0	1	1	1	1	0	0	0	0	0	0	0	0	0	1	1	0	0	0	0	0	1	0	0	0	1	1	1	0	0	0	1	0	0
AL162413.1|LINC01063	0	0	1	0	0	0	0	0	0	0	0	0	1	1	1	1	1	1	1	1	1	1	1	0	1	0	0	1	1	1	1	1	0	1	0	0	1	0	1	1	1	1	1	1	0	1	1	0	0
AL162413.1|ZNF710-AS1	0	0	0	0	0	0	0	0	0	0	0	0	1	1	1	0	1	1	1	1	0	1	1	0	1	1	0	1	1	1	1	1	0	1	0	1	1	1	1	1	1	1	1	1	0	1	1	0	0
AL162413.1|AL391244.2	0	0	1	0	0	0	0	0	0	0	0	0	1	1	1	0	1	1	1	1	0	1	1	0	1	0	0	0	1	1	1	1	0	1	0	0	1	0	1	1	1	1	1	1	0	1	1	0	0
AL162413.1|AC122685.1	0	0	0	0	0	0	0	0	0	0	0	0	1	1	1	0	1	1	1	1	1	0	1	0	0	0	0	1	1	1	1	1	0	1	0	1	1	0	0	1	1	1	0	1	0	1	1	0	0
AL162413.1|KCNMB2-AS1	0	0	0	0	0	0	0	0	0	0	0	0	1	1	1	0	1	1	1	1	1	1	1	0	1	0	0	0	0	1	1	1	0	1	0	0	1	0	1	1	1	1	0	1	0	0	1	0	0
AL162413.1|AL021707.6	0	0	0	0	0	0	0	0	0	0	0	0	1	1	1	0	1	1	1	1	0	1	1	0	1	0	0	0	0	1	1	1	0	1	0	0	1	0	1	1	1	1	0	1	0	0	1	0	0
AL162413.1|AC019080.4	0	0	1	0	0	0	0	0	0	0	0	0	1	1	1	1	1	1	1	1	1	1	1	0	1	1	0	1	0	1	1	1	0	1	0	0	1	0	1	1	1	1	0	1	1	0	1	0	0
AL162413.1|FEZF1-AS1	0	0	1	0	0	0	0	0	0	0	0	0	1	1	1	1	1	1	1	1	1	1	1	0	1	0	0	1	1	1	1	1	0	1	0	1	1	0	1	1	1	1	1	1	0	1	1	0	0
AL162413.1|LINC00592	0	0	1	0	0	0	0	0	0	0	0	0	1	1	1	0	1	1	1	1	1	1	1	0	1	1	0	1	1	1	1	1	0	1	0	1	1	1	1	1	1	1	0	1	0	0	1	0	0
AL162413.1|BOK-AS1	0	0	1	0	0	0	0	0	0	0	0	0	1	1	1	1	1	1	1	1	1	1	1	0	0	1	0	1	1	1	1	1	0	1	0	1	1	1	1	1	1	1	1	1	1	1	1	1	0
AL162413.1|C5orf66-AS1	0	0	0	0	0	0	0	0	0	0	0	0	0	1	1	0	1	1	1	1	1	0	1	0	1	0	0	0	1	1	1	1	0	1	0	0	1	1	0	1	1	1	0	1	0	0	0	1	0
AL162413.1|AC012236.1	0	0	1	0	0	0	0	0	0	0	0	0	1	1	1	0	1	1	1	1	0	1	1	0	1	0	0	1	0	1	1	1	0	1	0	1	1	1	1	1	1	1	1	1	0	1	1	0	0
AL162413.1|HLA-DQB1-AS1	0	0	1	0	0	0	0	0	0	0	0	0	1	1	1	0	1	1	1	1	0	1	1	0	1	1	0	1	1	1	1	1	0	1	0	1	1	1	1	1	1	1	1	1	0	1	1	0	0
AL162413.1|AC091182.2	0	0	0	0	0	0	0	0	0	0	0	0	1	1	1	0	1	0	1	1	0	1	0	0	1	0	0	0	0	1	1	0	0	0	0	0	1	1	1	1	1	1	1	1	0	1	1	0	0
AL162413.1|AC025575.2	0	0	1	0	0	0	0	0	0	0	0	0	1	1	1	0	1	1	1	1	0	0	0	0	0	0	0	1	0	1	1	1	0	0	0	0	1	0	0	1	1	1	0	1	0	0	1	0	0
AL162413.1|AC147651.2	0	0	1	0	0	0	0	0	0	0	0	0	1	1	0	1	1	1	1	1	1	1	1	0	1	1	0	1	1	1	1	1	0	1	0	1	1	1	1	1	1	1	1	1	1	1	1	0	0
AL162413.1|AC144831.1	0	0	0	0	0	0	0	0	0	0	0	0	1	1	1	0	1	1	1	1	0	1	1	0	1	1	0	1	1	1	1	1	0	1	0	1	1	1	1	1	1	1	1	1	1	1	1	0	0
AL162413.1|AC104695.4	0	0	1	0	0	0	0	0	0	0	0	0	1	1	1	0	1	1	1	1	0	1	1	0	1	1	0	1	1	1	1	1	0	1	0	1	1	0	1	1	1	1	0	1	0	1	1	0	0
AL162413.1|AC027796.4	0	0	1	0	0	0	0	0	0	0	0	0	1	1	1	0	1	1	1	1	0	1	1	0	1	1	0	0	0	1	1	1	0	1	0	1	1	1	1	1	1	1	1	1	0	1	1	0	0
AL162413.1|LINC02298	0	0	1	0	0	0	0	0	0	0	0	0	1	1	1	0	1	1	1	1	1	1	1	0	1	0	0	0	1	1	1	1	0	1	0	1	1	0	1	1	1	1	1	0	0	1	1	0	0
AL162413.1|LINC01004	0	0	1	0	0	0	0	0	0	0	0	0	1	1	1	0	1	1	1	1	1	1	1	0	1	1	0	1	1	1	1	1	0	1	0	1	1	1	1	1	1	1	1	1	0	1	1	0	0
AL162413.1|AC055822.1	0	0	1	0	0	0	0	0	0	0	0	0	1	1	1	0	1	1	1	1	0	1	1	0	1	1	0	1	1	1	1	1	0	1	0	1	1	1	1	1	1	1	1	1	0	1	1	0	0
AL162413.1|AC020765.2	0	0	1	0	0	0	0	0	0	0	0	0	1	1	1	1	1	1	1	1	1	1	1	0	1	1	0	0	1	1	1	1	0	1	0	1	1	1	1	1	1	1	0	1	0	1	1	0	0
AL162413.1|AC004148.1	0	0	1	0	0	0	0	0	0	0	0	0	1	1	1	0	1	1	1	1	0	1	1	0	1	1	0	1	0	1	1	1	0	1	0	1	1	1	1	1	1	1	1	1	0	1	1	0	0
AL162413.1|AC012368.1	0	0	1	0	0	0	0	0	0	0	0	0	1	1	1	0	1	1	1	1	1	1	1	0	1	1	0	1	1	1	1	1	0	1	0	1	1	1	1	1	1	1	0	1	0	1	1	0	0
AL162413.1|AL359091.4	0	0	1	0	0	0	0	0	0	0	0	0	1	1	1	0	1	1	1	1	0	1	1	0	1	0	0	1	1	1	1	1	0	1	0	1	1	0	1	1	1	1	1	1	0	1	1	0	0
AL162413.1|CFAP58-DT	0	0	1	0	0	0	0	0	0	0	0	0	1	1	1	0	1	1	1	1	0	1	1	0	0	1	0	1	0	1	1	1	0	1	0	1	1	1	1	1	1	1	1	1	0	1	1	0	0
AL162413.1|MIR155HG	0	0	1	0	0	0	0	0	0	0	0	0	1	1	1	0	1	1	1	1	0	1	1	0	1	1	0	1	1	1	1	1	0	1	0	1	1	1	1	1	1	1	1	1	0	1	1	0	0
AL162413.1|HOXC-AS1	0	0	1	0	0	0	0	0	0	0	0	0	1	1	1	0	1	1	1	1	1	1	1	0	1	1	0	1	1	1	1	1	0	1	0	1	1	1	1	1	1	1	1	1	0	1	1	0	0
AL162413.1|AC104088.1	0	0	1	0	0	0	0	0	0	0	0	0	1	1	1	0	1	1	1	1	0	1	1	0	1	0	0	1	1	1	1	1	0	1	0	1	1	0	1	1	1	1	1	1	0	0	1	0	0
AL162413.1|AC009118.2	0	0	1	0	0	0	0	0	0	0	0	0	1	1	1	1	1	1	1	1	1	1	1	0	1	0	0	1	1	1	1	1	0	1	0	1	1	0	1	1	1	1	1	1	0	1	1	0	0
AL162413.1|NFE4	0	0	1	0	0	0	0	0	0	0	0	0	0	1	1	0	1	1	1	1	1	1	1	0	1	1	0	1	1	1	1	1	0	1	0	1	1	1	1	1	1	1	1	1	1	1	1	1	0
AL162413.1|ADGRD1-AS1	0	0	1	0	0	0	0	0	0	0	0	0	1	1	1	1	1	0	1	1	0	1	1	0	1	1	0	1	0	1	1	1	0	1	0	1	1	1	1	1	1	1	0	1	0	1	1	1	0
AL162413.1|AL365181.2	0	0	1	0	0	0	0	0	0	0	0	0	1	1	1	0	1	1	1	1	1	1	1	0	1	0	0	1	1	1	1	1	0	1	0	1	1	0	1	1	1	1	1	1	0	1	1	1	0
AL162413.1|AC022031.2	0	0	1	0	0	0	0	0	0	0	0	0	1	1	1	0	1	1	1	1	1	1	1	0	1	0	0	1	1	1	1	1	0	1	0	0	1	0	1	1	1	1	0	1	0	1	1	0	0
AL162413.1|LINC01679	0	0	1	0	0	0	0	0	0	0	0	0	1	1	1	0	1	1	1	1	0	1	1	0	1	1	0	0	0	1	1	1	0	1	0	1	1	1	1	1	1	1	1	1	0	1	1	0	0
AL162413.1|LINC01842	0	0	1	0	0	0	0	0	0	0	0	0	1	1	1	0	1	1	1	1	1	1	1	0	1	0	0	1	1	1	1	1	0	1	0	1	1	1	1	1	1	1	1	1	0	1	1	1	0
AL162413.1|TSPEAR-AS1	0	0	1	0	0	0	0	0	0	0	0	0	1	1	1	0	1	1	1	1	0	1	1	0	1	1	0	1	1	1	1	1	0	1	0	1	1	0	1	1	1	1	1	1	0	1	1	0	0
AL162413.1|AC011287.1	0	0	1	0	0	0	0	0	0	0	0	0	1	1	1	0	1	1	1	1	0	1	1	0	1	0	0	1	0	1	1	1	0	1	0	0	1	0	1	1	1	1	0	1	0	0	1	0	0
AL162413.1|AC128709.1	0	0	1	0	0	0	0	0	0	0	0	0	1	1	1	1	1	1	1	1	1	1	1	0	1	0	0	1	1	1	1	1	0	1	0	0	1	1	1	1	1	1	1	1	0	1	1	0	0
AL162413.1|Z82243.1	0	0	1	0	0	0	0	0	0	0	0	0	1	1	1	0	1	1	1	1	1	1	1	0	1	0	0	1	1	1	1	1	0	1	0	1	1	1	1	1	1	1	1	1	0	0	1	0	0
AL162413.1|LINC01605	0	0	0	0	0	0	0	0	0	0	0	0	1	1	1	0	1	0	0	1	0	1	0	0	1	0	0	0	0	1	1	0	0	0	0	0	0	1	1	1	1	1	0	1	0	1	1	0	0
AL162413.1|AC104041.1	0	0	1	0	0	0	0	0	0	0	0	0	1	1	1	1	1	1	1	1	1	1	1	0	1	0	0	1	1	1	1	1	0	1	0	1	1	0	1	1	1	1	1	1	0	1	1	0	0
AL162413.1|AP003352.1	0	0	1	0	0	0	0	0	0	0	0	0	1	1	1	0	1	1	1	1	0	1	1	0	1	1	0	1	0	1	1	1	0	1	0	1	1	0	1	1	1	1	1	1	0	1	1	0	0
AL162413.1|AC156455.1	0	0	1	0	0	0	0	0	0	0	0	0	1	1	1	0	1	1	1	1	0	1	1	0	1	1	0	1	1	1	1	1	0	1	0	1	1	1	1	1	1	1	1	1	1	1	1	0	0
AL162413.1|AP001783.1	0	0	1	0	0	0	0	0	0	0	0	0	1	1	1	0	1	1	1	1	1	1	1	0	1	1	0	1	1	1	1	1	0	1	0	1	1	1	1	1	1	1	0	1	0	1	1	0	0
AL162413.1|AC100801.1	0	0	1	0	0	0	0	0	0	0	0	0	1	1	1	1	1	0	1	1	0	1	0	0	1	1	0	1	0	1	1	1	0	1	0	1	1	1	1	1	1	1	1	0	0	1	1	1	0
AL162413.1|PRKAR1B-AS1	0	0	1	0	0	0	0	0	0	0	0	0	1	1	1	0	1	1	1	1	0	1	1	0	1	1	0	0	1	1	1	1	0	1	0	1	1	1	1	1	1	1	1	1	0	1	1	0	0
AL162413.1|AC008735.2	0	0	1	0	0	0	0	0	0	0	0	0	1	1	1	0	1	1	1	1	0	1	1	0	1	0	0	0	0	1	1	1	0	1	0	0	1	1	1	1	1	1	1	1	0	0	1	0	0
AL162413.1|AC134312.5	0	0	1	0	0	0	0	0	0	0	0	0	1	1	1	0	1	1	1	1	0	1	1	0	1	1	0	1	1	1	1	1	0	1	0	1	1	1	1	1	1	1	0	1	0	1	1	0	0
AL162413.1|LINC01629	0	0	1	0	0	0	0	0	0	0	0	0	1	1	1	1	1	0	1	1	1	1	1	0	1	1	0	1	0	1	1	1	0	0	0	1	1	1	1	1	1	1	1	1	0	1	1	1	0
AL162413.1|AF165147.1	0	0	1	0	0	0	0	0	0	0	0	0	1	1	1	1	1	1	1	1	1	1	1	0	1	0	0	1	1	1	1	1	0	1	0	1	1	0	1	1	1	1	0	1	1	0	1	0	0
AL162413.1|SMILR	0	0	0	0	0	0	0	0	0	0	0	0	0	1	1	0	1	1	1	1	1	1	1	0	1	1	0	1	1	1	1	1	0	1	0	1	1	1	1	1	1	1	1	1	1	1	1	0	0
AL162413.1|AL355488.1	0	0	1	0	0	0	0	0	0	0	0	0	1	1	1	0	1	1	1	1	1	1	1	0	1	1	0	0	1	1	1	1	0	1	0	1	1	1	1	1	1	1	1	1	0	1	1	0	0
AL162413.1|ZNNT1	0	0	1	0	0	0	0	0	0	0	0	0	1	1	1	0	1	1	1	1	0	1	1	0	1	1	0	1	0	1	1	1	0	1	0	1	1	0	1	1	1	1	1	1	0	1	1	0	0
AL162413.1|AC008011.2	0	0	1	0	0	0	0	0	0	0	0	0	1	1	1	0	1	1	1	1	1	1	1	0	1	0	0	0	0	1	1	1	0	1	0	1	1	1	1	1	1	1	1	1	0	0	1	0	0
AL162413.1|TSPEAR-AS2	0	0	1	0	0	0	0	0	0	0	0	0	1	1	1	0	1	1	1	1	0	1	1	0	1	1	0	1	1	1	1	1	0	1	0	1	1	0	1	1	1	1	1	1	0	1	1	0	0
AL162413.1|LINC00668	0	0	1	0	0	0	0	0	0	0	0	0	1	1	1	0	1	1	1	1	0	1	1	0	1	1	0	0	1	1	1	1	0	0	0	1	1	0	1	1	1	1	1	1	0	1	1	0	0
AL162413.1|AC004585.1	0	0	1	0	0	0	0	0	0	0	0	0	1	1	1	0	1	1	1	1	1	1	1	0	1	1	0	1	1	1	1	1	0	1	0	1	0	1	1	1	1	1	1	1	0	1	1	0	0
AL162413.1|SCAT1	0	0	1	0	0	0	0	0	0	0	0	0	1	1	1	0	1	1	1	1	0	1	1	0	1	1	0	1	1	1	1	1	0	1	0	1	1	1	1	1	1	1	1	1	0	1	1	0	0
AL162413.1|SOX2-OT	0	0	1	0	0	0	0	0	0	0	0	0	1	1	1	1	1	1	1	1	1	1	1	0	1	0	0	1	1	1	1	1	0	1	0	1	1	1	1	1	1	1	1	1	0	1	1	0	0
AL162413.1|AL139246.5	0	0	1	0	0	0	0	0	0	0	0	0	1	1	1	0	1	1	1	1	0	1	1	0	1	1	0	1	1	1	1	1	0	1	0	1	1	1	1	1	1	1	1	1	0	1	1	0	0
AL162413.1|LINC02154	0	0	1	0	0	0	0	0	0	0	0	0	1	1	1	0	1	1	1	1	0	1	0	0	1	1	0	1	0	1	1	1	0	1	0	1	1	1	1	1	1	1	1	1	0	1	1	1	0
AL162413.1|CD44-AS1	0	0	1	0	0	0	0	0	0	0	0	0	1	1	1	0	1	1	1	1	0	1	1	0	1	1	0	0	0	1	1	1	0	1	0	1	1	1	1	1	1	1	1	1	0	0	1	0	0
AL162413.1|IGFL2-AS1	0	0	0	0	0	0	0	0	0	0	0	0	1	1	0	0	1	1	1	1	0	1	1	0	1	1	0	0	0	1	1	1	0	1	0	1	1	1	1	1	1	1	1	1	0	0	1	0	0
AL162413.1|MAFA-AS1	0	0	1	0	0	0	0	0	0	0	0	0	1	1	1	1	1	1	1	1	1	1	1	0	1	1	0	1	1	1	1	1	0	1	0	1	1	1	1	1	1	1	1	1	0	1	1	0	0
AL162413.1|LINC00392	0	0	1	0	0	0	0	0	0	0	0	0	1	1	0	1	1	0	1	1	1	1	1	0	1	1	0	1	1	1	1	1	0	1	0	1	1	1	0	1	1	1	1	1	0	1	1	1	0
AL162413.1|AL589765.4	0	0	1	0	0	0	0	0	0	0	0	0	1	1	1	0	1	1	1	1	0	1	1	0	1	1	0	0	1	1	1	1	0	1	0	1	1	1	1	1	1	1	1	1	0	1	1	0	0
AL162413.1|AL031186.1	0	0	1	0	0	0	0	0	0	0	0	0	1	1	1	0	1	1	1	1	1	1	1	0	1	1	0	1	1	1	1	1	0	1	0	1	1	1	1	1	1	1	1	1	0	1	1	0	0
AL162413.1|AC108488.1	0	0	1	0	0	0	0	0	0	0	0	0	1	1	1	0	1	1	1	1	0	1	1	0	1	1	0	1	1	1	1	1	0	1	0	1	1	1	1	1	1	1	1	1	0	1	1	0	0
AL162413.1|AC023310.4	0	0	1	0	0	0	0	0	0	0	0	0	1	1	1	0	1	0	1	1	1	1	1	0	1	1	0	1	1	1	1	1	0	1	0	1	1	1	1	1	1	1	1	1	0	1	1	1	0
AL162413.1|AL158166.1	0	0	1	0	0	0	0	0	0	0	0	0	1	1	1	0	1	0	1	1	1	1	1	0	1	1	0	1	1	1	1	1	0	1	0	1	1	1	1	1	1	1	1	1	0	1	1	0	0
AL162413.1|U62317.4	0	0	1	0	0	0	0	0	0	0	0	0	1	1	1	0	1	1	1	1	0	1	1	0	1	1	0	1	1	1	1	1	0	1	0	1	1	1	1	1	1	1	1	1	0	1	1	0	0
AL162413.1|LINC01980	0	0	1	0	0	0	0	0	0	0	0	0	1	1	1	0	1	1	1	1	0	1	1	0	0	0	0	0	0	1	1	1	0	0	0	0	1	0	0	1	1	1	0	1	0	0	1	0	0
AL162413.1|LINC01089	0	0	1	0	0	0	0	0	0	0	0	0	1	1	1	0	1	1	1	1	0	1	1	0	1	0	0	0	1	1	1	1	0	1	0	1	1	1	1	1	1	1	1	1	0	1	1	0	0
AL162413.1|ZNF503-AS1	0	0	0	0	0	0	0	0	0	0	0	0	1	1	1	1	1	1	1	1	1	1	1	0	1	1	0	1	1	1	1	1	0	1	0	1	1	1	1	1	1	1	1	1	1	1	1	1	0
AL162413.1|AC132192.2	0	0	1	0	0	0	0	0	0	0	0	0	1	1	1	0	1	1	1	1	0	1	1	0	1	1	0	1	1	1	1	1	0	1	0	1	1	1	1	1	1	1	1	1	0	1	1	0	0
AL162413.1|AL590666.2	0	0	1	0	0	0	0	0	0	0	0	0	1	1	1	0	1	1	1	1	1	1	1	0	1	0	0	0	1	1	1	1	0	0	0	0	1	0	1	1	1	1	0	1	0	1	1	0	0
AL162413.1|AC026355.2	0	0	1	0	0	0	0	0	0	0	0	0	1	1	1	1	1	1	1	1	1	1	1	0	1	1	0	1	1	1	1	1	0	1	0	1	1	1	1	1	1	1	1	1	0	1	1	0	0
AL162413.1|SNHG25	0	0	1	0	0	0	0	0	0	0	0	0	1	1	1	0	1	1	1	1	0	1	1	0	1	0	0	1	1	1	1	1	0	1	0	1	1	1	1	1	1	1	0	1	0	1	1	0	0
AL162413.1|AC010275.1	0	0	1	0	0	0	0	0	0	0	0	0	1	1	1	0	1	1	1	1	0	1	1	0	1	0	0	0	1	1	1	1	0	0	0	0	1	0	1	1	1	1	0	1	0	0	1	0	0
AL162413.1|PLBD1-AS1	0	0	0	0	0	0	0	0	0	0	0	0	0	1	1	0	1	1	1	1	0	1	1	0	1	1	0	1	0	1	1	1	0	0	0	0	1	0	1	1	1	1	1	1	0	1	1	0	0
AL162413.1|G2E3-AS1	0	0	1	0	0	0	0	0	0	0	0	0	1	1	1	0	1	1	1	1	1	1	1	0	1	0	0	1	0	1	1	1	0	1	0	0	1	0	1	1	1	1	0	1	0	1	1	0	0
AL162413.1|AP000695.1	0	0	1	0	0	0	0	0	0	0	0	0	1	1	1	0	1	1	1	1	0	1	1	0	1	1	0	1	1	1	1	1	0	1	0	1	1	0	1	1	1	1	1	1	0	1	1	0	0
AL021707.8|AC010343.3	1	1	1	1	1	1	1	1	1	1	1	1	1	1	1	0	1	1	0	0	1	0	0	0	0	1	1	0	1	0	0	0	1	1	1	1	1	1	1	1	1	0	0	0	1	1	1	1	1
AL021707.8|LINC02487	0	0	0	0	1	0	0	0	0	0	0	0	1	1	1	1	1	1	1	1	1	0	1	1	0	1	1	1	0	0	1	1	1	1	1	1	0	1	0	0	0	0	1	1	1	1	0	1	1
AL021707.8|AC005392.2	0	0	0	0	0	0	0	0	0	0	0	0	0	0	1	0	0	1	1	1	0	0	0	0	0	0	1	0	0	0	0	0	1	0	1	0	0	0	0	0	0	0	0	0	1	0	0	1	1
AL021707.8|AC007785.1	1	1	0	1	1	0	1	1	1	1	1	1	1	0	0	1	1	1	0	0	0	1	1	0	1	0	1	0	0	1	1	0	0	1	0	1	1	1	1	1	1	0	0	1	1	0	1	1	1
AL021707.8|AC107959.3	0	1	1	0	1	1	0	1	1	0	1	1	0	1	0	0	0	0	0	0	1	0	0	1	0	1	1	0	1	0	0	0	1	0	1	1	0	0	0	0	0	0	1	0	0	1	1	1	1
AL021707.8|AC021028.1	0	1	1	0	0	1	0	1	1	1	1	1	0	1	1	0	1	1	1	0	1	1	1	1	0	0	1	0	0	1	1	0	0	0	1	1	0	0	0	0	1	0	1	1	0	1	1	1	1
AL021707.8|AC087612.1	1	1	1	1	1	1	1	1	1	1	1	1	1	1	0	0	0	0	1	0	0	0	1	1	0	0	0	0	0	1	1	0	1	0	0	0	1	0	0	0	0	0	1	0	0	0	1	1	0
AL021707.8|AC004034.1	0	1	1	0	0	1	0	1	1	1	1	1	1	1	1	1	0	1	1	0	1	0	1	1	0	1	1	0	1	1	1	0	1	0	1	1	1	0	0	0	1	0	1	0	1	1	1	1	1
AL021707.8|HAGLROS	1	1	1	0	1	1	1	1	1	1	1	1	1	1	1	1	1	1	1	0	0	1	0	0	1	0	0	0	1	1	0	0	0	0	1	0	1	0	0	0	0	0	0	1	1	0	1	1	1
AL021707.8|LINC00942	1	1	1	1	1	1	1	1	1	1	1	1	0	1	1	1	1	1	0	0	1	1	1	1	0	0	1	0	1	1	1	0	1	1	1	1	1	0	0	1	1	0	1	1	1	1	1	1	1
AL021707.8|AL079303.1	0	0	0	0	0	0	0	0	0	0	0	0	0	1	1	1	0	1	1	0	1	0	1	1	1	1	1	1	1	1	1	0	1	0	1	0	1	0	1	1	0	0	0	1	1	1	0	1	1
AL021707.8|AC018653.3	0	0	0	0	0	0	1	0	1	0	0	1	0	1	0	0	0	0	1	0	0	0	0	0	0	0	0	0	1	0	1	0	0	0	0	0	1	0	1	0	0	0	0	1	0	0	0	1	0
AL021707.8|AC129492.1	1	1	1	0	1	0	0	1	0	1	0	1	1	1	1	0	1	1	1	0	0	0	1	0	0	0	1	1	0	1	1	1	1	0	1	1	0	0	0	1	0	0	0	1	1	0	1	1	1
AL021707.8|MIR503HG	1	1	1	1	1	1	1	1	1	1	1	1	1	1	0	0	1	1	1	0	0	1	0	1	0	1	0	1	1	1	1	0	1	1	0	1	1	0	1	1	0	0	1	1	1	1	1	1	0
AL021707.8|AP005230.1	0	1	1	0	0	0	1	1	1	0	0	1	1	1	1	1	1	1	1	0	1	1	1	1	0	1	1	1	1	0	1	0	0	0	1	0	1	0	0	1	1	0	0	0	1	0	1	0	0
AL021707.8|ATP1B3-AS1	1	1	1	1	0	1	1	0	1	1	0	1	0	1	0	0	0	1	1	0	0	1	1	0	0	0	0	0	0	0	1	0	1	0	0	0	1	0	1	0	0	0	0	0	0	0	0	0	0
AL021707.8|AC124798.1	0	1	1	1	0	0	0	0	0	0	0	1	0	1	1	1	1	1	1	0	1	1	1	1	0	1	1	0	1	1	0	0	1	1	1	0	1	0	0	1	1	0	0	0	1	0	1	1	1
AL021707.8|AC078883.1	1	1	1	1	0	1	0	1	1	0	0	1	1	1	0	0	0	1	1	0	0	0	0	1	0	0	1	0	1	1	1	0	1	0	1	0	0	0	1	1	0	0	0	0	1	0	1	1	0
AL021707.8|LINC02253	1	1	1	1	0	1	1	1	1	1	1	1	1	1	1	1	0	1	1	0	1	0	0	1	1	1	1	1	0	1	1	0	1	1	1	1	1	0	1	1	0	0	1	1	0	1	1	1	1
AL021707.8|AL591501.1	1	1	1	1	1	1	1	1	1	1	1	1	0	1	1	1	1	1	1	0	1	0	1	1	1	0	1	0	1	1	1	1	1	1	1	0	1	1	1	1	1	0	1	1	1	1	1	1	1
AL021707.8|TBILA	1	1	1	1	0	1	0	1	1	1	0	1	1	1	0	1	1	1	1	0	0	1	0	0	0	1	1	0	0	1	0	0	1	0	0	1	1	0	1	0	0	0	0	1	1	1	1	0	0
AL021707.8|AL645608.7	0	1	0	0	0	0	0	1	1	0	0	1	0	1	0	1	0	0	1	0	1	0	1	1	0	0	0	0	1	0	0	0	1	0	0	1	1	0	1	0	0	0	0	1	1	1	1	1	0
AL021707.8|AP003555.1	1	1	1	1	1	1	0	0	1	1	1	1	1	1	0	0	1	1	1	0	1	1	1	1	0	1	0	0	1	1	1	0	0	0	1	1	1	0	1	1	1	0	0	1	1	0	1	1	0
AL021707.8|AC099066.2	1	1	1	1	1	1	0	0	1	1	1	1	1	0	1	1	1	1	0	0	0	1	0	1	1	1	1	1	1	1	1	0	0	1	1	1	1	0	1	1	1	0	1	0	1	1	1	1	0
AL021707.8|AL513123.1	1	1	0	1	1	1	1	1	1	1	1	1	0	1	1	1	1	1	1	0	1	1	0	1	1	1	1	1	1	1	1	0	1	0	1	1	1	0	1	1	0	0	0	0	1	1	1	1	0
AL021707.8|AC136475.3	0	0	1	0	0	1	0	1	0	1	1	1	0	1	0	0	0	0	0	0	0	0	1	1	0	0	1	0	1	1	0	0	1	0	1	0	0	0	0	0	0	0	0	0	0	0	1	1	0
AL021707.8|LINC01116	1	1	0	0	1	1	1	0	1	0	1	1	1	0	1	0	1	0	1	0	0	1	0	0	0	0	0	1	0	0	0	0	0	0	0	1	0	0	1	0	0	0	0	1	1	0	1	0	0
AL021707.8|AC105460.1	1	1	1	1	1	1	1	1	1	1	1	1	0	0	1	1	0	0	1	0	0	0	1	1	0	0	1	1	1	0	0	0	1	0	0	1	0	1	1	0	0	0	0	0	1	1	0	1	1
AL021707.8|AL109615.3	1	1	1	1	1	1	1	0	1	1	1	1	1	1	1	1	1	0	0	0	1	1	1	1	0	1	1	1	1	1	1	1	1	0	0	1	1	0	1	1	1	0	0	0	1	0	1	1	0
AL021707.8|AL033397.2	0	1	1	1	1	1	1	1	1	1	0	1	1	1	1	1	1	1	0	0	1	0	1	1	0	0	1	0	1	1	1	0	1	0	0	1	1	0	1	1	1	0	0	1	1	0	1	1	1
AL021707.8|HAGLR	1	1	1	0	1	1	1	0	1	0	0	1	1	1	1	0	1	1	1	0	0	1	0	0	0	0	0	0	0	1	0	0	1	0	1	0	1	0	0	0	0	0	0	0	0	0	1	1	0
AL021707.8|CT69	0	0	0	0	1	0	0	1	0	0	0	1	0	0	1	0	1	0	1	0	0	0	1	0	0	1	1	0	0	1	1	0	1	0	1	0	0	0	0	0	0	0	0	0	1	1	1	1	0
AL021707.8|AL359771.1	1	1	0	1	1	1	1	1	1	0	1	1	0	1	1	0	1	1	1	0	0	0	1	0	0	0	1	1	0	0	0	0	0	0	1	0	1	0	0	0	0	0	0	0	0	0	0	1	0
AL021707.8|AL133330.1	1	1	1	1	1	1	0	0	1	1	0	1	1	1	0	0	1	0	1	0	1	1	1	0	0	1	1	0	0	1	1	0	0	0	0	1	1	0	1	0	1	0	1	1	1	0	1	1	0
AL021707.8|TBX2-AS1	0	1	1	1	1	1	1	0	1	1	1	1	1	1	1	1	1	1	1	1	0	0	1	1	0	0	1	0	1	1	1	0	1	0	1	1	1	0	1	1	1	0	0	1	1	0	1	1	1
AL021707.8|AC254633.1	0	0	0	0	0	0	0	0	0	0	0	0	0	1	1	1	0	0	1	0	1	0	1	1	0	0	1	0	1	1	1	0	1	0	1	1	1	0	0	1	0	0	0	1	1	1	1	1	1
AL021707.8|PCED1B-AS1	0	0	1	0	0	0	0	0	1	0	1	0	0	1	0	0	0	0	1	0	0	0	0	1	0	0	0	0	0	1	1	0	0	0	1	0	0	0	1	0	1	0	0	1	1	0	1	1	0
AL021707.8|LINC01436	1	1	1	1	0	1	0	1	1	1	0	1	0	1	1	0	0	1	0	0	0	0	1	1	0	0	1	0	0	1	0	0	1	0	0	0	1	1	0	0	1	0	0	0	0	0	1	1	0
AL021707.8|LINC02577	1	1	0	1	0	1	1	1	1	1	1	1	1	1	1	1	1	0	1	0	1	1	0	1	1	1	1	1	1	0	1	0	0	0	0	0	1	0	1	0	1	0	0	1	0	1	1	1	0
AL021707.8|AP002336.2	0	1	1	0	1	1	0	0	1	0	0	1	0	1	0	0	1	1	1	0	1	1	1	0	0	1	1	1	1	1	1	0	0	0	1	0	0	1	1	1	1	0	0	1	0	1	1	0	0
AL021707.8|AL357033.4	0	0	0	0	0	0	0	0	0	0	0	0	0	0	1	0	0	1	0	0	0	0	0	1	0	0	1	1	1	1	1	0	0	0	1	1	0	0	0	0	0	0	0	0	1	1	0	1	1
AL021707.8|AL355803.1	0	1	1	1	1	1	1	0	1	0	1	1	1	1	1	1	1	1	0	0	1	0	1	1	0	1	1	0	1	1	1	1	1	0	1	1	1	1	0	0	1	0	1	0	1	1	1	1	1
AL021707.8|DLGAP1-AS2	0	1	1	1	0	1	0	0	1	0	1	1	1	1	1	1	1	1	0	0	1	0	1	0	0	0	1	0	1	1	0	0	1	0	0	0	0	0	0	1	1	0	0	0	1	0	0	1	1
AL021707.8|AP005482.2	0	1	1	1	0	1	1	1	1	0	1	1	1	1	1	1	0	1	1	0	0	1	1	1	0	1	1	0	1	1	1	0	0	0	1	1	1	0	0	1	1	0	1	0	1	1	1	1	1
AL021707.8|AL365181.3	0	1	0	0	1	0	0	0	1	0	0	1	0	0	1	0	0	0	0	0	1	0	1	0	1	0	0	0	1	1	0	0	1	0	1	0	0	0	0	1	1	0	0	0	0	1	0	1	0
AL021707.8|LINC01094	0	1	1	0	1	0	0	0	0	0	0	1	0	1	1	0	1	1	1	0	0	1	1	0	0	0	1	1	1	1	1	0	0	0	1	0	1	0	1	1	0	0	0	1	1	0	1	1	0
AL021707.8|MIAT	1	1	1	1	0	1	1	1	1	1	1	0	1	1	0	1	0	1	1	1	0	0	1	1	0	0	1	0	1	1	1	0	1	0	1	1	0	0	1	0	1	0	0	1	1	0	1	1	1
AL021707.8|AL031600.1	1	1	1	1	0	1	1	0	1	1	0	1	1	1	1	0	0	1	1	1	0	1	1	0	0	0	1	0	1	1	1	0	1	0	0	1	1	1	1	0	1	0	0	1	1	1	1	1	0
AL021707.8|AC084018.1	0	1	0	1	0	0	1	0	1	0	0	0	0	1	1	0	0	0	1	0	0	0	1	0	0	0	0	0	1	1	0	0	1	0	0	0	0	0	1	1	0	0	0	0	1	0	1	0	1
AL021707.8|AC004471.1	0	1	1	0	1	1	0	1	1	0	1	1	1	1	1	1	1	1	0	0	1	1	1	1	0	1	1	1	1	1	1	0	0	0	1	0	1	0	0	1	1	0	0	0	1	0	1	1	0
AL021707.8|AP000695.2	0	1	1	1	1	1	1	0	1	1	1	1	1	1	1	1	1	1	1	0	1	1	0	0	0	1	1	1	1	1	1	0	0	0	1	1	1	0	0	0	1	0	1	0	1	0	1	1	0
AL021707.8|AC004687.1	1	0	1	1	0	0	1	0	1	1	1	1	1	1	1	1	1	1	1	1	0	1	0	1	0	1	1	0	1	0	1	0	1	1	1	1	0	1	1	1	0	0	1	1	1	1	1	1	1
AL021707.8|AC080037.2	0	1	1	0	0	1	0	1	0	0	0	1	0	1	0	1	0	0	1	0	1	0	1	1	0	1	1	0	1	1	1	0	1	0	1	1	0	0	0	0	1	0	0	0	1	1	1	1	0
AL021707.8|LINC02575	1	1	1	1	1	1	1	1	1	0	1	1	1	1	1	0	1	0	1	1	0	1	1	1	1	1	0	1	1	1	1	1	1	1	0	1	1	0	1	1	1	0	1	0	0	1	1	1	1
AL021707.8|BX470102.1	0	1	0	0	0	0	0	0	1	0	0	1	0	1	0	0	0	1	0	0	0	0	0	0	0	0	0	0	1	0	1	0	1	0	1	0	0	0	0	0	0	0	0	0	0	0	1	0	0
AL021707.8|AC131009.3	0	0	0	0	0	0	0	0	1	0	0	1	1	0	0	1	0	0	1	0	0	1	1	0	0	0	1	0	0	0	0	0	0	0	0	0	0	0	0	0	0	0	0	0	1	0	1	1	0
AL021707.8|HOXC13-AS	1	1	1	0	1	1	1	1	1	1	1	1	1	1	1	0	0	0	0	0	0	1	0	0	1	1	0	1	0	1	1	0	0	1	1	1	0	0	1	0	0	0	0	1	1	0	1	1	0
AL021707.8|DSG1-AS1	0	0	0	0	0	0	0	0	0	0	0	0	0	1	1	1	0	1	1	0	1	0	1	0	0	0	1	1	0	1	0	0	1	0	1	0	0	0	0	0	0	0	0	1	1	0	0	1	1
AL021707.8|AC104031.1	1	1	0	0	0	0	0	1	1	0	1	1	0	1	1	0	1	0	0	0	1	1	0	0	0	1	1	0	0	1	1	0	1	0	1	0	1	0	0	0	0	0	1	0	1	1	1	1	1
AL021707.8|AC090970.2	0	1	0	0	1	0	0	1	1	0	1	1	0	1	1	1	1	1	1	0	1	1	1	1	0	0	1	0	1	1	1	0	1	0	1	0	0	0	1	0	0	0	0	0	1	1	1	1	1
AL021707.8|LINC01614	1	1	1	1	1	1	1	1	1	1	1	1	1	1	0	0	1	0	1	0	0	1	1	1	0	0	1	0	1	1	1	0	0	0	1	0	1	0	1	1	1	0	0	1	0	0	1	0	0
AL021707.8|AC093484.4	0	1	1	1	1	0	1	1	1	1	0	1	1	1	0	0	0	0	1	1	1	0	0	0	0	0	0	0	0	0	1	0	1	0	0	1	1	0	0	0	0	0	0	0	1	0	1	1	0
AL021707.8|BX322562.1	0	0	0	0	1	0	0	0	0	0	1	0	0	1	0	0	1	0	0	0	0	1	0	1	0	0	1	0	1	0	1	0	0	0	1	1	0	0	0	0	0	0	0	0	1	0	1	1	0
AL021707.8|TRPM2-AS	1	1	1	1	1	1	1	1	1	1	1	1	1	1	1	1	1	1	0	0	0	0	1	0	0	0	1	0	1	1	0	0	1	0	1	0	1	0	0	0	0	0	0	0	1	0	0	1	1
AL021707.8|AFAP1-AS1	1	1	1	1	1	1	1	1	1	1	1	1	0	1	0	1	0	1	0	0	0	0	1	0	0	1	1	0	1	1	1	1	1	0	1	1	0	1	0	0	1	0	1	0	0	1	0	1	0
AL021707.8|LINC01010	0	1	1	0	1	1	0	1	1	1	1	1	0	1	1	1	1	1	1	0	1	0	1	0	1	1	1	0	1	1	1	0	1	0	1	0	1	0	1	1	1	0	0	1	1	0	1	1	1
AL021707.8|AC023906.5	1	1	1	0	1	1	1	1	1	1	1	1	1	1	1	0	0	1	1	0	1	1	1	0	0	0	1	0	1	1	1	0	1	0	0	1	1	0	1	0	1	0	1	0	1	1	0	1	0
AL021707.8|DUXAP8	1	1	1	1	1	1	1	1	1	1	1	1	1	1	1	0	0	1	1	0	1	1	1	0	0	1	1	1	1	1	1	0	1	0	1	1	1	0	1	0	1	0	0	0	1	1	1	1	0
AL021707.8|AC026356.1	0	1	1	1	0	1	0	0	1	1	1	1	0	1	0	1	1	0	1	0	0	0	1	1	0	0	1	0	1	1	1	0	1	0	1	0	0	0	0	1	1	0	0	0	0	0	0	1	1
AL021707.8|CCDC144NL-AS1	1	1	1	1	0	1	0	1	1	1	1	1	1	1	1	1	1	0	1	1	1	1	1	0	1	1	1	1	1	1	1	0	1	0	0	1	1	1	1	1	1	0	1	1	1	1	1	1	0
AL021707.8|MIR9-3HG	0	1	1	1	1	1	1	1	1	1	1	1	0	1	1	1	0	1	0	0	1	0	1	1	1	1	1	0	1	1	1	0	1	1	1	1	1	1	0	1	1	0	1	0	0	1	0	1	1
AL021707.8|LINC02163	1	1	1	1	1	1	1	1	1	1	1	1	1	1	1	1	1	1	1	0	1	1	1	0	0	0	1	0	1	1	1	1	1	0	1	1	1	0	1	1	1	0	0	1	0	0	1	1	1
AL021707.8|AC012213.4	1	1	1	1	1	1	1	1	1	1	1	1	1	1	1	0	1	1	0	0	0	1	1	0	1	1	0	1	1	1	1	0	1	1	1	1	1	0	1	1	1	0	1	0	0	1	1	1	0
AL021707.8|AC110619.1	0	0	0	0	0	0	0	0	0	0	0	0	1	1	1	1	0	1	1	1	1	1	1	1	0	1	1	0	1	1	1	1	1	1	1	1	0	0	1	1	0	0	1	1	1	1	0	1	1
AL021707.8|AC138207.4	1	1	1	0	1	0	0	0	1	0	1	1	0	1	1	1	1	1	1	0	0	0	0	1	0	0	1	0	0	1	1	0	0	0	1	0	0	0	0	0	0	0	0	0	1	0	1	1	1
AL021707.8|AC022211.4	0	1	1	0	1	0	0	1	1	0	1	1	1	1	1	1	0	0	1	0	1	1	1	0	0	0	0	0	1	1	1	0	1	0	0	1	1	0	1	1	0	0	0	0	1	1	0	1	0
AL021707.8|AC138028.4	0	1	1	0	1	0	1	0	1	1	0	1	1	1	0	0	0	1	1	0	0	1	0	0	0	1	0	1	0	0	1	0	1	0	0	1	1	0	1	0	0	0	1	0	1	1	1	1	0
AL021707.8|LINC02428	1	1	1	1	1	1	1	1	1	1	1	1	1	1	1	0	1	1	1	0	0	0	0	0	0	0	1	1	0	0	1	0	1	0	1	0	0	0	0	1	1	0	0	0	1	0	1	1	1
AL021707.8|MIR2117HG	0	1	0	0	0	1	0	1	1	1	1	1	0	1	1	1	1	0	1	0	1	1	1	1	0	0	1	0	0	0	1	0	1	0	1	0	1	0	0	0	0	0	0	0	1	1	1	0	0
AL021707.8|AC008649.1	1	1	1	1	1	1	0	1	1	1	1	1	1	1	1	1	1	1	0	0	1	0	1	1	0	0	1	0	1	1	0	0	1	0	1	1	1	0	1	1	1	0	1	1	1	0	1	1	1
AL021707.8|AC068305.2	0	1	1	1	0	1	0	1	1	0	1	1	0	1	1	0	1	1	1	0	1	1	1	1	0	1	1	0	1	1	1	0	1	0	1	1	1	0	1	1	0	0	1	1	1	1	1	1	1
AL021707.8|AC034213.1	1	1	1	1	1	1	1	1	1	1	1	1	1	1	0	1	1	1	1	1	1	1	1	1	1	1	1	1	1	1	1	1	1	1	1	1	1	0	0	1	1	0	1	0	1	1	1	1	0
AL021707.8|LINC02657	0	1	0	0	0	0	0	1	1	0	1	1	0	1	0	0	1	0	0	0	1	1	0	0	0	1	0	0	1	0	1	0	0	0	1	1	0	0	1	0	0	0	1	0	1	1	1	1	0
AL021707.8|NKILA	1	1	1	1	0	1	0	0	1	1	1	1	1	1	0	0	1	0	1	0	0	1	0	0	0	1	0	1	1	1	1	0	0	0	1	1	0	0	1	0	1	0	0	1	1	0	1	1	0
AL021707.8|AC023906.2	0	0	1	0	1	0	0	1	1	1	1	1	0	0	1	1	0	1	0	0	0	0	0	0	0	0	1	1	1	1	1	0	1	0	0	1	1	0	1	0	0	0	0	0	1	1	0	1	1
AL021707.8|AC114956.1	0	1	1	1	1	1	1	1	1	1	0	1	0	1	1	0	1	0	1	0	1	0	1	0	0	0	1	0	0	0	0	0	0	0	0	1	1	0	0	0	0	0	0	0	0	0	0	0	0
AL021707.8|AC015660.2	1	1	1	1	1	1	1	1	1	1	1	1	0	1	1	1	0	1	0	0	0	0	1	1	0	1	1	0	1	1	1	0	1	0	1	1	1	1	0	1	1	0	0	0	1	0	0	1	1
AL021707.8|ATP2A1-AS1	0	1	1	0	0	0	0	0	1	0	1	0	0	1	1	1	1	1	0	0	0	1	1	1	0	0	1	0	1	0	1	0	0	0	1	1	0	0	1	1	0	0	0	0	1	0	0	1	0
AL021707.8|AC073365.1	1	1	1	1	1	1	1	1	1	1	1	1	0	1	1	0	0	0	1	0	0	0	1	1	0	1	0	1	1	1	0	0	1	0	1	1	1	1	0	1	0	0	0	0	1	1	0	0	1
AL021707.8|AC105118.1	1	1	1	1	1	1	1	0	1	1	1	1	0	1	1	1	1	1	0	0	1	1	1	0	0	0	0	0	1	1	1	0	1	1	0	1	1	0	1	1	1	0	1	0	1	0	1	1	1
AL021707.8|AC083964.1	0	1	1	0	0	1	0	0	0	1	1	1	1	1	0	1	1	1	1	0	0	1	0	1	0	0	1	0	1	1	1	0	1	0	1	1	0	1	1	0	0	0	0	0	0	0	1	1	1
AL021707.8|LINC00520	1	1	1	1	1	1	0	1	1	1	1	1	1	0	1	0	1	1	1	0	0	1	0	0	1	1	1	1	0	1	1	0	1	0	1	1	0	0	1	1	1	0	0	1	1	0	1	1	0
AL021707.8|AC092687.3	0	0	0	0	0	0	0	0	0	0	1	0	1	1	0	0	1	0	1	0	0	1	0	0	0	0	0	0	1	1	1	0	0	0	0	0	0	0	0	1	0	0	0	0	1	0	1	1	0
AL021707.8|AL356234.2	1	1	1	1	0	1	0	1	1	1	1	1	1	1	1	1	0	1	0	0	1	0	0	1	1	0	1	1	0	1	1	0	1	0	1	0	1	0	0	0	1	0	0	0	1	0	0	1	1
AL021707.8|LINC01410	0	1	1	0	0	0	0	1	1	0	1	1	0	1	1	1	0	1	1	0	1	0	1	1	0	0	0	1	1	1	1	0	1	0	1	0	0	0	0	1	1	0	0	0	1	0	1	1	1
AL021707.8|AC090204.1	0	1	0	1	0	1	0	0	1	0	1	0	0	1	1	1	0	0	0	0	0	0	1	1	0	1	1	1	0	1	0	0	1	0	0	1	0	0	0	0	1	0	0	0	1	0	0	1	0
AL021707.8|AC073611.1	0	0	1	0	0	0	0	0	0	0	1	1	1	1	1	0	1	0	1	0	0	1	0	0	0	0	1	0	1	0	1	0	0	0	0	0	0	0	1	0	0	0	0	0	1	0	1	1	0
AL021707.8|GAPLINC	1	1	1	1	1	1	0	1	1	1	1	1	1	1	1	1	1	1	1	1	0	1	1	1	0	1	1	0	1	1	1	0	1	0	1	1	1	0	0	1	1	0	1	1	1	0	1	1	1
AL021707.8|KDM4A-AS1	0	1	1	0	0	1	1	1	1	1	0	1	1	1	1	1	1	1	1	0	1	1	1	1	0	0	1	0	1	1	1	0	1	0	1	1	1	0	1	1	1	0	0	1	0	1	1	0	0
AL021707.8|LINC01694	1	1	1	1	1	1	1	1	1	1	1	1	0	1	1	1	0	0	1	0	1	0	1	1	0	1	1	0	1	1	1	1	1	0	1	1	1	0	0	0	1	0	1	0	1	1	1	1	1
AL021707.8|C1RL-AS1	0	1	1	0	0	0	1	0	1	1	0	1	0	1	0	0	0	0	1	0	1	0	1	1	0	0	1	0	1	0	1	0	0	0	1	1	1	0	1	0	1	0	0	1	1	0	1	1	0
AL021707.8|AC008115.3	0	1	1	0	0	1	0	1	1	0	0	1	0	1	0	0	0	1	1	0	0	1	1	1	0	0	1	0	0	1	1	0	0	0	1	0	0	0	0	1	0	0	0	1	0	0	1	1	1
AL021707.8|AC090152.1	0	1	1	1	0	1	0	1	1	1	1	1	1	1	1	0	1	1	1	0	0	1	0	1	0	1	1	1	1	1	1	0	1	0	1	1	0	0	1	1	1	0	1	1	1	1	1	1	0
AL021707.8|AP003390.1	0	0	0	0	0	0	0	1	0	0	0	1	1	1	0	0	1	0	1	0	0	0	1	0	0	0	1	1	0	1	0	0	0	0	1	0	0	0	1	0	0	0	0	0	1	0	1	0	0
AL021707.8|LINC01322	1	1	0	1	1	1	1	1	1	1	1	1	1	1	1	0	1	1	1	0	0	1	0	0	0	1	1	1	1	0	1	0	1	0	1	1	1	1	1	1	0	0	1	0	1	1	1	1	1
AL021707.8|LINC02100	1	1	1	1	1	1	1	1	1	1	1	1	1	1	0	1	1	1	1	0	1	1	0	1	0	0	1	1	1	1	1	0	0	1	1	0	1	0	1	0	1	0	0	1	1	1	1	1	1
AL021707.8|CCDC18-AS1	0	1	0	0	0	0	0	0	1	0	0	1	0	1	0	0	0	1	1	0	0	1	0	0	0	0	1	0	1	1	1	0	1	0	1	1	0	0	1	1	0	0	0	0	0	1	0	1	0
AL021707.8|LINC01160	1	1	0	1	1	1	1	1	1	1	1	1	1	1	0	0	0	0	1	0	0	0	1	0	0	0	0	0	0	1	1	0	0	1	0	0	1	0	0	1	0	0	1	0	0	1	1	1	1
AL021707.8|AC027031.2	0	0	0	0	0	0	0	0	0	0	0	1	0	1	1	1	0	0	0	0	0	0	1	1	0	0	0	0	1	1	0	0	0	0	0	1	0	0	1	1	0	0	0	0	1	0	1	1	0
AL021707.8|AC007384.1	0	1	1	0	1	0	0	0	1	1	1	1	0	1	0	0	1	0	1	0	0	0	1	1	0	1	1	0	0	1	1	0	1	0	1	1	0	1	1	1	1	0	1	1	0	1	1	1	1
AL021707.8|AL133243.2	0	0	1	0	0	0	0	0	0	0	0	1	0	1	0	0	1	1	1	0	1	0	1	1	0	0	1	0	1	1	0	0	0	0	1	0	1	0	0	1	1	0	0	0	0	1	0	1	0
AL021707.8|ZFPM2-AS1	1	1	1	1	1	1	1	1	1	1	1	1	0	1	1	0	0	0	0	0	0	0	0	0	0	1	1	0	0	0	0	0	0	0	0	1	1	0	1	0	0	0	1	0	1	1	1	1	0
AL021707.8|LINC02820	0	0	1	0	0	0	0	0	0	1	0	1	1	1	0	1	0	1	1	0	1	0	1	0	0	0	0	0	0	1	0	0	0	0	1	0	1	0	0	0	1	0	0	0	0	0	0	0	0
AL021707.8|FOXD3-AS1	1	1	1	1	1	1	1	1	1	1	1	1	0	1	1	1	1	1	0	0	1	0	1	0	0	0	1	0	1	1	1	1	1	0	1	0	1	0	0	1	1	0	1	0	0	1	1	1	1
AL021707.8|AC110285.2	1	1	1	1	0	1	1	1	1	1	0	1	1	1	1	1	1	1	1	1	1	1	1	1	1	1	1	0	1	1	1	0	1	1	1	1	1	0	1	1	1	0	0	1	1	1	1	1	1
AL021707.8|RUSC1-AS1	0	1	1	0	0	0	0	0	1	0	0	0	1	1	0	0	0	1	1	1	0	1	1	0	0	0	0	0	1	1	1	0	1	0	0	1	1	0	1	1	0	0	0	0	1	0	1	1	0
AL021707.8|AL391427.1	1	1	1	1	0	1	1	1	1	1	1	1	0	1	1	1	1	1	0	1	1	0	1	1	0	0	1	0	1	1	1	1	1	1	1	1	1	0	0	1	0	0	0	1	1	0	1	1	1
AL021707.8|AC132872.3	0	1	1	1	0	1	1	0	1	0	1	1	1	1	0	0	0	1	1	0	0	1	0	1	0	1	0	0	0	1	1	0	1	0	1	1	1	0	1	1	0	0	0	1	0	1	1	1	0
AL021707.8|AL035446.1	1	1	0	0	0	1	1	0	1	1	1	1	0	1	1	0	1	0	1	0	0	0	1	1	0	1	1	0	1	1	0	0	1	0	1	1	1	0	1	0	0	0	0	0	1	1	0	0	1
AL021707.8|P3H2-AS1	1	1	0	1	1	1	1	1	1	1	1	1	1	1	1	0	0	1	1	0	1	0	1	1	0	1	1	1	1	1	1	0	0	0	1	0	1	0	1	0	0	0	0	0	1	1	0	1	1
AL021707.8|AC116914.2	1	1	1	0	0	0	0	0	1	1	0	1	1	1	0	0	0	0	1	1	0	1	1	1	0	0	0	0	1	1	1	0	1	0	1	1	0	0	1	1	1	0	0	0	1	0	1	1	0
AL021707.8|MYOSLID	0	0	0	0	0	0	0	1	1	0	0	1	0	1	0	0	1	0	0	0	0	0	0	0	0	0	0	1	0	0	1	0	0	0	0	0	0	0	0	0	0	0	0	0	1	0	1	1	0
AL021707.8|LINC02570	1	1	1	1	1	1	1	1	0	1	0	1	0	1	0	1	0	1	0	0	1	0	1	1	0	1	1	0	1	1	1	0	0	0	1	1	1	1	0	1	1	0	1	0	1	0	1	1	1
AL021707.8|AC016394.3	0	0	1	0	1	0	0	0	1	0	0	1	0	1	1	0	1	1	1	0	0	1	0	1	0	0	0	0	1	1	0	0	0	0	0	0	0	0	1	0	0	0	0	1	1	0	1	1	0
AL021707.8|AL357033.3	0	0	0	0	0	0	0	0	0	0	0	0	0	1	1	0	0	1	1	0	0	0	1	1	1	0	1	1	1	1	1	0	0	0	1	1	0	0	1	0	0	0	0	1	1	1	1	1	1
AL021707.8|AF127577.3	1	1	1	0	0	1	0	1	1	0	1	1	1	1	0	1	1	1	0	0	1	1	1	1	0	0	1	1	1	1	1	0	1	1	1	1	1	0	1	1	0	0	0	1	1	0	1	1	1
AL021707.8|MIR1915HG	0	1	1	0	0	1	0	0	1	0	0	1	0	1	1	0	0	1	1	0	0	1	0	1	0	1	1	0	1	0	1	0	0	0	1	1	0	0	0	1	1	0	1	1	1	1	0	1	0
AL021707.8|AC114489.2	0	0	1	0	1	0	0	1	0	0	1	1	0	1	1	1	1	1	0	0	0	0	1	0	0	0	1	0	1	1	1	0	1	1	1	0	1	0	0	1	1	0	0	0	1	0	1	1	0
AL021707.8|LINC01518	1	1	0	1	1	1	1	1	1	1	1	1	0	1	1	0	1	0	1	0	0	1	1	1	0	1	0	1	0	1	0	0	1	1	1	1	1	1	0	0	0	0	0	1	0	1	1	1	1
AL021707.8|AC006206.2	0	1	1	0	1	1	0	1	1	0	0	1	0	1	0	1	0	1	1	0	0	1	0	1	0	0	0	1	0	1	1	0	0	1	1	0	1	0	0	1	0	0	0	0	0	0	1	0	0
AL021707.8|AC128709.3	0	1	1	0	0	1	0	1	1	0	1	1	1	1	0	1	0	1	1	0	1	0	1	1	0	0	1	0	1	1	1	1	1	1	1	0	1	0	0	0	1	0	0	0	1	1	1	0	1
AL021707.8|AL357079.1	0	1	1	0	0	0	0	1	1	1	0	1	1	1	1	1	1	1	1	0	1	1	1	1	0	0	1	0	1	1	1	1	1	0	1	1	1	0	0	0	1	0	0	0	0	1	1	1	0
AL021707.8|AC010789.1	1	1	1	1	1	1	1	1	1	1	1	1	0	1	1	1	0	0	1	0	0	0	1	1	0	1	1	0	0	1	1	1	1	0	1	1	1	1	0	0	1	0	1	0	1	1	1	1	0
AL021707.8|AL355312.4	0	0	0	0	0	0	0	0	0	0	0	0	0	0	1	0	0	0	0	0	0	0	0	0	0	0	1	0	0	0	0	0	0	0	1	1	0	0	0	0	0	0	1	0	1	1	0	1	1
AL021707.8|PCAT7	1	1	1	1	1	1	0	0	1	1	1	0	0	1	1	0	1	1	1	0	0	1	1	0	1	0	0	0	1	1	0	0	1	1	0	0	1	0	0	1	1	0	0	0	1	1	1	1	0
AL021707.8|LINC02041	0	1	1	0	0	1	0	1	1	0	0	1	1	1	1	1	1	1	1	0	0	0	0	0	0	0	0	0	1	1	0	0	0	0	0	0	0	0	0	1	0	0	0	0	0	0	0	0	0
AL021707.8|LINC01269	0	0	0	0	0	0	0	0	0	0	0	0	0	1	1	0	0	1	1	0	0	0	1	1	0	0	1	0	1	0	1	0	1	0	1	0	1	0	0	0	0	0	0	0	1	1	0	1	1
AL021707.8|MSC-AS1	1	1	1	0	0	1	0	0	1	0	1	1	1	1	0	0	1	0	1	0	0	1	0	0	0	0	0	1	0	0	1	0	0	0	0	0	1	0	1	1	1	0	0	1	0	0	1	1	0
AL021707.8|ELFN1-AS1	1	1	1	1	1	1	1	1	1	1	1	1	0	1	1	1	0	1	0	0	1	0	1	1	1	1	1	0	1	1	1	1	1	0	1	0	1	0	0	0	1	0	1	0	1	1	0	1	1
AL021707.8|SCGB1B2P	0	1	1	0	0	1	0	0	1	0	1	1	1	1	1	1	1	1	1	0	0	1	1	1	0	1	1	0	1	1	1	0	1	1	1	1	1	0	1	1	1	0	1	1	1	1	1	1	1
AL021707.8|LINC01748	0	1	0	0	1	0	0	1	1	0	0	1	0	1	1	0	0	1	1	0	0	0	0	0	0	0	0	1	0	0	1	0	0	0	0	0	1	0	0	0	0	0	0	0	0	1	0	0	0
AL021707.8|LINC02561	1	1	1	1	0	1	1	1	1	1	1	1	0	1	1	1	1	1	1	0	1	1	1	1	0	0	1	0	1	1	0	1	1	0	1	0	1	0	1	1	1	0	0	1	1	0	1	1	1
AL021707.8|ACBD3-AS1	0	0	0	0	0	0	0	0	0	0	0	0	0	1	1	1	0	1	1	0	1	0	1	1	0	0	1	1	1	1	1	0	1	0	1	0	0	0	1	0	0	0	0	1	1	0	0	1	1
AL021707.8|AC079949.2	1	1	1	1	1	1	0	1	1	1	1	1	1	1	1	1	1	0	1	0	1	1	1	1	1	1	1	1	1	1	1	0	1	0	1	0	1	1	1	1	1	0	1	1	1	1	1	1	1
AL021707.8|AC128709.2	0	1	1	1	1	1	0	1	1	0	1	1	1	1	1	1	0	1	0	0	1	0	1	1	0	0	1	0	1	1	1	0	1	0	1	0	1	0	0	0	1	0	0	0	1	1	0	0	1
AL021707.8|AC010980.2	1	1	1	1	0	1	0	1	1	1	1	1	0	1	1	1	1	1	1	0	1	0	1	1	1	0	1	0	1	1	1	1	1	0	1	0	1	0	0	0	1	0	0	1	1	1	1	1	1
AL021707.8|FALEC	0	0	0	0	1	0	0	0	0	0	0	0	0	1	1	1	1	1	1	0	1	0	1	1	1	1	1	1	1	1	1	1	1	1	1	1	0	1	1	1	0	0	1	1	1	1	0	1	1
AL021707.8|AC010731.2	1	1	1	1	1	1	1	1	1	1	1	1	1	1	1	1	1	1	1	1	1	0	1	1	1	0	1	0	1	1	1	1	1	1	1	0	1	0	1	1	1	0	1	1	0	0	1	0	1
AL021707.8|AC093895.2	1	1	1	1	1	1	1	1	1	1	1	1	0	1	1	1	1	1	1	0	1	0	0	1	0	0	1	0	1	0	0	0	0	0	1	0	1	0	0	0	0	0	0	0	1	0	1	1	1
AL021707.8|TYMSOS	0	0	1	0	0	0	0	1	0	0	0	1	0	1	0	1	1	0	0	0	1	1	1	1	0	0	1	0	1	0	1	1	0	1	1	0	0	0	0	0	0	0	0	0	0	0	0	1	1
AL021707.8|LINC01426	1	1	1	1	0	1	0	1	1	1	1	1	0	1	1	1	1	1	1	0	1	0	1	1	0	1	1	0	1	1	1	0	1	0	1	1	1	0	0	0	1	0	1	0	1	1	1	0	1
AL021707.8|LINC01615	1	1	0	0	1	1	0	1	1	1	1	1	1	1	0	0	1	0	0	0	0	0	0	0	0	0	0	0	1	0	1	0	0	0	1	0	0	0	1	0	0	0	0	0	1	0	1	1	0
AL021707.8|AC109454.3	1	1	0	1	1	1	1	1	1	1	1	1	1	1	0	0	1	0	1	0	0	1	0	0	0	0	0	0	1	1	1	0	1	1	0	0	1	0	1	1	1	0	0	1	0	1	1	1	1
AL021707.8|AL354733.3	1	1	0	1	0	1	1	1	1	0	0	1	1	1	1	0	0	1	1	0	1	1	1	1	0	0	1	0	1	0	1	0	1	0	1	1	1	0	1	0	1	0	0	0	0	1	1	1	0
AL021707.8|AC106799.2	0	1	1	0	1	1	0	1	1	0	0	1	1	1	1	1	1	1	1	0	1	0	0	1	0	0	1	1	1	0	1	0	0	1	1	0	1	0	0	0	0	0	0	1	1	1	1	0	0
AL021707.8|TMEM147-AS1	0	0	0	0	0	0	0	0	0	0	0	1	0	1	0	0	0	0	1	0	0	0	1	0	0	0	0	0	1	1	1	0	1	0	0	1	0	0	0	0	0	0	0	0	1	0	0	1	0
AL021707.8|AC022144.1	0	0	1	0	1	0	0	1	1	1	0	1	0	1	1	1	0	0	1	0	1	0	1	1	0	0	0	0	1	1	0	1	1	0	1	0	1	0	0	1	1	0	0	0	1	0	1	1	1
AL021707.8|GASAL1	1	1	1	0	1	1	0	0	1	1	1	1	1	1	1	0	1	0	0	0	0	1	0	0	0	1	1	1	1	1	1	0	0	0	1	1	1	0	1	1	1	0	1	0	1	1	1	1	0
AL021707.8|PICSAR	1	0	0	0	1	1	0	1	1	0	0	1	0	1	1	0	1	0	0	0	0	0	1	1	0	1	1	0	1	0	1	0	1	0	0	1	1	1	0	0	0	0	1	0	1	1	0	1	0
AL021707.8|AC091729.1	1	1	1	1	1	0	1	1	0	1	1	1	1	0	0	1	1	1	1	0	1	1	1	0	0	1	0	1	0	1	1	0	1	1	1	1	1	0	0	1	0	0	0	0	1	1	1	1	1
AL021707.8|LINC00941	1	1	0	1	1	1	0	1	1	1	1	1	0	1	0	0	1	0	1	0	0	1	1	0	0	0	1	0	1	1	0	0	0	0	0	0	0	0	0	1	0	0	0	0	1	1	0	1	0
AL021707.8|AC083809.1	1	1	1	1	1	1	1	1	1	1	1	1	1	1	1	1	1	1	1	0	0	1	1	0	0	1	1	1	0	1	1	0	1	0	1	1	1	0	0	1	1	0	1	1	1	1	1	1	1
AL021707.8|AC008610.1	0	1	1	1	0	1	1	1	1	1	0	1	1	1	1	1	1	1	0	1	1	1	1	1	1	1	0	0	1	1	1	1	0	1	1	1	1	0	1	0	1	0	1	1	1	1	1	1	0
AL021707.8|AL161785.1	0	0	0	0	0	0	0	0	0	0	0	0	1	1	1	0	1	1	0	0	1	1	1	1	0	0	1	0	1	0	1	0	1	0	1	1	1	1	1	1	0	0	1	1	1	0	1	1	1
AL021707.8|LINC02454	1	1	1	1	1	1	0	1	1	1	1	1	1	1	1	0	1	0	1	0	1	1	1	0	1	1	1	1	1	1	1	0	0	0	1	1	1	0	1	1	1	0	1	0	1	1	1	1	0
AL021707.8|AC005014.3	0	1	1	1	0	0	0	1	1	1	1	1	1	1	1	1	1	1	1	0	1	1	1	1	1	1	1	0	1	1	1	1	1	1	1	0	1	0	1	1	1	0	0	1	1	1	1	1	1
AL021707.8|KC877982.1	1	1	1	1	1	1	1	1	1	1	1	1	1	1	0	1	1	0	1	1	1	0	0	1	1	0	0	1	1	1	0	1	1	1	0	1	1	0	1	1	1	0	0	1	0	0	1	0	0
AL021707.8|AC108676.1	1	1	0	1	1	1	1	1	1	1	1	1	0	1	1	1	1	0	1	0	0	1	0	0	0	1	0	0	0	0	1	0	1	0	0	0	1	0	0	0	0	0	1	0	0	1	1	1	0
AL021707.8|AC012065.3	1	1	1	1	0	1	1	0	1	1	1	1	0	1	1	1	1	1	1	0	1	1	0	1	0	1	1	1	1	1	1	0	1	0	1	1	1	0	1	1	0	0	1	0	1	1	1	1	1
AL021707.8|AC018695.6	0	1	1	1	1	0	0	1	1	1	1	1	1	1	1	0	0	0	0	0	0	1	0	0	0	0	1	0	1	1	1	0	1	1	0	0	1	0	1	1	0	0	1	0	1	0	0	1	0
AL021707.8|LINC00839	0	0	1	0	1	0	1	0	0	0	1	0	0	1	0	1	1	0	0	0	0	0	1	0	0	1	1	0	1	1	0	0	1	0	1	1	0	0	0	0	1	0	0	0	1	0	1	0	1
AL021707.8|AP001207.3	0	0	0	0	0	0	0	0	0	0	0	0	0	0	0	1	1	1	0	0	0	0	1	1	0	0	1	0	0	1	1	0	1	1	1	0	0	0	1	1	0	0	0	0	1	1	0	1	1
AL021707.8|LINC02195	1	1	0	0	0	0	0	1	1	1	1	0	0	1	0	1	1	1	1	0	0	0	1	1	0	1	0	0	1	1	0	0	0	0	1	1	1	0	0	0	0	0	1	0	1	1	1	1	1
AL021707.8|AL138789.1	1	1	0	1	1	1	1	1	1	0	1	1	1	0	1	0	0	1	1	0	1	0	1	0	0	0	1	0	1	0	0	1	1	1	0	0	1	1	0	0	0	0	1	0	1	1	0	1	1
AL021707.8|AL583808.1	0	1	1	1	1	1	0	1	1	0	0	1	0	1	1	0	0	1	0	0	1	1	0	1	0	0	1	1	0	0	1	0	1	0	1	0	1	0	0	0	0	0	0	0	0	1	1	0	0
AL021707.8|AC048341.2	1	1	1	1	0	1	0	1	1	1	0	1	1	1	0	0	1	0	1	1	0	0	0	1	0	1	0	0	0	1	0	0	1	0	1	0	0	0	1	0	0	0	0	0	1	0	0	1	0
AL021707.8|LINC00460	1	1	1	1	1	1	1	1	1	1	1	1	1	1	0	0	1	0	1	0	1	1	0	0	1	1	0	1	1	1	1	0	0	0	1	1	0	0	1	1	0	0	1	1	0	1	1	1	0
AL021707.8|AC116407.2	0	1	1	0	1	1	0	1	1	1	1	1	1	1	1	1	1	1	1	0	0	1	1	1	0	0	0	0	1	1	1	0	0	0	1	1	1	0	1	0	0	0	0	0	0	0	1	1	1
AL021707.8|LNCAROD	1	1	0	1	1	1	0	1	1	1	1	1	0	1	0	0	1	1	1	0	1	0	1	0	1	1	1	1	0	0	1	0	1	0	0	1	0	1	1	1	1	0	1	0	1	1	1	1	1
AL021707.8|AC124852.1	0	0	0	0	0	0	0	0	0	0	0	1	0	1	0	0	0	1	0	0	1	0	0	0	0	0	1	0	1	0	0	0	0	0	1	1	0	0	0	0	0	0	0	0	0	0	0	0	1
AL021707.8|LINC01063	0	1	1	0	0	1	0	1	1	0	1	1	1	1	0	1	1	1	1	0	1	1	1	1	1	0	1	0	1	1	0	0	1	0	1	0	0	0	1	1	0	0	0	1	1	0	1	1	1
AL021707.8|ZNF710-AS1	0	0	0	0	0	0	0	0	0	0	0	0	0	1	0	0	0	0	1	0	0	0	0	0	0	0	1	0	1	0	1	0	1	0	1	1	0	0	1	1	0	0	0	1	0	0	1	1	0
AL021707.8|AL391244.2	0	0	0	0	0	0	0	0	0	0	0	0	0	1	0	0	0	0	1	0	0	0	0	0	0	0	0	0	0	1	1	0	1	0	1	0	0	0	0	0	0	0	0	0	1	0	1	1	0
AL021707.8|AC122685.1	1	1	0	1	1	1	1	1	1	1	1	1	1	1	1	1	1	1	1	0	1	0	1	1	0	0	0	1	0	1	1	0	1	0	0	1	0	0	0	1	1	0	0	0	0	1	0	1	0
AL021707.8|AC019080.4	0	1	1	0	1	1	1	1	1	1	1	1	0	1	1	1	1	1	1	0	1	0	1	1	1	0	1	1	0	0	0	0	0	1	1	0	1	0	0	1	1	0	0	0	1	0	0	1	1
AL021707.8|FEZF1-AS1	1	1	1	1	1	1	1	1	1	1	1	1	1	1	1	1	0	1	1	0	1	0	1	1	0	0	1	1	1	1	0	1	1	0	1	0	1	0	0	1	1	0	0	0	1	0	1	1	1
AL021707.8|LINC00592	0	1	1	1	0	1	0	1	0	1	1	1	1	0	1	1	1	1	1	0	1	1	1	0	0	1	1	0	1	1	1	0	1	1	1	1	1	0	1	0	1	0	0	1	1	0	1	1	1
AL021707.8|C5orf66-AS1	0	0	0	0	0	0	0	0	0	0	0	0	0	1	1	1	0	1	0	0	1	0	0	1	1	0	1	0	1	0	0	1	1	1	1	0	0	0	0	0	0	0	0	0	1	0	0	1	1
AL021707.8|AC012236.1	0	1	1	0	0	1	1	1	1	1	1	1	0	1	0	1	0	1	1	1	0	0	0	1	0	0	1	0	0	1	1	0	0	0	1	1	0	0	1	1	1	0	0	1	0	1	1	1	1
AL021707.8|HLA-DQB1-AS1	0	0	0	0	0	1	0	0	0	0	0	0	1	1	0	0	0	1	0	0	0	1	0	0	0	0	1	0	1	1	1	1	0	0	0	1	0	1	0	0	1	0	0	1	0	1	1	1	1
[truncated: 33,227 more rows]
[truncated: 74 more columns]
